# Supplementary material for: Improving physician documentation for malnutrition: A sustainable quality improvement initiative
Source: PLoS One. 2023 Aug 10;18(8):e0287124. doi: 10.1371/journal.pone.0287124 (PMC10414681; doi:10.1371/journal.pone.0287124)
Supplement: S1 Dataset — (ZIP) [file pone.0287124.s001.zip]

Archive with 1 entries (1 files):
- Malnutrition Datasewt.csv
