# Supplementary material for: Improving physician documentation for malnutrition: A sustainable quality improvement initiative
Source: PLoS One. 2023 Aug 10;18(8):e0287124. doi: 10.1371/journal.pone.0287124 (PMC10414681; doi:10.1371/journal.pone.0287124)
Supplement: S1 Dataset — (ZIP) [file pone.0287124.s001.zip › Malnutrition Datasewt.csv]

VISIT_ID	ADMITSERVICE	DESCR	PAYOR_GROUP	TYPECODE	CARELEVELCODE	DIAG_SEQUENCE_NUM	DIAGNOSIS	DIAG_DESCRIPTION	DIAGNOSIS2	ENC_PRIMARY_DX	ENC_DRG	ENC_DRG_WEIGHT	ENC_DRG_DESC	AGE	LOS	RACE	SEX	COUNTY	RRT_DAYS	RRT_FREE_DAYS	VENT_DAYS	VENT_FREE_DAYS	ICU_LOS	APPALACHIA	DRG_CC	DRG_MCC	MAL_CC	MAL_MCC	PERIOD	OTHER_PERIOD
1	SGB	KMA	Medicaid	Inpatient	Inpatient	35	D50.0	Iron deficiency anemia secondary to blood loss (chronic)	D500	S12.600A	3	17.6245	ECMO OR TRACH W MV >96 HRS OR PDX EXC FACE, MOUTH & NECK W MAJ O.R.	20	38.7	W	F	SCOTT	NULL	28	16	12	21.307	0	0	0	1	0	4	NULL
2	SGO	MEDICARE PART A	Medicare	Inpatient	Inpatient	9	F41.9	Anxiety disorder, unspecified	F419	C49.A2	516	1.8854	OTHER MUSCULOSKELET SYS & CONN TISS O.R. PROC W CC	61	7.5	W	M	MARION	NULL	28	NULL	28	0.844	0	1	0	1	0	7	New
3	SGR	KMA	Medicaid	Inpatient	Inpatient	3	J18.9	Pneumonia, unspecified organism	J189	I73.9	299	1.4112	PERIPHERAL VASCULAR DISORDERS W MCC	53	10	W	M	LINCOLN	NULL	28	NULL	28	0	1	0	1	1	0	3	Post
4	SGB	KMA	Medicaid	Inpatient	Inpatient	13	J98.11	Atelectasis	J9811	S12.600A	3	17.6245	ECMO OR TRACH W MV >96 HRS OR PDX EXC FACE, MOUTH & NECK W MAJ O.R.	20	38.7	W	F	SCOTT	NULL	28	16	12	21.307	0	0	0	1	0	4	NULL
5	SGR	KMA	Medicaid	Inpatient	Inpatient	10	Z95.5	Presence of coronary angioplasty implant and graft	Z955	T82.868A	315	0.9658	OTHER CIRCULATORY SYSTEM DIAGNOSES W CC	62	5.1	W	M	PULASKI	NULL	28	NULL	28	3.064	1	1	0	1	0	3	Post
6	SGR	KMA	Medicaid	Inpatient	Inpatient	3	T81.89XA	Other complications of procedures, not elsewhere classified, initial encounter	T8189XA	T82.868A	315	0.9658	OTHER CIRCULATORY SYSTEM DIAGNOSES W CC	62	5.1	W	M	PULASKI	NULL	28	NULL	28	3.064	1	1	0	1	0	3	Post
7	SGT	MEDICARE REPLACEMENT	Medicare	Inpatient	Inpatient	23	G47.33	Obstructive sleep apnea (adult) (pediatric)	G4733	S32.302A	963	2.7251	OTHER MULTIPLE SIGNIFICANT TRAUMA W MCC	73	27.8	W	M	LINCOLN	NULL	28	6	22	9.353	1	0	1	0	1	7	New
8	SGT	MEDICARE REPLACEMENT	Medicare	Inpatient	Inpatient	14	R45.851	Suicidal ideations	R45851	S32.302A	963	2.7251	OTHER MULTIPLE SIGNIFICANT TRAUMA W MCC	73	27.8	W	M	LINCOLN	NULL	28	6	22	9.353	1	0	1	0	1	7	New
9	SGT	MEDICARE REPLACEMENT	Medicare	Inpatient	Inpatient	13	J98.11	Atelectasis	J9811	S32.302A	963	2.7251	OTHER MULTIPLE SIGNIFICANT TRAUMA W MCC	73	27.8	W	M	LINCOLN	NULL	28	6	22	9.353	1	0	1	0	1	7	New
10	SGR	KMA	Medicaid	Inpatient	Inpatient	7	I77.1	Stricture of artery	I771	I73.9	299	1.4112	PERIPHERAL VASCULAR DISORDERS W MCC	53	10	W	M	LINCOLN	NULL	28	NULL	28	0	1	0	1	1	0	3	Post
11	SGB	KMA	Medicaid	Inpatient	Inpatient	9	G89.29	Other chronic pain	G8929	K25.6	377	1.714	G.I. HEMORRHAGE W MCC	56	5.6	W	F	LAUREL	NULL	28	NULL	28	2.191	1	0	1	1	0	5	NULL
12	SGB	MEDICARE PART A	Medicare	Inpatient	Inpatient	22	M79.89	Other specified soft tissue disorders	M7989	M86.68	539	1.9385	OSTEOMYELITIS W MCC	27	24	W	M	CLAY	NULL	28	NULL	28	0.366	1	0	1	0	1	1	Pre
13	SGG	MEDICARE REPLACEMENT	Medicare	Inpatient	Inpatient	9	S37.33XA	Laceration of urethra, initial encounter	S3733XA	C20	3	18.2974	ECMO OR TRACH W MV >96 HRS OR PDX EXC FACE, MOUTH & NECK W MAJ O.R.	74	25	W	M	PULASKI	NULL	28	19	9	20.627	1	0	0	1	0	5	NULL
14	SGT	KMA	Medicaid	Inpatient	Inpatient	20	S41.131A	Puncture wound without foreign body of right upper arm, initial encounter	S41131A	S27.1XXA	963	2.7251	OTHER MULTIPLE SIGNIFICANT TRAUMA W MCC	55	15.6	B	M	FAYETTE	NULL	28	2	26	2.509	0	0	1	1	0	NULL	NULL
15	SGT	KMA	Medicaid	Inpatient	Inpatient	25	X95.9XXA	Assault by unspecified firearm discharge, initial encounter	X959XXA	S27.1XXA	963	2.7251	OTHER MULTIPLE SIGNIFICANT TRAUMA W MCC	55	15.6	B	M	FAYETTE	NULL	28	2	26	2.509	0	0	1	1	0	NULL	NULL
16	SGR	COMMERCIAL	Managed Care	Inpatient	Inpatient	19	B95.61	Methicillin susceptible Staphylococcus aureus infection as the cause of diseases classified elsewhere	B9561	E11.52	240	2.6669	AMPUTATION FOR CIRC SYS DISORDERS EXC UPPER LIMB & TOE W CC	52	6.2	W	F	JESSAMINE	NULL	28	NULL	28	0	0	1	0	1	0	3	Post
17	SGB	KMA	Medicaid	Inpatient	Inpatient	7	Z68.1	Body mass index (BMI) 19.9 or less, adult	Z681	K55.1	356	3.8061	OTHER DIGESTIVE SYSTEM O.R. PROCEDURES W MCC	46	5.5	W	M	BOYLE	NULL	28	NULL	28	1.438	0	0	1	0	1	4	NULL
18	SGG	MEDICARE REPLACEMENT	Medicare	Inpatient	Inpatient	17	E87.0	Hyperosmolality and hypernatremia	E870	C20	3	18.2974	ECMO OR TRACH W MV >96 HRS OR PDX EXC FACE, MOUTH & NECK W MAJ O.R.	74	25	W	M	PULASKI	NULL	28	19	9	20.627	1	0	0	1	0	5	NULL
19	SGB	MEDICARE PART A	Medicare	Inpatient	Inpatient	7	R13.10	Dysphagia, unspecified	R1310	G12.21	56	1.8514	DEGENERATIVE NERVOUS SYSTEM DISORDERS W MCC	72	2	W	M	FAYETTE	NULL	28	NULL	28	2.629	0	0	1	1	0	2	Transition
20	SGB	KMA	Medicaid	Inpatient	Inpatient	6	K21.9	Gastro-esophageal reflux disease without esophagitis	K219	K25.6	377	1.714	G.I. HEMORRHAGE W MCC	56	5.6	W	F	LAUREL	NULL	28	NULL	28	2.191	1	0	1	1	0	5	NULL
21	SGG	MEDICARE REPLACEMENT	Medicare	Inpatient	Inpatient	15	D68.9	Coagulation defect, unspecified	D689	C20	3	18.2974	ECMO OR TRACH W MV >96 HRS OR PDX EXC FACE, MOUTH & NECK W MAJ O.R.	74	25	W	M	PULASKI	NULL	28	19	9	20.627	1	0	0	1	0	5	NULL
22	SGG	MEDICARE REPLACEMENT	Medicare	Inpatient	Inpatient	30	E83.42	Hypomagnesemia	E8342	C20	3	18.2974	ECMO OR TRACH W MV >96 HRS OR PDX EXC FACE, MOUTH & NECK W MAJ O.R.	74	25	W	M	PULASKI	NULL	28	19	9	20.627	1	0	0	1	0	5	NULL
23	SGE	MEDICARE REPLACEMENT	Medicare	Inpatient	Inpatient	16	G47.00	Insomnia, unspecified	G4700	K41.30	350	2.4393	INGUINAL & FEMORAL HERNIA PROCEDURES W MCC	86	7.4	W	F	MERCER	NULL	28	NULL	28	2.33	0	0	1	0	1	NULL	NULL
24	SGB	KMA	Medicaid	Inpatient	Inpatient	8	M54.9	Dorsalgia, unspecified	M549	K25.6	377	1.714	G.I. HEMORRHAGE W MCC	56	5.6	W	F	LAUREL	NULL	28	NULL	28	2.191	1	0	1	1	0	5	NULL
25	SGB	KMA	Medicaid	Inpatient	Inpatient	9	K94.11	Enterostomy hemorrhage	K9411	K55.1	356	3.8061	OTHER DIGESTIVE SYSTEM O.R. PROCEDURES W MCC	46	5.5	W	M	BOYLE	NULL	28	NULL	28	1.438	0	0	1	0	1	4	NULL
26	SGR	KMA	Medicaid	Inpatient	Inpatient	8	R11.0	Nausea	R110	T82.868A	315	0.9658	OTHER CIRCULATORY SYSTEM DIAGNOSES W CC	62	5.1	W	M	PULASKI	NULL	28	NULL	28	3.064	1	1	0	1	0	3	Post
27	SGB	MEDICARE PART A	Medicare	Inpatient	Inpatient	1	G12.21	Amyotrophic lateral sclerosis	G1221	G12.21	56	1.8514	DEGENERATIVE NERVOUS SYSTEM DISORDERS W MCC	72	2	W	M	FAYETTE	NULL	28	NULL	28	2.629	0	0	1	1	0	2	Transition
28	SGB	MEDICARE PART A	Medicare	Inpatient	Inpatient	23	R00.0	Tachycardia, unspecified	R000	M86.68	539	1.9385	OSTEOMYELITIS W MCC	27	24	W	M	CLAY	NULL	28	NULL	28	0.366	1	0	1	0	1	1	Pre
29	SGG	MEDICARE REPLACEMENT	Medicare	Inpatient	Inpatient	34	C61	Malignant neoplasm of prostate	C61	C20	3	18.2974	ECMO OR TRACH W MV >96 HRS OR PDX EXC FACE, MOUTH & NECK W MAJ O.R.	74	25	W	M	PULASKI	NULL	28	19	9	20.627	1	0	0	1	0	5	NULL
30	SGO	MEDICARE PART A	Medicare	Inpatient	Inpatient	8	I48.91	Unspecified atrial fibrillation	I4891	C49.A2	516	1.8854	OTHER MUSCULOSKELET SYS & CONN TISS O.R. PROC W CC	61	7.5	W	M	MARION	NULL	28	NULL	28	0.844	0	1	0	1	0	7	New
31	SGB	KMA	Medicaid	Inpatient	Inpatient	6	S36.032A	Major laceration of spleen, initial encounter	S36032A	S06.6X9A	955	6.0969	CRANIOTOMY FOR MULTIPLE SIGNIFICANT TRAUMA	43	12.3	W	M	JACKSON	NULL	28	13	15	12.32	1	0	0	1	0	6	NULL
32	SGT	MEDICARE REPLACEMENT	Medicare	Inpatient	Inpatient	25	I48.91	Unspecified atrial fibrillation	I4891	S32.302A	963	2.7251	OTHER MULTIPLE SIGNIFICANT TRAUMA W MCC	73	27.8	W	M	LINCOLN	NULL	28	6	22	9.353	1	0	1	0	1	7	New
33	SGB	KMA	Medicaid	Inpatient	Inpatient	4	R65.21	Severe sepsis with septic shock	R6521	S12.600A	3	17.6245	ECMO OR TRACH W MV >96 HRS OR PDX EXC FACE, MOUTH & NECK W MAJ O.R.	20	38.7	W	F	SCOTT	NULL	28	16	12	21.307	0	0	0	1	0	4	NULL
34	SGB	MEDICARE PART A	Medicare	Inpatient	Inpatient	19	F19.10	Other psychoactive substance abuse, uncomplicated	F1910	M86.68	539	1.9385	OSTEOMYELITIS W MCC	27	24	W	M	CLAY	NULL	28	NULL	28	0.366	1	0	1	0	1	1	Pre
35	SGG	MEDICARE REPLACEMENT	Medicare	Inpatient	Inpatient	21	I13.0	Hypertensive heart and chronic kidney disease with heart failure and stage 1 through stage 4 chronic kidney disease, or unspecified chronic kidney disease	I130	C20	3	18.2974	ECMO OR TRACH W MV >96 HRS OR PDX EXC FACE, MOUTH & NECK W MAJ O.R.	74	25	W	M	PULASKI	NULL	28	19	9	20.627	1	0	0	1	0	5	NULL
36	SGG	MEDICARE REPLACEMENT	Medicare	Inpatient	Inpatient	56	Z92.3	Personal history of irradiation	Z923	C20	3	18.2974	ECMO OR TRACH W MV >96 HRS OR PDX EXC FACE, MOUTH & NECK W MAJ O.R.	74	25	W	M	PULASKI	NULL	28	19	9	20.627	1	0	0	1	0	5	NULL
37	SGO	MEDICARE PART A	Medicare	Inpatient	Inpatient	1	C49.A2	Gastrointestinal stromal tumor of stomach	C49A2	C49.A2	516	1.8854	OTHER MUSCULOSKELET SYS & CONN TISS O.R. PROC W CC	61	7.5	W	M	MARION	NULL	28	NULL	28	0.844	0	1	0	1	0	7	New
38	SGG	BLUE CROSS	Managed Care	Inpatient	Inpatient	4	E83.42	Hypomagnesemia	E8342	K56.51	336	2.3397	PERITONEAL ADHESIOLYSIS W CC	58	8.9	W	F	GARRARD	NULL	28	NULL	28	0	1	1	0	1	0	4	NULL
39	SGE	MEDICARE REPLACEMENT	Medicare	Inpatient	Inpatient	8	E83.39	Other disorders of phosphorus metabolism	E8339	K41.30	350	2.4393	INGUINAL & FEMORAL HERNIA PROCEDURES W MCC	86	7.4	W	F	MERCER	NULL	28	NULL	28	2.33	0	0	1	0	1	NULL	NULL
40	SGT	MEDICARE REPLACEMENT	Medicare	Inpatient	Inpatient	5	R40.2312	Coma scale, best motor response, none, at arrival to emergency department	R402312	S32.302A	963	2.7251	OTHER MULTIPLE SIGNIFICANT TRAUMA W MCC	73	27.8	W	M	LINCOLN	NULL	28	6	22	9.353	1	0	1	0	1	7	New
41	SGT	KMA	Medicaid	Inpatient	Inpatient	1	S27.1XXA	Traumatic hemothorax, initial encounter	S271XXA	S27.1XXA	963	2.7251	OTHER MULTIPLE SIGNIFICANT TRAUMA W MCC	55	15.6	B	M	FAYETTE	NULL	28	2	26	2.509	0	0	1	1	0	NULL	NULL
42	SGB	KMA	Medicaid	Inpatient	Inpatient	29	F43.22	Adjustment disorder with anxiety	F4322	S12.600A	3	17.6245	ECMO OR TRACH W MV >96 HRS OR PDX EXC FACE, MOUTH & NECK W MAJ O.R.	20	38.7	W	F	SCOTT	NULL	28	16	12	21.307	0	0	0	1	0	4	NULL
43	SGB	KMA	Medicaid	Inpatient	Inpatient	23	F17.210	Nicotine dependence, cigarettes, uncomplicated	F17210	S12.600A	3	17.6245	ECMO OR TRACH W MV >96 HRS OR PDX EXC FACE, MOUTH & NECK W MAJ O.R.	20	38.7	W	F	SCOTT	NULL	28	16	12	21.307	0	0	0	1	0	4	NULL
44	SGG	BLUE CROSS	Managed Care	Inpatient	Inpatient	3	R18.8	Other ascites	R188	K56.51	336	2.3397	PERITONEAL ADHESIOLYSIS W CC	58	8.9	W	F	GARRARD	NULL	28	NULL	28	0	1	1	0	1	0	4	NULL
45	SGE	MEDICARE REPLACEMENT	Medicare	Inpatient	Inpatient	28	E66.9	Obesity, unspecified	E669	K41.30	350	2.4393	INGUINAL & FEMORAL HERNIA PROCEDURES W MCC	86	7.4	W	F	MERCER	NULL	28	NULL	28	2.33	0	0	1	0	1	NULL	NULL
46	SGR	KMA	Medicaid	Inpatient	Inpatient	18	Z68.20	Body mass index (BMI) 20.0-20.9, adult	Z6820	I73.9	299	1.4112	PERIPHERAL VASCULAR DISORDERS W MCC	53	10	W	M	LINCOLN	NULL	28	NULL	28	0	1	0	1	1	0	3	Post
47	SGB	MEDICARE PART A	Medicare	Inpatient	Inpatient	12	Z86.711	Personal history of pulmonary embolism	Z86711	M86.68	539	1.9385	OSTEOMYELITIS W MCC	27	24	W	M	CLAY	NULL	28	NULL	28	0.366	1	0	1	0	1	1	Pre
48	SGG	MEDICARE REPLACEMENT	Medicare	Inpatient	Inpatient	36	N18.3	Chronic kidney disease, stage 3 (moderate)	N183	C20	3	18.2974	ECMO OR TRACH W MV >96 HRS OR PDX EXC FACE, MOUTH & NECK W MAJ O.R.	74	25	W	M	PULASKI	NULL	28	19	9	20.627	1	0	0	1	0	5	NULL
49	SGR	KMA	Medicaid	Inpatient	Inpatient	14	Z79.82	Long term (current) use of aspirin	Z7982	T82.868A	315	0.9658	OTHER CIRCULATORY SYSTEM DIAGNOSES W CC	62	5.1	W	M	PULASKI	NULL	28	NULL	28	3.064	1	1	0	1	0	3	Post
50	SGR	KMA	Medicaid	Inpatient	Inpatient	15	I70.0	Atherosclerosis of aorta	I700	I73.9	299	1.4112	PERIPHERAL VASCULAR DISORDERS W MCC	53	10	W	M	LINCOLN	NULL	28	NULL	28	0	1	0	1	1	0	3	Post
51	SGB	KMA	Medicaid	Inpatient	Inpatient	11	Z89.612	Acquired absence of left leg above knee	Z89612	K55.1	356	3.8061	OTHER DIGESTIVE SYSTEM O.R. PROCEDURES W MCC	46	5.5	W	M	BOYLE	NULL	28	NULL	28	1.438	0	0	1	0	1	4	NULL
52	SGB	MEDICARE PART A	Medicare	Inpatient	Inpatient	1	M86.68	Other chronic osteomyelitis, other site	M8668	M86.68	539	1.9385	OSTEOMYELITIS W MCC	27	24	W	M	CLAY	NULL	28	NULL	28	0.366	1	0	1	0	1	1	Pre
53	SGE	MEDICARE REPLACEMENT	Medicare	Inpatient	Inpatient	23	R33.9	Retention of urine, unspecified	R339	K41.30	350	2.4393	INGUINAL & FEMORAL HERNIA PROCEDURES W MCC	86	7.4	W	F	MERCER	NULL	28	NULL	28	2.33	0	0	1	0	1	NULL	NULL
54	SGB	KMA	Medicaid	Inpatient	Inpatient	34	K59.00	Constipation, unspecified	K5900	S06.6X9A	955	6.0969	CRANIOTOMY FOR MULTIPLE SIGNIFICANT TRAUMA	43	12.3	W	M	JACKSON	NULL	28	13	15	12.32	1	0	0	1	0	6	NULL
55	SGT	KMA	Medicaid	Inpatient	Inpatient	26	Z68.23	Body mass index (BMI) 23.0-23.9, adult	Z6823	S27.1XXA	963	2.7251	OTHER MULTIPLE SIGNIFICANT TRAUMA W MCC	55	15.6	B	M	FAYETTE	NULL	28	2	26	2.509	0	0	1	1	0	NULL	NULL
56	SGB	KMA	Medicaid	Inpatient	Inpatient	14	Z89.111	Acquired absence of right hand	Z89111	K55.1	356	3.8061	OTHER DIGESTIVE SYSTEM O.R. PROCEDURES W MCC	46	5.5	W	M	BOYLE	NULL	28	NULL	28	1.438	0	0	1	0	1	4	NULL
57	SGB	KMA	Medicaid	Inpatient	Inpatient	17	S12.500A	Unspecified displaced fracture of sixth cervical vertebra, initial encounter for closed fracture	S12500A	S12.600A	3	17.6245	ECMO OR TRACH W MV >96 HRS OR PDX EXC FACE, MOUTH & NECK W MAJ O.R.	20	38.7	W	F	SCOTT	NULL	28	16	12	21.307	0	0	0	1	0	4	NULL
58	SGB	KMA	Medicaid	Inpatient	Inpatient	26	G89.11	Acute pain due to trauma	G8911	S12.600A	3	17.6245	ECMO OR TRACH W MV >96 HRS OR PDX EXC FACE, MOUTH & NECK W MAJ O.R.	20	38.7	W	F	SCOTT	NULL	28	16	12	21.307	0	0	0	1	0	4	NULL
59	SGB	KMA	Medicaid	Inpatient	Inpatient	25	E83.42	Hypomagnesemia	E8342	S06.6X9A	955	6.0969	CRANIOTOMY FOR MULTIPLE SIGNIFICANT TRAUMA	43	12.3	W	M	JACKSON	NULL	28	13	15	12.32	1	0	0	1	0	6	NULL
60	SGG	MEDICARE REPLACEMENT	Medicare	Inpatient	Inpatient	18	E87.4	Mixed disorder of acid-base balance	E874	C20	3	18.2974	ECMO OR TRACH W MV >96 HRS OR PDX EXC FACE, MOUTH & NECK W MAJ O.R.	74	25	W	M	PULASKI	NULL	28	19	9	20.627	1	0	0	1	0	5	NULL
61	SGE	MEDICARE REPLACEMENT	Medicare	Inpatient	Inpatient	35	Z86.718	Personal history of other venous thrombosis and embolism	Z86718	K41.30	350	2.4393	INGUINAL & FEMORAL HERNIA PROCEDURES W MCC	86	7.4	W	F	MERCER	NULL	28	NULL	28	2.33	0	0	1	0	1	NULL	NULL
62	SGE	MEDICARE REPLACEMENT	Medicare	Inpatient	Inpatient	30	Z20.828	Contact with and (suspected) exposure to other viral communicable diseases	Z20828	K41.30	350	2.4393	INGUINAL & FEMORAL HERNIA PROCEDURES W MCC	86	7.4	W	F	MERCER	NULL	28	NULL	28	2.33	0	0	1	0	1	NULL	NULL
63	SGB	KMA	Medicaid	Inpatient	Inpatient	32	M26.69	Other specified disorders of temporomandibular joint	M2669	S12.600A	3	17.6245	ECMO OR TRACH W MV >96 HRS OR PDX EXC FACE, MOUTH & NECK W MAJ O.R.	20	38.7	W	F	SCOTT	NULL	28	16	12	21.307	0	0	0	1	0	4	NULL
64	SGB	MEDICARE PART A	Medicare	Inpatient	Inpatient	20	E87.6	Hypokalemia	E876	M86.68	539	1.9385	OSTEOMYELITIS W MCC	27	24	W	M	CLAY	NULL	28	NULL	28	0.366	1	0	1	0	1	1	Pre
65	SGG	MEDICARE REPLACEMENT	Medicare	Inpatient	Inpatient	7	G93.41	Metabolic encephalopathy	G9341	C20	3	18.2974	ECMO OR TRACH W MV >96 HRS OR PDX EXC FACE, MOUTH & NECK W MAJ O.R.	74	25	W	M	PULASKI	NULL	28	19	9	20.627	1	0	0	1	0	5	NULL
66	SGG	MEDICARE REPLACEMENT	Medicare	Inpatient	Inpatient	13	K56.7	Ileus, unspecified	K567	C20	3	18.2974	ECMO OR TRACH W MV >96 HRS OR PDX EXC FACE, MOUTH & NECK W MAJ O.R.	74	25	W	M	PULASKI	NULL	28	19	9	20.627	1	0	0	1	0	5	NULL
67	SGT	KMA	Medicaid	Inpatient	Inpatient	13	S15.001A	Unspecified injury of right carotid artery, initial encounter	S15001A	S27.1XXA	963	2.7251	OTHER MULTIPLE SIGNIFICANT TRAUMA W MCC	55	15.6	B	M	FAYETTE	NULL	28	2	26	2.509	0	0	1	1	0	NULL	NULL
68	SGR	KMA	Medicaid	Inpatient	Inpatient	2	A41.9	Sepsis, unspecified organism	A419	I73.9	299	1.4112	PERIPHERAL VASCULAR DISORDERS W MCC	53	10	W	M	LINCOLN	NULL	28	NULL	28	0	1	0	1	1	0	3	Post
69	SGB	KMA	Medicaid	Inpatient	Inpatient	16	Z90.49	Acquired absence of other specified parts of digestive tract	Z9049	K55.1	356	3.8061	OTHER DIGESTIVE SYSTEM O.R. PROCEDURES W MCC	46	5.5	W	M	BOYLE	NULL	28	NULL	28	1.438	0	0	1	0	1	4	NULL
70	SGB	KMA	Medicaid	Inpatient	Inpatient	10	K59.2	Neurogenic bowel, not elsewhere classified	K592	S12.600A	3	17.6245	ECMO OR TRACH W MV >96 HRS OR PDX EXC FACE, MOUTH & NECK W MAJ O.R.	20	38.7	W	F	SCOTT	NULL	28	16	12	21.307	0	0	0	1	0	4	NULL
71	SGO	KMA	Medicaid	Inpatient	Inpatient	9	K36	Other appendicitis	K36	C77.2	840	3.0793	LYMPHOMA & NON-ACUTE LEUKEMIA W MCC	47	6	W	M	NELSON	NULL	28	NULL	28	0	0	0	1	0	1	4	NULL
72	SGB	KMA	Medicaid	Inpatient	Inpatient	9	S32.039A	Unspecified fracture of third lumbar vertebra, initial encounter for closed fracture	S32039A	S06.6X9A	955	6.0969	CRANIOTOMY FOR MULTIPLE SIGNIFICANT TRAUMA	43	12.3	W	M	JACKSON	NULL	28	13	15	12.32	1	0	0	1	0	6	NULL
73	SGB	KMA	Medicaid	Inpatient	Inpatient	31	H92.01	Otalgia, right ear	H9201	S12.600A	3	17.6245	ECMO OR TRACH W MV >96 HRS OR PDX EXC FACE, MOUTH & NECK W MAJ O.R.	20	38.7	W	F	SCOTT	NULL	28	16	12	21.307	0	0	0	1	0	4	NULL
74	SGO	MEDICARE PART A	Medicare	Inpatient	Inpatient	12	Z68.30	Body mass index (BMI) 30.0-30.9, adult	Z6830	C49.A2	516	1.8854	OTHER MUSCULOSKELET SYS & CONN TISS O.R. PROC W CC	61	7.5	W	M	MARION	NULL	28	NULL	28	0.844	0	1	0	1	0	7	New
75	SGT	KMA	Medicaid	Inpatient	Inpatient	17	I70.8	Atherosclerosis of other arteries	I708	S27.1XXA	963	2.7251	OTHER MULTIPLE SIGNIFICANT TRAUMA W MCC	55	15.6	B	M	FAYETTE	NULL	28	2	26	2.509	0	0	1	1	0	NULL	NULL
76	SGG	MEDICARE REPLACEMENT	Medicare	Inpatient	Inpatient	32	E66.01	Morbid (severe) obesity due to excess calories	E6601	C20	3	18.2974	ECMO OR TRACH W MV >96 HRS OR PDX EXC FACE, MOUTH & NECK W MAJ O.R.	74	25	W	M	PULASKI	NULL	28	19	9	20.627	1	0	0	1	0	5	NULL
77	SGE	MEDICARE REPLACEMENT	Medicare	Inpatient	Inpatient	10	F44.4	Conversion disorder with motor symptom or deficit	F444	K41.30	350	2.4393	INGUINAL & FEMORAL HERNIA PROCEDURES W MCC	86	7.4	W	F	MERCER	NULL	28	NULL	28	2.33	0	0	1	0	1	NULL	NULL
78	SGT	MEDICARE REPLACEMENT	Medicare	Inpatient	Inpatient	24	I10	Essential (primary) hypertension	I10	S32.302A	963	2.7251	OTHER MULTIPLE SIGNIFICANT TRAUMA W MCC	73	27.8	W	M	LINCOLN	NULL	28	6	22	9.353	1	0	1	0	1	7	New
79	SGR	KMA	Medicaid	Inpatient	Inpatient	14	I25.10	Atherosclerotic heart disease of native coronary artery without angina pectoris	I2510	I73.9	299	1.4112	PERIPHERAL VASCULAR DISORDERS W MCC	53	10	W	M	LINCOLN	NULL	28	NULL	28	0	1	0	1	1	0	3	Post
80	SGR	COMMERCIAL	Managed Care	Inpatient	Inpatient	14	F17.210	Nicotine dependence, cigarettes, uncomplicated	F17210	E11.52	240	2.6669	AMPUTATION FOR CIRC SYS DISORDERS EXC UPPER LIMB & TOE W CC	52	6.2	W	F	JESSAMINE	NULL	28	NULL	28	0	0	1	0	1	0	3	Post
81	SGE	MEDICARE REPLACEMENT	Medicare	Inpatient	Inpatient	21	R41.0	Disorientation, unspecified	R410	K41.30	350	2.4393	INGUINAL & FEMORAL HERNIA PROCEDURES W MCC	86	7.4	W	F	MERCER	NULL	28	NULL	28	2.33	0	0	1	0	1	NULL	NULL
82	SGT	KMA	Medicaid	Inpatient	Inpatient	5	S22.42XA	Multiple fractures of ribs, left side, initial encounter for closed fracture	S2242XA	S27.1XXA	963	2.7251	OTHER MULTIPLE SIGNIFICANT TRAUMA W MCC	55	15.6	B	M	FAYETTE	NULL	28	2	26	2.509	0	0	1	1	0	NULL	NULL
83	SGB	MEDICARE PART A	Medicare	Inpatient	Inpatient	10	N36.0	Urethral fistula	N360	M86.68	539	1.9385	OSTEOMYELITIS W MCC	27	24	W	M	CLAY	NULL	28	NULL	28	0.366	1	0	1	0	1	1	Pre
84	SGT	MEDICARE REPLACEMENT	Medicare	Inpatient	Inpatient	34	W18.30XA	Fall on same level, unspecified, initial encounter	W1830XA	S32.302A	963	2.7251	OTHER MULTIPLE SIGNIFICANT TRAUMA W MCC	73	27.8	W	M	LINCOLN	NULL	28	6	22	9.353	1	0	1	0	1	7	New
85	SGT	MEDICARE REPLACEMENT	Medicare	Inpatient	Inpatient	18	E83.51	Hypocalcemia	E8351	S32.302A	963	2.7251	OTHER MULTIPLE SIGNIFICANT TRAUMA W MCC	73	27.8	W	M	LINCOLN	NULL	28	6	22	9.353	1	0	1	0	1	7	New
86	SGG	MEDICARE REPLACEMENT	Medicare	Inpatient	Inpatient	45	K66.0	Peritoneal adhesions (postprocedural) (postinfection)	K660	C20	3	18.2974	ECMO OR TRACH W MV >96 HRS OR PDX EXC FACE, MOUTH & NECK W MAJ O.R.	74	25	W	M	PULASKI	NULL	28	19	9	20.627	1	0	0	1	0	5	NULL
87	SGO	MEDICARE PART A	Medicare	Inpatient	Inpatient	5	R53.81	Other malaise	R5381	C49.A2	516	1.8854	OTHER MUSCULOSKELET SYS & CONN TISS O.R. PROC W CC	61	7.5	W	M	MARION	NULL	28	NULL	28	0.844	0	1	0	1	0	7	New
88	SGT	MEDICARE REPLACEMENT	Medicare	Inpatient	Inpatient	30	R13.10	Dysphagia, unspecified	R1310	S32.302A	963	2.7251	OTHER MULTIPLE SIGNIFICANT TRAUMA W MCC	73	27.8	W	M	LINCOLN	NULL	28	6	22	9.353	1	0	1	0	1	7	New
89	SGR	KMA	Medicaid	Inpatient	Inpatient	13	F17.210	Nicotine dependence, cigarettes, uncomplicated	F17210	I73.9	299	1.4112	PERIPHERAL VASCULAR DISORDERS W MCC	53	10	W	M	LINCOLN	NULL	28	NULL	28	0	1	0	1	1	0	3	Post
90	SGB	KMA	Medicaid	Inpatient	Inpatient	8	L97.819	Non-pressure chronic ulcer of other part of right lower leg with unspecified severity	L97819	K55.1	356	3.8061	OTHER DIGESTIVE SYSTEM O.R. PROCEDURES W MCC	46	5.5	W	M	BOYLE	NULL	28	NULL	28	1.438	0	0	1	0	1	4	NULL
91	SGG	BLUE CROSS	Managed Care	Inpatient	Inpatient	5	C20	Malignant neoplasm of rectum	C20	K56.51	336	2.3397	PERITONEAL ADHESIOLYSIS W CC	58	8.9	W	F	GARRARD	NULL	28	NULL	28	0	1	1	0	1	0	4	NULL
92	SGB	KMA	Medicaid	Inpatient	Inpatient	36	Z51.5	Encounter for palliative care	Z515	S06.6X9A	955	6.0969	CRANIOTOMY FOR MULTIPLE SIGNIFICANT TRAUMA	43	12.3	W	M	JACKSON	NULL	28	13	15	12.32	1	0	0	1	0	6	NULL
93	SGT	MEDICARE REPLACEMENT	Medicare	Inpatient	Inpatient	6	R40.2112	Coma scale, eyes open, never, at arrival to emergency department	R402112	S32.302A	963	2.7251	OTHER MULTIPLE SIGNIFICANT TRAUMA W MCC	73	27.8	W	M	LINCOLN	NULL	28	6	22	9.353	1	0	1	0	1	7	New
94	SGB	MEDICARE PART A	Medicare	Inpatient	Inpatient	11	M19.90	Unspecified osteoarthritis, unspecified site	M1990	G12.21	56	1.8514	DEGENERATIVE NERVOUS SYSTEM DISORDERS W MCC	72	2	W	M	FAYETTE	NULL	28	NULL	28	2.629	0	0	1	1	0	2	Transition
95	SGG	MEDICARE REPLACEMENT	Medicare	Inpatient	Inpatient	51	Z79.02	Long term (current) use of antithrombotics/antiplatelets	Z7902	C20	3	18.2974	ECMO OR TRACH W MV >96 HRS OR PDX EXC FACE, MOUTH & NECK W MAJ O.R.	74	25	W	M	PULASKI	NULL	28	19	9	20.627	1	0	0	1	0	5	NULL
96	SGG	MEDICARE REPLACEMENT	Medicare	Inpatient	Inpatient	41	I49.3	Ventricular premature depolarization	I493	C20	3	18.2974	ECMO OR TRACH W MV >96 HRS OR PDX EXC FACE, MOUTH & NECK W MAJ O.R.	74	25	W	M	PULASKI	NULL	28	19	9	20.627	1	0	0	1	0	5	NULL
97	SGG	MEDICARE REPLACEMENT	Medicare	Inpatient	Inpatient	55	Z92.21	Personal history of antineoplastic chemotherapy	Z9221	C20	3	18.2974	ECMO OR TRACH W MV >96 HRS OR PDX EXC FACE, MOUTH & NECK W MAJ O.R.	74	25	W	M	PULASKI	NULL	28	19	9	20.627	1	0	0	1	0	5	NULL
98	SGB	KMA	Medicaid	Inpatient	Inpatient	39	R40.2343	Coma scale, best motor response, flexion withdrawal, at hospital admission	R402343	S06.6X9A	955	6.0969	CRANIOTOMY FOR MULTIPLE SIGNIFICANT TRAUMA	43	12.3	W	M	JACKSON	NULL	28	13	15	12.32	1	0	0	1	0	6	NULL
99	SGT	KMA	Medicaid	Inpatient	Inpatient	7	E87.2	Acidosis	E872	S27.1XXA	963	2.7251	OTHER MULTIPLE SIGNIFICANT TRAUMA W MCC	55	15.6	B	M	FAYETTE	NULL	28	2	26	2.509	0	0	1	1	0	NULL	NULL
100	SGB	KMA	Medicaid	Inpatient	Inpatient	15	R53.81	Other malaise	R5381	K55.1	356	3.8061	OTHER DIGESTIVE SYSTEM O.R. PROCEDURES W MCC	46	5.5	W	M	BOYLE	NULL	28	NULL	28	1.438	0	0	1	0	1	4	NULL
101	SGB	KMA	Medicaid	Inpatient	Inpatient	5	D68.59	Other primary thrombophilia	D6859	K55.1	356	3.8061	OTHER DIGESTIVE SYSTEM O.R. PROCEDURES W MCC	46	5.5	W	M	BOYLE	NULL	28	NULL	28	1.438	0	0	1	0	1	4	NULL
102	SGB	MEDICARE PART A	Medicare	Inpatient	Inpatient	25	E83.42	Hypomagnesemia	E8342	M86.68	539	1.9385	OSTEOMYELITIS W MCC	27	24	W	M	CLAY	NULL	28	NULL	28	0.366	1	0	1	0	1	1	Pre
103	SGR	KMA	Medicaid	Inpatient	Inpatient	12	B19.20	Unspecified viral hepatitis C without hepatic coma	B1920	T82.868A	315	0.9658	OTHER CIRCULATORY SYSTEM DIAGNOSES W CC	62	5.1	W	M	PULASKI	NULL	28	NULL	28	3.064	1	1	0	1	0	3	Post
104	SGB	MEDICARE PART A	Medicare	Inpatient	Inpatient	8	G82.20	Paraplegia, unspecified	G8220	M86.68	539	1.9385	OSTEOMYELITIS W MCC	27	24	W	M	CLAY	NULL	28	NULL	28	0.366	1	0	1	0	1	1	Pre
105	SGG	MEDICARE REPLACEMENT	Medicare	Inpatient	Inpatient	53	Z86.711	Personal history of pulmonary embolism	Z86711	C20	3	18.2974	ECMO OR TRACH W MV >96 HRS OR PDX EXC FACE, MOUTH & NECK W MAJ O.R.	74	25	W	M	PULASKI	NULL	28	19	9	20.627	1	0	0	1	0	5	NULL
106	SGE	MEDICARE REPLACEMENT	Medicare	Inpatient	Inpatient	9	D69.6	Thrombocytopenia, unspecified	D696	K41.30	350	2.4393	INGUINAL & FEMORAL HERNIA PROCEDURES W MCC	86	7.4	W	F	MERCER	NULL	28	NULL	28	2.33	0	0	1	0	1	NULL	NULL
107	SGE	MEDICARE REPLACEMENT	Medicare	Inpatient	Inpatient	34	Z86.711	Personal history of pulmonary embolism	Z86711	K41.30	350	2.4393	INGUINAL & FEMORAL HERNIA PROCEDURES W MCC	86	7.4	W	F	MERCER	NULL	28	NULL	28	2.33	0	0	1	0	1	NULL	NULL
108	SGB	KMA	Medicaid	Inpatient	Inpatient	8	S22.42XA	Multiple fractures of ribs, left side, initial encounter for closed fracture	S2242XA	S06.6X9A	955	6.0969	CRANIOTOMY FOR MULTIPLE SIGNIFICANT TRAUMA	43	12.3	W	M	JACKSON	NULL	28	13	15	12.32	1	0	0	1	0	6	NULL
109	SGR	COMMERCIAL	Managed Care	Inpatient	Inpatient	12	H54.61	Unqualified visual loss, right eye, normal vision left eye	H5461	E11.52	240	2.6669	AMPUTATION FOR CIRC SYS DISORDERS EXC UPPER LIMB & TOE W CC	52	6.2	W	F	JESSAMINE	NULL	28	NULL	28	0	0	1	0	1	0	3	Post
110	SGB	KMA	Medicaid	Inpatient	Inpatient	42	R40.2324	Coma scale, best motor response, extension, 24 hours or more after hospital admission	R402324	S06.6X9A	955	6.0969	CRANIOTOMY FOR MULTIPLE SIGNIFICANT TRAUMA	43	12.3	W	M	JACKSON	NULL	28	13	15	12.32	1	0	0	1	0	6	NULL
111	SGT	MEDICARE REPLACEMENT	Medicare	Inpatient	Inpatient	15	S22.43XA	Multiple fractures of ribs, bilateral, initial encounter for closed fracture	S2243XA	S32.302A	963	2.7251	OTHER MULTIPLE SIGNIFICANT TRAUMA W MCC	73	27.8	W	M	LINCOLN	NULL	28	6	22	9.353	1	0	1	0	1	7	New
112	SGR	COMMERCIAL	Managed Care	Inpatient	Inpatient	9	Z79.4	Long term (current) use of insulin	Z794	E11.52	240	2.6669	AMPUTATION FOR CIRC SYS DISORDERS EXC UPPER LIMB & TOE W CC	52	6.2	W	F	JESSAMINE	NULL	28	NULL	28	0	0	1	0	1	0	3	Post
113	SGB	KMA	Medicaid	Inpatient	Inpatient	24	M41.9	Scoliosis, unspecified	M419	S12.600A	3	17.6245	ECMO OR TRACH W MV >96 HRS OR PDX EXC FACE, MOUTH & NECK W MAJ O.R.	20	38.7	W	F	SCOTT	NULL	28	16	12	21.307	0	0	0	1	0	4	NULL
114	SGB	KMA	Medicaid	Inpatient	Inpatient	19	R40.2142	Coma scale, eyes open, spontaneous, at arrival to emergency department	R402142	S12.600A	3	17.6245	ECMO OR TRACH W MV >96 HRS OR PDX EXC FACE, MOUTH & NECK W MAJ O.R.	20	38.7	W	F	SCOTT	NULL	28	16	12	21.307	0	0	0	1	0	4	NULL
115	SGB	MEDICARE PART A	Medicare	Inpatient	Inpatient	15	M54.9	Dorsalgia, unspecified	M549	M86.68	539	1.9385	OSTEOMYELITIS W MCC	27	24	W	M	CLAY	NULL	28	NULL	28	0.366	1	0	1	0	1	1	Pre
116	SGE	MEDICARE REPLACEMENT	Medicare	Inpatient	Inpatient	25	G89.29	Other chronic pain	G8929	K41.30	350	2.4393	INGUINAL & FEMORAL HERNIA PROCEDURES W MCC	86	7.4	W	F	MERCER	NULL	28	NULL	28	2.33	0	0	1	0	1	NULL	NULL
117	SGT	KMA	Medicaid	Inpatient	Inpatient	3	S24.102A	Unspecified injury at T2-T6 level of thoracic spinal cord, initial encounter	S24102A	S27.1XXA	963	2.7251	OTHER MULTIPLE SIGNIFICANT TRAUMA W MCC	55	15.6	B	M	FAYETTE	NULL	28	2	26	2.509	0	0	1	1	0	NULL	NULL
118	SGR	COMMERCIAL	Managed Care	Inpatient	Inpatient	15	E86.0	Dehydration	E860	E11.52	240	2.6669	AMPUTATION FOR CIRC SYS DISORDERS EXC UPPER LIMB & TOE W CC	52	6.2	W	F	JESSAMINE	NULL	28	NULL	28	0	0	1	0	1	0	3	Post
119	SGR	COMMERCIAL	Managed Care	Inpatient	Inpatient	17	Z79.82	Long term (current) use of aspirin	Z7982	E11.52	240	2.6669	AMPUTATION FOR CIRC SYS DISORDERS EXC UPPER LIMB & TOE W CC	52	6.2	W	F	JESSAMINE	NULL	28	NULL	28	0	0	1	0	1	0	3	Post
120	SGB	KMA	Medicaid	Inpatient	Inpatient	1	K25.6	Chronic or unspecified gastric ulcer with both hemorrhage and perforation	K256	K25.6	377	1.714	G.I. HEMORRHAGE W MCC	56	5.6	W	F	LAUREL	NULL	28	NULL	28	2.191	1	0	1	1	0	5	NULL
121	SGO	MEDICARE PART A	Medicare	Inpatient	Inpatient	11	Z79.84	Long term (current) use of oral hypoglycemic drugs	Z7984	C49.A2	516	1.8854	OTHER MUSCULOSKELET SYS & CONN TISS O.R. PROC W CC	61	7.5	W	M	MARION	NULL	28	NULL	28	0.844	0	1	0	1	0	7	New
122	SGB	MEDICARE PART A	Medicare	Inpatient	Inpatient	4	I95.9	Hypotension, unspecified	I959	G12.21	56	1.8514	DEGENERATIVE NERVOUS SYSTEM DISORDERS W MCC	72	2	W	M	FAYETTE	NULL	28	NULL	28	2.629	0	0	1	1	0	2	Transition
123	SGE	MEDICARE REPLACEMENT	Medicare	Inpatient	Inpatient	20	K59.00	Constipation, unspecified	K5900	K41.30	350	2.4393	INGUINAL & FEMORAL HERNIA PROCEDURES W MCC	86	7.4	W	F	MERCER	NULL	28	NULL	28	2.33	0	0	1	0	1	NULL	NULL
124	SGB	KMA	Medicaid	Inpatient	Inpatient	7	K66.1	Hemoperitoneum	K661	S06.6X9A	955	6.0969	CRANIOTOMY FOR MULTIPLE SIGNIFICANT TRAUMA	43	12.3	W	M	JACKSON	NULL	28	13	15	12.32	1	0	0	1	0	6	NULL
125	SGT	MEDICARE REPLACEMENT	Medicare	Inpatient	Inpatient	17	D69.6	Thrombocytopenia, unspecified	D696	S32.302A	963	2.7251	OTHER MULTIPLE SIGNIFICANT TRAUMA W MCC	73	27.8	W	M	LINCOLN	NULL	28	6	22	9.353	1	0	1	0	1	7	New
126	SGT	MEDICARE REPLACEMENT	Medicare	Inpatient	Inpatient	32	F10.20	Alcohol dependence, uncomplicated	F1020	S32.302A	963	2.7251	OTHER MULTIPLE SIGNIFICANT TRAUMA W MCC	73	27.8	W	M	LINCOLN	NULL	28	6	22	9.353	1	0	1	0	1	7	New
127	SGR	COMMERCIAL	Managed Care	Inpatient	Inpatient	10	N18.9	Chronic kidney disease, unspecified	N189	E11.52	240	2.6669	AMPUTATION FOR CIRC SYS DISORDERS EXC UPPER LIMB & TOE W CC	52	6.2	W	F	JESSAMINE	NULL	28	NULL	28	0	0	1	0	1	0	3	Post
128	SGB	MEDICARE PART A	Medicare	Inpatient	Inpatient	11	S73.015A	Posterior dislocation of left hip, initial encounter	S73015A	M86.68	539	1.9385	OSTEOMYELITIS W MCC	27	24	W	M	CLAY	NULL	28	NULL	28	0.366	1	0	1	0	1	1	Pre
129	SGG	MEDICARE REPLACEMENT	Medicare	Inpatient	Inpatient	49	Z68.38	Body mass index (BMI) 38.0-38.9, adult	Z6838	C20	3	18.2974	ECMO OR TRACH W MV >96 HRS OR PDX EXC FACE, MOUTH & NECK W MAJ O.R.	74	25	W	M	PULASKI	NULL	28	19	9	20.627	1	0	0	1	0	5	NULL
130	SGG	MEDICARE REPLACEMENT	Medicare	Inpatient	Inpatient	35	D64.9	Anemia, unspecified	D649	C20	3	18.2974	ECMO OR TRACH W MV >96 HRS OR PDX EXC FACE, MOUTH & NECK W MAJ O.R.	74	25	W	M	PULASKI	NULL	28	19	9	20.627	1	0	0	1	0	5	NULL
131	SGR	KMA	Medicaid	Inpatient	Inpatient	9	Z68.20	Body mass index (BMI) 20.0-20.9, adult	Z6820	T82.868A	315	0.9658	OTHER CIRCULATORY SYSTEM DIAGNOSES W CC	62	5.1	W	M	PULASKI	NULL	28	NULL	28	3.064	1	1	0	1	0	3	Post
132	SGE	MEDICARE REPLACEMENT	Medicare	Inpatient	Inpatient	32	Z79.01	Long term (current) use of anticoagulants	Z7901	K41.30	350	2.4393	INGUINAL & FEMORAL HERNIA PROCEDURES W MCC	86	7.4	W	F	MERCER	NULL	28	NULL	28	2.33	0	0	1	0	1	NULL	NULL
133	SGT	KMA	Medicaid	Inpatient	Inpatient	12	S21.139A	Puncture wound without foreign body of unspecified front wall of thorax without penetration into thoracic cavity, initial encounter	S21139A	S27.1XXA	963	2.7251	OTHER MULTIPLE SIGNIFICANT TRAUMA W MCC	55	15.6	B	M	FAYETTE	NULL	28	2	26	2.509	0	0	1	1	0	NULL	NULL
134	SGB	KMA	Medicaid	Inpatient	Inpatient	22	D72.829	Elevated white blood cell count, unspecified	D72829	K55.1	356	3.8061	OTHER DIGESTIVE SYSTEM O.R. PROCEDURES W MCC	46	5.5	W	M	BOYLE	NULL	28	NULL	28	1.438	0	0	1	0	1	4	NULL
135	SGG	MEDICARE REPLACEMENT	Medicare	Inpatient	Inpatient	40	I25.10	Atherosclerotic heart disease of native coronary artery without angina pectoris	I2510	C20	3	18.2974	ECMO OR TRACH W MV >96 HRS OR PDX EXC FACE, MOUTH & NECK W MAJ O.R.	74	25	W	M	PULASKI	NULL	28	19	9	20.627	1	0	0	1	0	5	NULL
136	SGT	MEDICARE REPLACEMENT	Medicare	Inpatient	Inpatient	22	F32.9	Major depressive disorder, single episode, unspecified	F329	S32.302A	963	2.7251	OTHER MULTIPLE SIGNIFICANT TRAUMA W MCC	73	27.8	W	M	LINCOLN	NULL	28	6	22	9.353	1	0	1	0	1	7	New
137	SGB	KMA	Medicaid	Inpatient	Inpatient	12	K63.89	Other specified diseases of intestine	K6389	K25.6	377	1.714	G.I. HEMORRHAGE W MCC	56	5.6	W	F	LAUREL	NULL	28	NULL	28	2.191	1	0	1	1	0	5	NULL
138	SGB	KMA	Medicaid	Inpatient	Inpatient	4	Z68.1	Body mass index (BMI) 19.9 or less, adult	Z681	K25.6	377	1.714	G.I. HEMORRHAGE W MCC	56	5.6	W	F	LAUREL	NULL	28	NULL	28	2.191	1	0	1	1	0	5	NULL
139	SGB	KMA	Medicaid	Inpatient	Inpatient	18	K21.9	Gastro-esophageal reflux disease without esophagitis	K219	K55.1	356	3.8061	OTHER DIGESTIVE SYSTEM O.R. PROCEDURES W MCC	46	5.5	W	M	BOYLE	NULL	28	NULL	28	1.438	0	0	1	0	1	4	NULL
140	SGG	MEDICARE REPLACEMENT	Medicare	Inpatient	Inpatient	31	E83.51	Hypocalcemia	E8351	C20	3	18.2974	ECMO OR TRACH W MV >96 HRS OR PDX EXC FACE, MOUTH & NECK W MAJ O.R.	74	25	W	M	PULASKI	NULL	28	19	9	20.627	1	0	0	1	0	5	NULL
141	SGG	MEDICARE REPLACEMENT	Medicare	Inpatient	Inpatient	11	J90	Pleural effusion, not elsewhere classified	J90	C20	3	18.2974	ECMO OR TRACH W MV >96 HRS OR PDX EXC FACE, MOUTH & NECK W MAJ O.R.	74	25	W	M	PULASKI	NULL	28	19	9	20.627	1	0	0	1	0	5	NULL
142	SGE	MEDICARE REPLACEMENT	Medicare	Inpatient	Inpatient	2	T81.19XA	Other postprocedural shock, initial encounter	T8119XA	K41.30	350	2.4393	INGUINAL & FEMORAL HERNIA PROCEDURES W MCC	86	7.4	W	F	MERCER	NULL	28	NULL	28	2.33	0	0	1	0	1	NULL	NULL
143	SGT	KMA	Medicaid	Inpatient	Inpatient	6	S27.329A	Contusion of lung, unspecified, initial encounter	S27329A	S27.1XXA	963	2.7251	OTHER MULTIPLE SIGNIFICANT TRAUMA W MCC	55	15.6	B	M	FAYETTE	NULL	28	2	26	2.509	0	0	1	1	0	NULL	NULL
144	SGR	KMA	Medicaid	Inpatient	Inpatient	11	Z95.5	Presence of coronary angioplasty implant and graft	Z955	I73.9	299	1.4112	PERIPHERAL VASCULAR DISORDERS W MCC	53	10	W	M	LINCOLN	NULL	28	NULL	28	0	1	0	1	1	0	3	Post
145	SGR	COMMERCIAL	Managed Care	Inpatient	Inpatient	18	E11.622	Type 2 diabetes mellitus with other skin ulcer	E11622	E11.52	240	2.6669	AMPUTATION FOR CIRC SYS DISORDERS EXC UPPER LIMB & TOE W CC	52	6.2	W	F	JESSAMINE	NULL	28	NULL	28	0	0	1	0	1	0	3	Post
146	SGE	MEDICARE REPLACEMENT	Medicare	Inpatient	Inpatient	33	Z96.643	Presence of artificial hip joint, bilateral	Z96643	K41.30	350	2.4393	INGUINAL & FEMORAL HERNIA PROCEDURES W MCC	86	7.4	W	F	MERCER	NULL	28	NULL	28	2.33	0	0	1	0	1	NULL	NULL
147	SGB	KMA	Medicaid	Inpatient	Inpatient	10	S32.049A	Unspecified fracture of fourth lumbar vertebra, initial encounter for closed fracture	S32049A	S06.6X9A	955	6.0969	CRANIOTOMY FOR MULTIPLE SIGNIFICANT TRAUMA	43	12.3	W	M	JACKSON	NULL	28	13	15	12.32	1	0	0	1	0	6	NULL
148	SGT	KMA	Medicaid	Inpatient	Inpatient	8	N17.9	Acute kidney failure, unspecified	N179	S27.1XXA	963	2.7251	OTHER MULTIPLE SIGNIFICANT TRAUMA W MCC	55	15.6	B	M	FAYETTE	NULL	28	2	26	2.509	0	0	1	1	0	NULL	NULL
149	SGR	COMMERCIAL	Managed Care	Inpatient	Inpatient	11	I12.9	Hypertensive chronic kidney disease with stage 1 through stage 4 chronic kidney disease, or unspecified chronic kidney disease	I129	E11.52	240	2.6669	AMPUTATION FOR CIRC SYS DISORDERS EXC UPPER LIMB & TOE W CC	52	6.2	W	F	JESSAMINE	NULL	28	NULL	28	0	0	1	0	1	0	3	Post
150	SGG	MEDICARE REPLACEMENT	Medicare	Inpatient	Inpatient	12	I47.2	Ventricular tachycardia	I472	C20	3	18.2974	ECMO OR TRACH W MV >96 HRS OR PDX EXC FACE, MOUTH & NECK W MAJ O.R.	74	25	W	M	PULASKI	NULL	28	19	9	20.627	1	0	0	1	0	5	NULL
151	SGG	BLUE CROSS	Managed Care	Inpatient	Inpatient	6	Z68.1	Body mass index (BMI) 19.9 or less, adult	Z681	K56.51	336	2.3397	PERITONEAL ADHESIOLYSIS W CC	58	8.9	W	F	GARRARD	NULL	28	NULL	28	0	1	1	0	1	0	4	NULL
152	SGT	MEDICARE REPLACEMENT	Medicare	Inpatient	Inpatient	29	S63.104A	Unspecified dislocation of right thumb, initial encounter	S63104A	S32.302A	963	2.7251	OTHER MULTIPLE SIGNIFICANT TRAUMA W MCC	73	27.8	W	M	LINCOLN	NULL	28	6	22	9.353	1	0	1	0	1	7	New
153	SGG	MEDICARE REPLACEMENT	Medicare	Inpatient	Inpatient	54	Z86.73	Personal history of transient ischemic attack (TIA), and cerebral infarction without residual deficits	Z8673	C20	3	18.2974	ECMO OR TRACH W MV >96 HRS OR PDX EXC FACE, MOUTH & NECK W MAJ O.R.	74	25	W	M	PULASKI	NULL	28	19	9	20.627	1	0	0	1	0	5	NULL
154	SGG	MEDICARE REPLACEMENT	Medicare	Inpatient	Inpatient	28	E86.1	Hypovolemia	E861	C20	3	18.2974	ECMO OR TRACH W MV >96 HRS OR PDX EXC FACE, MOUTH & NECK W MAJ O.R.	74	25	W	M	PULASKI	NULL	28	19	9	20.627	1	0	0	1	0	5	NULL
155	SGB	KMA	Medicaid	Inpatient	Inpatient	12	T17.890A	Other foreign object in other parts of respiratory tract causing asphyxiation, initial encounter	T17890A	S12.600A	3	17.6245	ECMO OR TRACH W MV >96 HRS OR PDX EXC FACE, MOUTH & NECK W MAJ O.R.	20	38.7	W	F	SCOTT	NULL	28	16	12	21.307	0	0	0	1	0	4	NULL
156	SGB	KMA	Medicaid	Inpatient	Inpatient	18	R40.2362	Coma scale, best motor response, obeys commands, at arrival to emergency department	R402362	S12.600A	3	17.6245	ECMO OR TRACH W MV >96 HRS OR PDX EXC FACE, MOUTH & NECK W MAJ O.R.	20	38.7	W	F	SCOTT	NULL	28	16	12	21.307	0	0	0	1	0	4	NULL
157	SGG	MEDICARE REPLACEMENT	Medicare	Inpatient	Inpatient	47	N40.0	Benign prostatic hyperplasia without lower urinary tract symptoms	N400	C20	3	18.2974	ECMO OR TRACH W MV >96 HRS OR PDX EXC FACE, MOUTH & NECK W MAJ O.R.	74	25	W	M	PULASKI	NULL	28	19	9	20.627	1	0	0	1	0	5	NULL
158	SGE	MEDICARE REPLACEMENT	Medicare	Inpatient	Inpatient	24	G89.18	Other acute postprocedural pain	G8918	K41.30	350	2.4393	INGUINAL & FEMORAL HERNIA PROCEDURES W MCC	86	7.4	W	F	MERCER	NULL	28	NULL	28	2.33	0	0	1	0	1	NULL	NULL
159	SGB	KMA	Medicaid	Inpatient	Inpatient	5	T79.4XXA	Traumatic shock, initial encounter	T794XXA	S06.6X9A	955	6.0969	CRANIOTOMY FOR MULTIPLE SIGNIFICANT TRAUMA	43	12.3	W	M	JACKSON	NULL	28	13	15	12.32	1	0	0	1	0	6	NULL
160	SGT	MEDICARE REPLACEMENT	Medicare	Inpatient	Inpatient	27	N40.1	Benign prostatic hyperplasia with lower urinary tract symptoms	N401	S32.302A	963	2.7251	OTHER MULTIPLE SIGNIFICANT TRAUMA W MCC	73	27.8	W	M	LINCOLN	NULL	28	6	22	9.353	1	0	1	0	1	7	New
161	SGB	MEDICARE PART A	Medicare	Inpatient	Inpatient	3	E87.2	Acidosis	E872	G12.21	56	1.8514	DEGENERATIVE NERVOUS SYSTEM DISORDERS W MCC	72	2	W	M	FAYETTE	NULL	28	NULL	28	2.629	0	0	1	1	0	2	Transition
162	SGB	KMA	Medicaid	Inpatient	Inpatient	2	J96.01	Acute respiratory failure with hypoxia	J9601	S12.600A	3	17.6245	ECMO OR TRACH W MV >96 HRS OR PDX EXC FACE, MOUTH & NECK W MAJ O.R.	20	38.7	W	F	SCOTT	NULL	28	16	12	21.307	0	0	0	1	0	4	NULL
163	SGB	MEDICARE PART A	Medicare	Inpatient	Inpatient	17	F17.210	Nicotine dependence, cigarettes, uncomplicated	F17210	M86.68	539	1.9385	OSTEOMYELITIS W MCC	27	24	W	M	CLAY	NULL	28	NULL	28	0.366	1	0	1	0	1	1	Pre
164	SGR	KMA	Medicaid	Inpatient	Inpatient	6	I70.219	Atherosclerosis of native arteries of extremities with intermittent claudication, unspecified extremity	I70219	T82.868A	315	0.9658	OTHER CIRCULATORY SYSTEM DIAGNOSES W CC	62	5.1	W	M	PULASKI	NULL	28	NULL	28	3.064	1	1	0	1	0	3	Post
165	SGT	MEDICARE REPLACEMENT	Medicare	Inpatient	Inpatient	1	S32.302A	Unspecified fracture of left ilium, initial encounter for closed fracture	S32302A	S32.302A	963	2.7251	OTHER MULTIPLE SIGNIFICANT TRAUMA W MCC	73	27.8	W	M	LINCOLN	NULL	28	6	22	9.353	1	0	1	0	1	7	New
166	SGT	MEDICARE REPLACEMENT	Medicare	Inpatient	Inpatient	12	J90	Pleural effusion, not elsewhere classified	J90	S32.302A	963	2.7251	OTHER MULTIPLE SIGNIFICANT TRAUMA W MCC	73	27.8	W	M	LINCOLN	NULL	28	6	22	9.353	1	0	1	0	1	7	New
167	SGB	KMA	Medicaid	Inpatient	Inpatient	6	E87.2	Acidosis	E872	K55.1	356	3.8061	OTHER DIGESTIVE SYSTEM O.R. PROCEDURES W MCC	46	5.5	W	M	BOYLE	NULL	28	NULL	28	1.438	0	0	1	0	1	4	NULL
168	SGB	KMA	Medicaid	Inpatient	Inpatient	33	R11.0	Nausea	R110	S12.600A	3	17.6245	ECMO OR TRACH W MV >96 HRS OR PDX EXC FACE, MOUTH & NECK W MAJ O.R.	20	38.7	W	F	SCOTT	NULL	28	16	12	21.307	0	0	0	1	0	4	NULL
169	SGG	MEDICARE REPLACEMENT	Medicare	Inpatient	Inpatient	48	R04.0	Epistaxis	R040	C20	3	18.2974	ECMO OR TRACH W MV >96 HRS OR PDX EXC FACE, MOUTH & NECK W MAJ O.R.	74	25	W	M	PULASKI	NULL	28	19	9	20.627	1	0	0	1	0	5	NULL
170	SGB	KMA	Medicaid	Inpatient	Inpatient	14	D62	Acute posthemorrhagic anemia	D62	S06.6X9A	955	6.0969	CRANIOTOMY FOR MULTIPLE SIGNIFICANT TRAUMA	43	12.3	W	M	JACKSON	NULL	28	13	15	12.32	1	0	0	1	0	6	NULL
171	SGO	MEDICARE PART A	Medicare	Inpatient	Inpatient	7	I10	Essential (primary) hypertension	I10	C49.A2	516	1.8854	OTHER MUSCULOSKELET SYS & CONN TISS O.R. PROC W CC	61	7.5	W	M	MARION	NULL	28	NULL	28	0.844	0	1	0	1	0	7	New
172	SGG	BLUE CROSS	Managed Care	Inpatient	Inpatient	7	K91.89	Other postprocedural complications and disorders of digestive system	K9189	K56.51	336	2.3397	PERITONEAL ADHESIOLYSIS W CC	58	8.9	W	F	GARRARD	NULL	28	NULL	28	0	1	1	0	1	0	4	NULL
173	SGB	KMA	Medicaid	Inpatient	Inpatient	19	S06.5X9A	Traumatic subdural hemorrhage with loss of consciousness of unspecified duration, initial encounter	S065X9A	S06.6X9A	955	6.0969	CRANIOTOMY FOR MULTIPLE SIGNIFICANT TRAUMA	43	12.3	W	M	JACKSON	NULL	28	13	15	12.32	1	0	0	1	0	6	NULL
174	SGB	KMA	Medicaid	Inpatient	Inpatient	33	B95.62	Methicillin resistant Staphylococcus aureus infection as the cause of diseases classified elsewhere	B9562	S06.6X9A	955	6.0969	CRANIOTOMY FOR MULTIPLE SIGNIFICANT TRAUMA	43	12.3	W	M	JACKSON	NULL	28	13	15	12.32	1	0	0	1	0	6	NULL
175	SGB	KMA	Medicaid	Inpatient	Inpatient	4	S27.331A	Laceration of lung, unilateral, initial encounter	S27331A	S06.6X9A	955	6.0969	CRANIOTOMY FOR MULTIPLE SIGNIFICANT TRAUMA	43	12.3	W	M	JACKSON	NULL	28	13	15	12.32	1	0	0	1	0	6	NULL
176	SGB	KMA	Medicaid	Inpatient	Inpatient	18	S36.520A	Contusion of ascending [right] colon, initial encounter	S36520A	S06.6X9A	955	6.0969	CRANIOTOMY FOR MULTIPLE SIGNIFICANT TRAUMA	43	12.3	W	M	JACKSON	NULL	28	13	15	12.32	1	0	0	1	0	6	NULL
177	SGB	MEDICARE PART A	Medicare	Inpatient	Inpatient	9	J98.11	Atelectasis	J9811	G12.21	56	1.8514	DEGENERATIVE NERVOUS SYSTEM DISORDERS W MCC	72	2	W	M	FAYETTE	NULL	28	NULL	28	2.629	0	0	1	1	0	2	Transition
178	SGG	MEDICARE REPLACEMENT	Medicare	Inpatient	Inpatient	52	Z95.1	Presence of aortocoronary bypass graft	Z951	C20	3	18.2974	ECMO OR TRACH W MV >96 HRS OR PDX EXC FACE, MOUTH & NECK W MAJ O.R.	74	25	W	M	PULASKI	NULL	28	19	9	20.627	1	0	0	1	0	5	NULL
179	SGG	MEDICARE REPLACEMENT	Medicare	Inpatient	Inpatient	46	K64.9	Unspecified hemorrhoids	K649	C20	3	18.2974	ECMO OR TRACH W MV >96 HRS OR PDX EXC FACE, MOUTH & NECK W MAJ O.R.	74	25	W	M	PULASKI	NULL	28	19	9	20.627	1	0	0	1	0	5	NULL
180	SGG	MEDICARE REPLACEMENT	Medicare	Inpatient	Inpatient	1	C20	Malignant neoplasm of rectum	C20	C20	3	18.2974	ECMO OR TRACH W MV >96 HRS OR PDX EXC FACE, MOUTH & NECK W MAJ O.R.	74	25	W	M	PULASKI	NULL	28	19	9	20.627	1	0	0	1	0	5	NULL
181	SGB	KMA	Medicaid	Inpatient	Inpatient	37	Z66	Do not resuscitate	Z66	S06.6X9A	955	6.0969	CRANIOTOMY FOR MULTIPLE SIGNIFICANT TRAUMA	43	12.3	W	M	JACKSON	NULL	28	13	15	12.32	1	0	0	1	0	6	NULL
182	SGT	KMA	Medicaid	Inpatient	Inpatient	19	S42.101A	Fracture of unspecified part of scapula, right shoulder, initial encounter for closed fracture	S42101A	S27.1XXA	963	2.7251	OTHER MULTIPLE SIGNIFICANT TRAUMA W MCC	55	15.6	B	M	FAYETTE	NULL	28	2	26	2.509	0	0	1	1	0	NULL	NULL
183	SGT	KMA	Medicaid	Inpatient	Inpatient	2	J96.01	Acute respiratory failure with hypoxia	J9601	S27.1XXA	963	2.7251	OTHER MULTIPLE SIGNIFICANT TRAUMA W MCC	55	15.6	B	M	FAYETTE	NULL	28	2	26	2.509	0	0	1	1	0	NULL	NULL
184	SGR	COMMERCIAL	Managed Care	Inpatient	Inpatient	4	E11.22	Type 2 diabetes mellitus with diabetic chronic kidney disease	E1122	E11.52	240	2.6669	AMPUTATION FOR CIRC SYS DISORDERS EXC UPPER LIMB & TOE W CC	52	6.2	W	F	JESSAMINE	NULL	28	NULL	28	0	0	1	0	1	0	3	Post
185	SGB	KMA	Medicaid	Inpatient	Inpatient	19	J44.9	Chronic obstructive pulmonary disease, unspecified	J449	K55.1	356	3.8061	OTHER DIGESTIVE SYSTEM O.R. PROCEDURES W MCC	46	5.5	W	M	BOYLE	NULL	28	NULL	28	1.438	0	0	1	0	1	4	NULL
186	SGG	MEDICARE REPLACEMENT	Medicare	Inpatient	Inpatient	25	E87.8	Other disorders of electrolyte and fluid balance, not elsewhere classified	E878	C20	3	18.2974	ECMO OR TRACH W MV >96 HRS OR PDX EXC FACE, MOUTH & NECK W MAJ O.R.	74	25	W	M	PULASKI	NULL	28	19	9	20.627	1	0	0	1	0	5	NULL
187	SGT	MEDICARE REPLACEMENT	Medicare	Inpatient	Inpatient	20	F13.24	Sedative, hypnotic or anxiolytic dependence with sedative, hypnotic or anxiolytic-induced mood disorder	F1324	S32.302A	963	2.7251	OTHER MULTIPLE SIGNIFICANT TRAUMA W MCC	73	27.8	W	M	LINCOLN	NULL	28	6	22	9.353	1	0	1	0	1	7	New
188	SGT	MEDICARE REPLACEMENT	Medicare	Inpatient	Inpatient	19	E83.42	Hypomagnesemia	E8342	S32.302A	963	2.7251	OTHER MULTIPLE SIGNIFICANT TRAUMA W MCC	73	27.8	W	M	LINCOLN	NULL	28	6	22	9.353	1	0	1	0	1	7	New
189	SGB	MEDICARE PART A	Medicare	Inpatient	Inpatient	13	K29.70	Gastritis, unspecified, without bleeding	K2970	G12.21	56	1.8514	DEGENERATIVE NERVOUS SYSTEM DISORDERS W MCC	72	2	W	M	FAYETTE	NULL	28	NULL	28	2.629	0	0	1	1	0	2	Transition
190	SGG	MEDICARE REPLACEMENT	Medicare	Inpatient	Inpatient	22	R57.0	Cardiogenic shock	R570	C20	3	18.2974	ECMO OR TRACH W MV >96 HRS OR PDX EXC FACE, MOUTH & NECK W MAJ O.R.	74	25	W	M	PULASKI	NULL	28	19	9	20.627	1	0	0	1	0	5	NULL
191	SGE	MEDICARE REPLACEMENT	Medicare	Inpatient	Inpatient	14	D72.829	Elevated white blood cell count, unspecified	D72829	K41.30	350	2.4393	INGUINAL & FEMORAL HERNIA PROCEDURES W MCC	86	7.4	W	F	MERCER	NULL	28	NULL	28	2.33	0	0	1	0	1	NULL	NULL
192	SGB	KMA	Medicaid	Inpatient	Inpatient	3	N17.9	Acute kidney failure, unspecified	N179	K55.1	356	3.8061	OTHER DIGESTIVE SYSTEM O.R. PROCEDURES W MCC	46	5.5	W	M	BOYLE	NULL	28	NULL	28	1.438	0	0	1	0	1	4	NULL
193	SGB	MEDICARE PART A	Medicare	Inpatient	Inpatient	7	B49	Unspecified mycosis	B49	M86.68	539	1.9385	OSTEOMYELITIS W MCC	27	24	W	M	CLAY	NULL	28	NULL	28	0.366	1	0	1	0	1	1	Pre
194	SGB	MEDICARE PART A	Medicare	Inpatient	Inpatient	6	L89.314	Pressure ulcer of right buttock, stage 4	L89314	M86.68	539	1.9385	OSTEOMYELITIS W MCC	27	24	W	M	CLAY	NULL	28	NULL	28	0.366	1	0	1	0	1	1	Pre
195	SGO	KMA	Medicaid	Inpatient	Inpatient	6	D63.8	Anemia in other chronic diseases classified elsewhere (manifestation)	D638	C77.2	840	3.0793	LYMPHOMA & NON-ACUTE LEUKEMIA W MCC	47	6	W	M	NELSON	NULL	28	NULL	28	0	0	0	1	0	1	4	NULL
196	SGB	MEDICARE PART A	Medicare	Inpatient	Inpatient	10	I10	Essential (primary) hypertension	I10	G12.21	56	1.8514	DEGENERATIVE NERVOUS SYSTEM DISORDERS W MCC	72	2	W	M	FAYETTE	NULL	28	NULL	28	2.629	0	0	1	1	0	2	Transition
197	SGB	MEDICARE PART A	Medicare	Inpatient	Inpatient	21	F32.9	Major depressive disorder, single episode, unspecified	F329	M86.68	539	1.9385	OSTEOMYELITIS W MCC	27	24	W	M	CLAY	NULL	28	NULL	28	0.366	1	0	1	0	1	1	Pre
198	SGR	KMA	Medicaid	Inpatient	Inpatient	7	M21.372	Foot drop, left foot	M21372	T82.868A	315	0.9658	OTHER CIRCULATORY SYSTEM DIAGNOSES W CC	62	5.1	W	M	PULASKI	NULL	28	NULL	28	3.064	1	1	0	1	0	3	Post
199	SGE	MEDICARE REPLACEMENT	Medicare	Inpatient	Inpatient	18	I10	Essential (primary) hypertension	I10	K41.30	350	2.4393	INGUINAL & FEMORAL HERNIA PROCEDURES W MCC	86	7.4	W	F	MERCER	NULL	28	NULL	28	2.33	0	0	1	0	1	NULL	NULL
200	SGB	KMA	Medicaid	Inpatient	Inpatient	38	R40.2113	Coma scale, eyes open, never, at hospital admission	R402113	S06.6X9A	955	6.0969	CRANIOTOMY FOR MULTIPLE SIGNIFICANT TRAUMA	43	12.3	W	M	JACKSON	NULL	28	13	15	12.32	1	0	0	1	0	6	NULL
201	SGB	MEDICARE PART A	Medicare	Inpatient	Inpatient	6	J96.01	Acute respiratory failure with hypoxia	J9601	G12.21	56	1.8514	DEGENERATIVE NERVOUS SYSTEM DISORDERS W MCC	72	2	W	M	FAYETTE	NULL	28	NULL	28	2.629	0	0	1	1	0	2	Transition
202	SGR	KMA	Medicaid	Inpatient	Inpatient	12	Z87.820	Personal history of traumatic brain injury	Z87820	I73.9	299	1.4112	PERIPHERAL VASCULAR DISORDERS W MCC	53	10	W	M	LINCOLN	NULL	28	NULL	28	0	1	0	1	1	0	3	Post
203	SGB	KMA	Medicaid	Inpatient	Inpatient	22	S01.01XA	Laceration without foreign body of scalp, initial encounter	S0101XA	S06.6X9A	955	6.0969	CRANIOTOMY FOR MULTIPLE SIGNIFICANT TRAUMA	43	12.3	W	M	JACKSON	NULL	28	13	15	12.32	1	0	0	1	0	6	NULL
204	SGT	KMA	Medicaid	Inpatient	Inpatient	14	T79.7XXA	Traumatic subcutaneous emphysema, initial encounter	T797XXA	S27.1XXA	963	2.7251	OTHER MULTIPLE SIGNIFICANT TRAUMA W MCC	55	15.6	B	M	FAYETTE	NULL	28	2	26	2.509	0	0	1	1	0	NULL	NULL
205	SGB	KMA	Medicaid	Inpatient	Inpatient	10	I73.1	Thromboangiitis obliterans [Buergers disease]	I731	K55.1	356	3.8061	OTHER DIGESTIVE SYSTEM O.R. PROCEDURES W MCC	46	5.5	W	M	BOYLE	NULL	28	NULL	28	1.438	0	0	1	0	1	4	NULL
206	SGB	MEDICARE PART A	Medicare	Inpatient	Inpatient	26	R33.9	Retention of urine, unspecified	R339	M86.68	539	1.9385	OSTEOMYELITIS W MCC	27	24	W	M	CLAY	NULL	28	NULL	28	0.366	1	0	1	0	1	1	Pre
207	SGG	MEDICARE REPLACEMENT	Medicare	Inpatient	Inpatient	26	I48.91	Unspecified atrial fibrillation	I4891	C20	3	18.2974	ECMO OR TRACH W MV >96 HRS OR PDX EXC FACE, MOUTH & NECK W MAJ O.R.	74	25	W	M	PULASKI	NULL	28	19	9	20.627	1	0	0	1	0	5	NULL
208	SGB	KMA	Medicaid	Inpatient	Inpatient	12	F17.210	Nicotine dependence, cigarettes, uncomplicated	F17210	K55.1	356	3.8061	OTHER DIGESTIVE SYSTEM O.R. PROCEDURES W MCC	46	5.5	W	M	BOYLE	NULL	28	NULL	28	1.438	0	0	1	0	1	4	NULL
209	SGB	KMA	Medicaid	Inpatient	Inpatient	17	B19.20	Unspecified viral hepatitis C without hepatic coma	B1920	K55.1	356	3.8061	OTHER DIGESTIVE SYSTEM O.R. PROCEDURES W MCC	46	5.5	W	M	BOYLE	NULL	28	NULL	28	1.438	0	0	1	0	1	4	NULL
210	SGB	MEDICARE PART A	Medicare	Inpatient	Inpatient	5	L89.224	Pressure ulcer of left hip, stage 4	L89224	M86.68	539	1.9385	OSTEOMYELITIS W MCC	27	24	W	M	CLAY	NULL	28	NULL	28	0.366	1	0	1	0	1	1	Pre
211	SGR	KMA	Medicaid	Inpatient	Inpatient	5	I10	Essential (primary) hypertension	I10	T82.868A	315	0.9658	OTHER CIRCULATORY SYSTEM DIAGNOSES W CC	62	5.1	W	M	PULASKI	NULL	28	NULL	28	3.064	1	1	0	1	0	3	Post
212	SGE	MEDICARE REPLACEMENT	Medicare	Inpatient	Inpatient	26	M54.5	Low back pain	M545	K41.30	350	2.4393	INGUINAL & FEMORAL HERNIA PROCEDURES W MCC	86	7.4	W	F	MERCER	NULL	28	NULL	28	2.33	0	0	1	0	1	NULL	NULL
213	SGG	MEDICARE REPLACEMENT	Medicare	Inpatient	Inpatient	43	G89.18	Other acute postprocedural pain	G8918	C20	3	18.2974	ECMO OR TRACH W MV >96 HRS OR PDX EXC FACE, MOUTH & NECK W MAJ O.R.	74	25	W	M	PULASKI	NULL	28	19	9	20.627	1	0	0	1	0	5	NULL
214	SGR	KMA	Medicaid	Inpatient	Inpatient	13	F17.210	Nicotine dependence, cigarettes, uncomplicated	F17210	T82.868A	315	0.9658	OTHER CIRCULATORY SYSTEM DIAGNOSES W CC	62	5.1	W	M	PULASKI	NULL	28	NULL	28	3.064	1	1	0	1	0	3	Post
215	SGG	BLUE CROSS	Managed Care	Inpatient	Inpatient	9	Z93.3	Colostomy status	Z933	K56.51	336	2.3397	PERITONEAL ADHESIOLYSIS W CC	58	8.9	W	F	GARRARD	NULL	28	NULL	28	0	1	1	0	1	0	4	NULL
216	SGE	MEDICARE REPLACEMENT	Medicare	Inpatient	Inpatient	13	D17.79	Benign lipomatous neoplasm of other sites	D1779	K41.30	350	2.4393	INGUINAL & FEMORAL HERNIA PROCEDURES W MCC	86	7.4	W	F	MERCER	NULL	28	NULL	28	2.33	0	0	1	0	1	NULL	NULL
217	SGB	KMA	Medicaid	Inpatient	Inpatient	30	G90.1	Familial dysautonomia [Riley-Day]	G901	S06.6X9A	955	6.0969	CRANIOTOMY FOR MULTIPLE SIGNIFICANT TRAUMA	43	12.3	W	M	JACKSON	NULL	28	13	15	12.32	1	0	0	1	0	6	NULL
218	SGB	KMA	Medicaid	Inpatient	Inpatient	35	V89.2XXA	Person injured in unspecified motor-vehicle accident, traffic, initial encounter	V892XXA	S06.6X9A	955	6.0969	CRANIOTOMY FOR MULTIPLE SIGNIFICANT TRAUMA	43	12.3	W	M	JACKSON	NULL	28	13	15	12.32	1	0	0	1	0	6	NULL
219	SGB	KMA	Medicaid	Inpatient	Inpatient	23	R01.1	Cardiac murmur, unspecified	R011	S06.6X9A	955	6.0969	CRANIOTOMY FOR MULTIPLE SIGNIFICANT TRAUMA	43	12.3	W	M	JACKSON	NULL	28	13	15	12.32	1	0	0	1	0	6	NULL
220	SGG	MEDICARE REPLACEMENT	Medicare	Inpatient	Inpatient	8	R65.21	Severe sepsis with septic shock	R6521	C20	3	18.2974	ECMO OR TRACH W MV >96 HRS OR PDX EXC FACE, MOUTH & NECK W MAJ O.R.	74	25	W	M	PULASKI	NULL	28	19	9	20.627	1	0	0	1	0	5	NULL
221	SGO	KMA	Medicaid	Inpatient	Inpatient	1	C77.2	Secondary and unspecified malignant neoplasm of intra-abdominal lymph nodes	C772	C77.2	840	3.0793	LYMPHOMA & NON-ACUTE LEUKEMIA W MCC	47	6	W	M	NELSON	NULL	28	NULL	28	0	0	0	1	0	1	4	NULL
222	SGO	KMA	Medicaid	Inpatient	Inpatient	7	Z87.891	Personal history of nicotine dependence	Z87891	C77.2	840	3.0793	LYMPHOMA & NON-ACUTE LEUKEMIA W MCC	47	6	W	M	NELSON	NULL	28	NULL	28	0	0	0	1	0	1	4	NULL
223	SGE	MEDICARE REPLACEMENT	Medicare	Inpatient	Inpatient	5	K43.0	Incisional hernia with obstruction, without gangrene	K430	K41.30	350	2.4393	INGUINAL & FEMORAL HERNIA PROCEDURES W MCC	86	7.4	W	F	MERCER	NULL	28	NULL	28	2.33	0	0	1	0	1	NULL	NULL
224	SGR	KMA	Medicaid	Inpatient	Inpatient	17	K21.9	Gastro-esophageal reflux disease without esophagitis	K219	I73.9	299	1.4112	PERIPHERAL VASCULAR DISORDERS W MCC	53	10	W	M	LINCOLN	NULL	28	NULL	28	0	1	0	1	1	0	3	Post
225	SGR	KMA	Medicaid	Inpatient	Inpatient	9	I25.2	Old myocardial infarction	I252	I73.9	299	1.4112	PERIPHERAL VASCULAR DISORDERS W MCC	53	10	W	M	LINCOLN	NULL	28	NULL	28	0	1	0	1	1	0	3	Post
226	SGR	COMMERCIAL	Managed Care	Inpatient	Inpatient	7	L97.919	Non-pressure chronic ulcer of unspecified part of right lower leg with unspecified severity	L97919	E11.52	240	2.6669	AMPUTATION FOR CIRC SYS DISORDERS EXC UPPER LIMB & TOE W CC	52	6.2	W	F	JESSAMINE	NULL	28	NULL	28	0	0	1	0	1	0	3	Post
227	SGB	KMA	Medicaid	Inpatient	Inpatient	28	N31.9	Neuromuscular dysfunction of bladder, unspecified	N319	S12.600A	3	17.6245	ECMO OR TRACH W MV >96 HRS OR PDX EXC FACE, MOUTH & NECK W MAJ O.R.	20	38.7	W	F	SCOTT	NULL	28	16	12	21.307	0	0	0	1	0	4	NULL
228	SGO	MEDICARE PART A	Medicare	Inpatient	Inpatient	4	J90	Pleural effusion, not elsewhere classified	J90	C49.A2	516	1.8854	OTHER MUSCULOSKELET SYS & CONN TISS O.R. PROC W CC	61	7.5	W	M	MARION	NULL	28	NULL	28	0.844	0	1	0	1	0	7	New
229	SGO	MEDICARE PART A	Medicare	Inpatient	Inpatient	10	G40.909	Epilepsy, unspecified, not intractable, without status epilepticus	G40909	C49.A2	516	1.8854	OTHER MUSCULOSKELET SYS & CONN TISS O.R. PROC W CC	61	7.5	W	M	MARION	NULL	28	NULL	28	0.844	0	1	0	1	0	7	New
230	SGR	COMMERCIAL	Managed Care	Inpatient	Inpatient	5	I96	Gangrene, not elsewhere classified	I96	E11.52	240	2.6669	AMPUTATION FOR CIRC SYS DISORDERS EXC UPPER LIMB & TOE W CC	52	6.2	W	F	JESSAMINE	NULL	28	NULL	28	0	0	1	0	1	0	3	Post
231	SGB	KMA	Medicaid	Inpatient	Inpatient	36	G90.4	Autonomic dysreflexia	G904	S12.600A	3	17.6245	ECMO OR TRACH W MV >96 HRS OR PDX EXC FACE, MOUTH & NECK W MAJ O.R.	20	38.7	W	F	SCOTT	NULL	28	16	12	21.307	0	0	0	1	0	4	NULL
232	SGB	MEDICARE PART A	Medicare	Inpatient	Inpatient	13	N31.9	Neuromuscular dysfunction of bladder, unspecified	N319	M86.68	539	1.9385	OSTEOMYELITIS W MCC	27	24	W	M	CLAY	NULL	28	NULL	28	0.366	1	0	1	0	1	1	Pre
233	SGG	MEDICARE REPLACEMENT	Medicare	Inpatient	Inpatient	10	T17.890A	Other foreign object in other parts of respiratory tract causing asphyxiation, initial encounter	T17890A	C20	3	18.2974	ECMO OR TRACH W MV >96 HRS OR PDX EXC FACE, MOUTH & NECK W MAJ O.R.	74	25	W	M	PULASKI	NULL	28	19	9	20.627	1	0	0	1	0	5	NULL
234	SGG	MEDICARE REPLACEMENT	Medicare	Inpatient	Inpatient	42	G47.33	Obstructive sleep apnea (adult) (pediatric)	G4733	C20	3	18.2974	ECMO OR TRACH W MV >96 HRS OR PDX EXC FACE, MOUTH & NECK W MAJ O.R.	74	25	W	M	PULASKI	NULL	28	19	9	20.627	1	0	0	1	0	5	NULL
235	SGE	MEDICARE REPLACEMENT	Medicare	Inpatient	Inpatient	31	Z68.30	Body mass index (BMI) 30.0-30.9, adult	Z6830	K41.30	350	2.4393	INGUINAL & FEMORAL HERNIA PROCEDURES W MCC	86	7.4	W	F	MERCER	NULL	28	NULL	28	2.33	0	0	1	0	1	NULL	NULL
236	SGB	KMA	Medicaid	Inpatient	Inpatient	17	E87.0	Hyperosmolality and hypernatremia	E870	S06.6X9A	955	6.0969	CRANIOTOMY FOR MULTIPLE SIGNIFICANT TRAUMA	43	12.3	W	M	JACKSON	NULL	28	13	15	12.32	1	0	0	1	0	6	NULL
237	SGB	KMA	Medicaid	Inpatient	Inpatient	30	F32.9	Major depressive disorder, single episode, unspecified	F329	S12.600A	3	17.6245	ECMO OR TRACH W MV >96 HRS OR PDX EXC FACE, MOUTH & NECK W MAJ O.R.	20	38.7	W	F	SCOTT	NULL	28	16	12	21.307	0	0	0	1	0	4	NULL
238	SGB	KMA	Medicaid	Inpatient	Inpatient	21	E83.51	Hypocalcemia	E8351	S12.600A	3	17.6245	ECMO OR TRACH W MV >96 HRS OR PDX EXC FACE, MOUTH & NECK W MAJ O.R.	20	38.7	W	F	SCOTT	NULL	28	16	12	21.307	0	0	0	1	0	4	NULL
239	SGB	MEDICARE PART A	Medicare	Inpatient	Inpatient	16	G89.29	Other chronic pain	G8929	M86.68	539	1.9385	OSTEOMYELITIS W MCC	27	24	W	M	CLAY	NULL	28	NULL	28	0.366	1	0	1	0	1	1	Pre
240	SGG	MEDICARE REPLACEMENT	Medicare	Inpatient	Inpatient	39	E87.6	Hypokalemia	E876	C20	3	18.2974	ECMO OR TRACH W MV >96 HRS OR PDX EXC FACE, MOUTH & NECK W MAJ O.R.	74	25	W	M	PULASKI	NULL	28	19	9	20.627	1	0	0	1	0	5	NULL
241	SGG	MEDICARE REPLACEMENT	Medicare	Inpatient	Inpatient	50	Z79.01	Long term (current) use of anticoagulants	Z7901	C20	3	18.2974	ECMO OR TRACH W MV >96 HRS OR PDX EXC FACE, MOUTH & NECK W MAJ O.R.	74	25	W	M	PULASKI	NULL	28	19	9	20.627	1	0	0	1	0	5	NULL
242	SGB	KMA	Medicaid	Inpatient	Inpatient	24	F17.210	Nicotine dependence, cigarettes, uncomplicated	F17210	S06.6X9A	955	6.0969	CRANIOTOMY FOR MULTIPLE SIGNIFICANT TRAUMA	43	12.3	W	M	JACKSON	NULL	28	13	15	12.32	1	0	0	1	0	6	NULL
243	SGG	MEDICARE REPLACEMENT	Medicare	Inpatient	Inpatient	2	A41.9	Sepsis, unspecified organism	A419	C20	3	18.2974	ECMO OR TRACH W MV >96 HRS OR PDX EXC FACE, MOUTH & NECK W MAJ O.R.	74	25	W	M	PULASKI	NULL	28	19	9	20.627	1	0	0	1	0	5	NULL
244	SGB	KMA	Medicaid	Inpatient	Inpatient	13	S27.321A	Contusion of lung, unilateral, initial encounter	S27321A	S06.6X9A	955	6.0969	CRANIOTOMY FOR MULTIPLE SIGNIFICANT TRAUMA	43	12.3	W	M	JACKSON	NULL	28	13	15	12.32	1	0	0	1	0	6	NULL
245	SGB	KMA	Medicaid	Inpatient	Inpatient	27	E83.39	Other disorders of phosphorus metabolism	E8339	S06.6X9A	955	6.0969	CRANIOTOMY FOR MULTIPLE SIGNIFICANT TRAUMA	43	12.3	W	M	JACKSON	NULL	28	13	15	12.32	1	0	0	1	0	6	NULL
246	SGT	MEDICARE REPLACEMENT	Medicare	Inpatient	Inpatient	37	Z87.891	Personal history of nicotine dependence	Z87891	S32.302A	963	2.7251	OTHER MULTIPLE SIGNIFICANT TRAUMA W MCC	73	27.8	W	M	LINCOLN	NULL	28	6	22	9.353	1	0	1	0	1	7	New
247	SGT	MEDICARE REPLACEMENT	Medicare	Inpatient	Inpatient	2	S36.116A	Major laceration of liver, initial encounter	S36116A	S32.302A	963	2.7251	OTHER MULTIPLE SIGNIFICANT TRAUMA W MCC	73	27.8	W	M	LINCOLN	NULL	28	6	22	9.353	1	0	1	0	1	7	New
248	SGT	KMA	Medicaid	Inpatient	Inpatient	10	E87.1	Hypo-osmolality and hyponatremia	E871	S27.1XXA	963	2.7251	OTHER MULTIPLE SIGNIFICANT TRAUMA W MCC	55	15.6	B	M	FAYETTE	NULL	28	2	26	2.509	0	0	1	1	0	NULL	NULL
249	SGB	KMA	Medicaid	Inpatient	Inpatient	11	D62	Acute posthemorrhagic anemia	D62	S12.600A	3	17.6245	ECMO OR TRACH W MV >96 HRS OR PDX EXC FACE, MOUTH & NECK W MAJ O.R.	20	38.7	W	F	SCOTT	NULL	28	16	12	21.307	0	0	0	1	0	4	NULL
250	SGR	COMMERCIAL	Managed Care	Inpatient	Inpatient	6	Z68.42	Body mass index (BMI) 45.0-49.9, adult	Z6842	E11.52	240	2.6669	AMPUTATION FOR CIRC SYS DISORDERS EXC UPPER LIMB & TOE W CC	52	6.2	W	F	JESSAMINE	NULL	28	NULL	28	0	0	1	0	1	0	3	Post
251	SGG	MEDICARE REPLACEMENT	Medicare	Inpatient	Inpatient	33	N28.1	Cyst of kidney, acquired	N281	C20	3	18.2974	ECMO OR TRACH W MV >96 HRS OR PDX EXC FACE, MOUTH & NECK W MAJ O.R.	74	25	W	M	PULASKI	NULL	28	19	9	20.627	1	0	0	1	0	5	NULL
252	SGT	MEDICARE REPLACEMENT	Medicare	Inpatient	Inpatient	21	F41.1	Generalized anxiety disorder	F411	S32.302A	963	2.7251	OTHER MULTIPLE SIGNIFICANT TRAUMA W MCC	73	27.8	W	M	LINCOLN	NULL	28	6	22	9.353	1	0	1	0	1	7	New
253	SGG	MEDICARE REPLACEMENT	Medicare	Inpatient	Inpatient	19	F05	Delirium due to known physiological condition	F05	C20	3	18.2974	ECMO OR TRACH W MV >96 HRS OR PDX EXC FACE, MOUTH & NECK W MAJ O.R.	74	25	W	M	PULASKI	NULL	28	19	9	20.627	1	0	0	1	0	5	NULL
254	SGO	MEDICARE PART A	Medicare	Inpatient	Inpatient	3	J98.11	Atelectasis	J9811	C49.A2	516	1.8854	OTHER MUSCULOSKELET SYS & CONN TISS O.R. PROC W CC	61	7.5	W	M	MARION	NULL	28	NULL	28	0.844	0	1	0	1	0	7	New
255	SGT	MEDICARE REPLACEMENT	Medicare	Inpatient	Inpatient	4	J96.01	Acute respiratory failure with hypoxia	J9601	S32.302A	963	2.7251	OTHER MULTIPLE SIGNIFICANT TRAUMA W MCC	73	27.8	W	M	LINCOLN	NULL	28	6	22	9.353	1	0	1	0	1	7	New
256	SGT	MEDICARE REPLACEMENT	Medicare	Inpatient	Inpatient	16	E83.39	Other disorders of phosphorus metabolism	E8339	S32.302A	963	2.7251	OTHER MULTIPLE SIGNIFICANT TRAUMA W MCC	73	27.8	W	M	LINCOLN	NULL	28	6	22	9.353	1	0	1	0	1	7	New
257	SGB	KMA	Medicaid	Inpatient	Inpatient	7	J14	Pneumonia due to Hemophilus influenzae	J14	S12.600A	3	17.6245	ECMO OR TRACH W MV >96 HRS OR PDX EXC FACE, MOUTH & NECK W MAJ O.R.	20	38.7	W	F	SCOTT	NULL	28	16	12	21.307	0	0	0	1	0	4	NULL
258	SGO	MEDICARE PART A	Medicare	Inpatient	Inpatient	6	E11.9	Type 2 diabetes mellitus without complications	E119	C49.A2	516	1.8854	OTHER MUSCULOSKELET SYS & CONN TISS O.R. PROC W CC	61	7.5	W	M	MARION	NULL	28	NULL	28	0.844	0	1	0	1	0	7	New
259	SGB	KMA	Medicaid	Inpatient	Inpatient	2	S27.0XXA	Traumatic pneumothorax, initial encounter	S270XXA	S06.6X9A	955	6.0969	CRANIOTOMY FOR MULTIPLE SIGNIFICANT TRAUMA	43	12.3	W	M	JACKSON	NULL	28	13	15	12.32	1	0	0	1	0	6	NULL
260	SGB	KMA	Medicaid	Inpatient	Inpatient	21	H57.04	Mydriasis	H5704	S06.6X9A	955	6.0969	CRANIOTOMY FOR MULTIPLE SIGNIFICANT TRAUMA	43	12.3	W	M	JACKSON	NULL	28	13	15	12.32	1	0	0	1	0	6	NULL
261	SGT	KMA	Medicaid	Inpatient	Inpatient	16	E83.42	Hypomagnesemia	E8342	S27.1XXA	963	2.7251	OTHER MULTIPLE SIGNIFICANT TRAUMA W MCC	55	15.6	B	M	FAYETTE	NULL	28	2	26	2.509	0	0	1	1	0	NULL	NULL
262	SGB	KMA	Medicaid	Inpatient	Inpatient	16	S14.107A	Unspecified injury at C7 level of cervical spinal cord, initial encounter	S14107A	S12.600A	3	17.6245	ECMO OR TRACH W MV >96 HRS OR PDX EXC FACE, MOUTH & NECK W MAJ O.R.	20	38.7	W	F	SCOTT	NULL	28	16	12	21.307	0	0	0	1	0	4	NULL
263	SGB	MEDICARE PART A	Medicare	Inpatient	Inpatient	9	Z68.1	Body mass index (BMI) 19 or less, adult	Z681	M86.68	539	1.9385	OSTEOMYELITIS W MCC	27	24	W	M	CLAY	NULL	28	NULL	28	0.366	1	0	1	0	1	1	Pre
264	SGT	MEDICARE REPLACEMENT	Medicare	Inpatient	Inpatient	35	Z68.36	Body mass index (BMI) 36.0-36.9, adult	Z6836	S32.302A	963	2.7251	OTHER MULTIPLE SIGNIFICANT TRAUMA W MCC	73	27.8	W	M	LINCOLN	NULL	28	6	22	9.353	1	0	1	0	1	7	New
265	SGB	MEDICARE PART A	Medicare	Inpatient	Inpatient	4	L89.154	Pressure ulcer of sacral region, stage 4	L89154	M86.68	539	1.9385	OSTEOMYELITIS W MCC	27	24	W	M	CLAY	NULL	28	NULL	28	0.366	1	0	1	0	1	1	Pre
266	SGG	MEDICARE REPLACEMENT	Medicare	Inpatient	Inpatient	38	E78.5	Hyperlipidemia, unspecified	E785	C20	3	18.2974	ECMO OR TRACH W MV >96 HRS OR PDX EXC FACE, MOUTH & NECK W MAJ O.R.	74	25	W	M	PULASKI	NULL	28	19	9	20.627	1	0	0	1	0	5	NULL
267	SGB	KMA	Medicaid	Inpatient	Inpatient	1	S06.6X9A	Traumatic subarachnoid hemorrhage with loss of consciousness of unspecified duration, initial encounter	S066X9A	S06.6X9A	955	6.0969	CRANIOTOMY FOR MULTIPLE SIGNIFICANT TRAUMA	43	12.3	W	M	JACKSON	NULL	28	13	15	12.32	1	0	0	1	0	6	NULL
268	SGT	MEDICARE REPLACEMENT	Medicare	Inpatient	Inpatient	28	R33.8	Other retention of urine	R338	S32.302A	963	2.7251	OTHER MULTIPLE SIGNIFICANT TRAUMA W MCC	73	27.8	W	M	LINCOLN	NULL	28	6	22	9.353	1	0	1	0	1	7	New
269	SGG	MEDICARE REPLACEMENT	Medicare	Inpatient	Inpatient	24	E87.5	Hyperkalemia	E875	C20	3	18.2974	ECMO OR TRACH W MV >96 HRS OR PDX EXC FACE, MOUTH & NECK W MAJ O.R.	74	25	W	M	PULASKI	NULL	28	19	9	20.627	1	0	0	1	0	5	NULL
270	SGE	MEDICARE REPLACEMENT	Medicare	Inpatient	Inpatient	19	K66.0	Peritoneal adhesions (postprocedural) (postinfection)	K660	K41.30	350	2.4393	INGUINAL & FEMORAL HERNIA PROCEDURES W MCC	86	7.4	W	F	MERCER	NULL	28	NULL	28	2.33	0	0	1	0	1	NULL	NULL
271	SGB	KMA	Medicaid	Inpatient	Inpatient	40	R40.2213	Coma scale, best verbal response, none, at hospital admission	R402213	S06.6X9A	955	6.0969	CRANIOTOMY FOR MULTIPLE SIGNIFICANT TRAUMA	43	12.3	W	M	JACKSON	NULL	28	13	15	12.32	1	0	0	1	0	6	NULL
272	SGB	MEDICARE PART A	Medicare	Inpatient	Inpatient	2	J96.02	Acute respiratory failure with hypercapnia	J9602	G12.21	56	1.8514	DEGENERATIVE NERVOUS SYSTEM DISORDERS W MCC	72	2	W	M	FAYETTE	NULL	28	NULL	28	2.629	0	0	1	1	0	2	Transition
273	SGB	MEDICARE PART A	Medicare	Inpatient	Inpatient	24	E83.51	Hypocalcemia	E8351	M86.68	539	1.9385	OSTEOMYELITIS W MCC	27	24	W	M	CLAY	NULL	28	NULL	28	0.366	1	0	1	0	1	1	Pre
274	SGO	KMA	Medicaid	Inpatient	Inpatient	5	K21.9	Gastro-esophageal reflux disease without esophagitis	K219	C77.2	840	3.0793	LYMPHOMA & NON-ACUTE LEUKEMIA W MCC	47	6	W	M	NELSON	NULL	28	NULL	28	0	0	0	1	0	1	4	NULL
275	SGG	BLUE CROSS	Managed Care	Inpatient	Inpatient	8	I10	Essential (primary) hypertension	I10	K56.51	336	2.3397	PERITONEAL ADHESIOLYSIS W CC	58	8.9	W	F	GARRARD	NULL	28	NULL	28	0	1	1	0	1	0	4	NULL
276	SGT	MEDICARE REPLACEMENT	Medicare	Inpatient	Inpatient	10	T17.590A	Other foreign object in bronchus causing asphyxiation, initial encounter	T17590A	S32.302A	963	2.7251	OTHER MULTIPLE SIGNIFICANT TRAUMA W MCC	73	27.8	W	M	LINCOLN	NULL	28	6	22	9.353	1	0	1	0	1	7	New
277	SGB	MEDICARE PART A	Medicare	Inpatient	Inpatient	14	Z68.22	Body mass index (BMI) 22.0-22.9, adult	Z6822	G12.21	56	1.8514	DEGENERATIVE NERVOUS SYSTEM DISORDERS W MCC	72	2	W	M	FAYETTE	NULL	28	NULL	28	2.629	0	0	1	1	0	2	Transition
278	SGB	KMA	Medicaid	Inpatient	Inpatient	7	D64.9	Anemia, unspecified	D649	K25.6	377	1.714	G.I. HEMORRHAGE W MCC	56	5.6	W	F	LAUREL	NULL	28	NULL	28	2.191	1	0	1	1	0	5	NULL
279	SGG	MEDICARE REPLACEMENT	Medicare	Inpatient	Inpatient	6	N17.0	Acute kidney failure with tubular necrosis	N170	C20	3	18.2974	ECMO OR TRACH W MV >96 HRS OR PDX EXC FACE, MOUTH & NECK W MAJ O.R.	74	25	W	M	PULASKI	NULL	28	19	9	20.627	1	0	0	1	0	5	NULL
280	SGG	MEDICARE REPLACEMENT	Medicare	Inpatient	Inpatient	4	K63.1	Perforation of intestine (nontraumatic)	K631	C20	3	18.2974	ECMO OR TRACH W MV >96 HRS OR PDX EXC FACE, MOUTH & NECK W MAJ O.R.	74	25	W	M	PULASKI	NULL	28	19	9	20.627	1	0	0	1	0	5	NULL
281	SGE	MEDICARE REPLACEMENT	Medicare	Inpatient	Inpatient	1	K41.30	Unilateral femoral hernia, with obstruction, without gangrene, not specified as recurrent	K4130	K41.30	350	2.4393	INGUINAL & FEMORAL HERNIA PROCEDURES W MCC	86	7.4	W	F	MERCER	NULL	28	NULL	28	2.33	0	0	1	0	1	NULL	NULL
282	SGT	MEDICARE REPLACEMENT	Medicare	Inpatient	Inpatient	31	S62.634A	Displaced fracture of distal phalanx of right ring finger, initial encounter for closed fracture	S62634A	S32.302A	963	2.7251	OTHER MULTIPLE SIGNIFICANT TRAUMA W MCC	73	27.8	W	M	LINCOLN	NULL	28	6	22	9.353	1	0	1	0	1	7	New
283	SGT	KMA	Medicaid	Inpatient	Inpatient	15	D72.829	Elevated white blood cell count, unspecified	D72829	S27.1XXA	963	2.7251	OTHER MULTIPLE SIGNIFICANT TRAUMA W MCC	55	15.6	B	M	FAYETTE	NULL	28	2	26	2.509	0	0	1	1	0	NULL	NULL
284	SGR	KMA	Medicaid	Inpatient	Inpatient	10	I10	Essential (primary) hypertension	I10	I73.9	299	1.4112	PERIPHERAL VASCULAR DISORDERS W MCC	53	10	W	M	LINCOLN	NULL	28	NULL	28	0	1	0	1	1	0	3	Post
285	SGB	KMA	Medicaid	Inpatient	Inpatient	15	S06.9X9A	Unspecified intracranial injury with loss of consciousness of unspecified duration, initial encounter	S069X9A	S12.600A	3	17.6245	ECMO OR TRACH W MV >96 HRS OR PDX EXC FACE, MOUTH & NECK W MAJ O.R.	20	38.7	W	F	SCOTT	NULL	28	16	12	21.307	0	0	0	1	0	4	NULL
286	SGB	MEDICARE PART A	Medicare	Inpatient	Inpatient	14	I10	Essential (primary) hypertension	I10	M86.68	539	1.9385	OSTEOMYELITIS W MCC	27	24	W	M	CLAY	NULL	28	NULL	28	0.366	1	0	1	0	1	1	Pre
287	SGE	MEDICARE REPLACEMENT	Medicare	Inpatient	Inpatient	29	Z11.59	Encounter for screening for other viral diseases	Z1159	K41.30	350	2.4393	INGUINAL & FEMORAL HERNIA PROCEDURES W MCC	86	7.4	W	F	MERCER	NULL	28	NULL	28	2.33	0	0	1	0	1	NULL	NULL
288	SGT	MEDICARE REPLACEMENT	Medicare	Inpatient	Inpatient	33	E66.9	Obesity, unspecified	E669	S32.302A	963	2.7251	OTHER MULTIPLE SIGNIFICANT TRAUMA W MCC	73	27.8	W	M	LINCOLN	NULL	28	6	22	9.353	1	0	1	0	1	7	New
289	SGB	MEDICARE PART A	Medicare	Inpatient	Inpatient	8	T17.990A	Other foreign object in respiratory tract, part unspecified in causing asphyxiation, initial encounter	T17990A	G12.21	56	1.8514	DEGENERATIVE NERVOUS SYSTEM DISORDERS W MCC	72	2	W	M	FAYETTE	NULL	28	NULL	28	2.629	0	0	1	1	0	2	Transition
290	SGG	MEDICARE REPLACEMENT	Medicare	Inpatient	Inpatient	20	K91.89	Other postprocedural complications and disorders of digestive system	K9189	C20	3	18.2974	ECMO OR TRACH W MV >96 HRS OR PDX EXC FACE, MOUTH & NECK W MAJ O.R.	74	25	W	M	PULASKI	NULL	28	19	9	20.627	1	0	0	1	0	5	NULL
291	SGG	BLUE CROSS	Managed Care	Inpatient	Inpatient	10	K56.7	Ileus, unspecified	K567	K56.51	336	2.3397	PERITONEAL ADHESIOLYSIS W CC	58	8.9	W	F	GARRARD	NULL	28	NULL	28	0	1	1	0	1	0	4	NULL
292	SGE	MEDICARE REPLACEMENT	Medicare	Inpatient	Inpatient	4	J96.01	Acute respiratory failure with hypoxia	J9601	K41.30	350	2.4393	INGUINAL & FEMORAL HERNIA PROCEDURES W MCC	86	7.4	W	F	MERCER	NULL	28	NULL	28	2.33	0	0	1	0	1	NULL	NULL
293	SGB	KMA	Medicaid	Inpatient	Inpatient	5	A41.9	Sepsis, unspecified organism	A419	S12.600A	3	17.6245	ECMO OR TRACH W MV >96 HRS OR PDX EXC FACE, MOUTH & NECK W MAJ O.R.	20	38.7	W	F	SCOTT	NULL	28	16	12	21.307	0	0	0	1	0	4	NULL
294	SGR	KMA	Medicaid	Inpatient	Inpatient	2	D62	Acute posthemorrhagic anemia	D62	T82.868A	315	0.9658	OTHER CIRCULATORY SYSTEM DIAGNOSES W CC	62	5.1	W	M	PULASKI	NULL	28	NULL	28	3.064	1	1	0	1	0	3	Post
295	SGB	KMA	Medicaid	Inpatient	Inpatient	41	R40.2114	Coma scale, eyes open, never, 24 hours or more after hospital admission	R402114	S06.6X9A	955	6.0969	CRANIOTOMY FOR MULTIPLE SIGNIFICANT TRAUMA	43	12.3	W	M	JACKSON	NULL	28	13	15	12.32	1	0	0	1	0	6	NULL
296	SGT	MEDICARE REPLACEMENT	Medicare	Inpatient	Inpatient	36	Z79.899	Other long term (current) drug therapy	Z79899	S32.302A	963	2.7251	OTHER MULTIPLE SIGNIFICANT TRAUMA W MCC	73	27.8	W	M	LINCOLN	NULL	28	6	22	9.353	1	0	1	0	1	7	New
297	SGR	KMA	Medicaid	Inpatient	Inpatient	4	R56.9	Unspecified convulsions	R569	I73.9	299	1.4112	PERIPHERAL VASCULAR DISORDERS W MCC	53	10	W	M	LINCOLN	NULL	28	NULL	28	0	1	0	1	1	0	3	Post
298	SGR	COMMERCIAL	Managed Care	Inpatient	Inpatient	16	Z79.899	Other long term (current) drug therapy	Z79899	E11.52	240	2.6669	AMPUTATION FOR CIRC SYS DISORDERS EXC UPPER LIMB & TOE W CC	52	6.2	W	F	JESSAMINE	NULL	28	NULL	28	0	0	1	0	1	0	3	Post
299	SGG	MEDICARE REPLACEMENT	Medicare	Inpatient	Inpatient	23	I50.9	Heart failure, unspecified	I509	C20	3	18.2974	ECMO OR TRACH W MV >96 HRS OR PDX EXC FACE, MOUTH & NECK W MAJ O.R.	74	25	W	M	PULASKI	NULL	28	19	9	20.627	1	0	0	1	0	5	NULL
300	SGR	KMA	Medicaid	Inpatient	Inpatient	11	E78.5	Hyperlipidemia, unspecified	E785	T82.868A	315	0.9658	OTHER CIRCULATORY SYSTEM DIAGNOSES W CC	62	5.1	W	M	PULASKI	NULL	28	NULL	28	3.064	1	1	0	1	0	3	Post
301	SGE	MEDICARE REPLACEMENT	Medicare	Inpatient	Inpatient	27	M25.552	Pain in left hip	M25552	K41.30	350	2.4393	INGUINAL & FEMORAL HERNIA PROCEDURES W MCC	86	7.4	W	F	MERCER	NULL	28	NULL	28	2.33	0	0	1	0	1	NULL	NULL
302	SGE	MEDICARE REPLACEMENT	Medicare	Inpatient	Inpatient	12	R54	Age-related physical debility	R54	K41.30	350	2.4393	INGUINAL & FEMORAL HERNIA PROCEDURES W MCC	86	7.4	W	F	MERCER	NULL	28	NULL	28	2.33	0	0	1	0	1	NULL	NULL
303	SGB	KMA	Medicaid	Inpatient	Inpatient	23	Z79.01	Long term (current) use of anticoagulants	Z7901	K55.1	356	3.8061	OTHER DIGESTIVE SYSTEM O.R. PROCEDURES W MCC	46	5.5	W	M	BOYLE	NULL	28	NULL	28	1.438	0	0	1	0	1	4	NULL
304	SGB	KMA	Medicaid	Inpatient	Inpatient	20	R40.2252	Coma scale, best verbal response, oriented, at arrival to emergency department	R402252	S12.600A	3	17.6245	ECMO OR TRACH W MV >96 HRS OR PDX EXC FACE, MOUTH & NECK W MAJ O.R.	20	38.7	W	F	SCOTT	NULL	28	16	12	21.307	0	0	0	1	0	4	NULL
305	SGB	KMA	Medicaid	Inpatient	Inpatient	14	S27.321A	Contusion of lung, unilateral, initial encounter	S27321A	S12.600A	3	17.6245	ECMO OR TRACH W MV >96 HRS OR PDX EXC FACE, MOUTH & NECK W MAJ O.R.	20	38.7	W	F	SCOTT	NULL	28	16	12	21.307	0	0	0	1	0	4	NULL
306	SGB	MEDICARE PART A	Medicare	Inpatient	Inpatient	18	B95.4	Other streptococcus as the cause of diseases classified elsewhere	B954	M86.68	539	1.9385	OSTEOMYELITIS W MCC	27	24	W	M	CLAY	NULL	28	NULL	28	0.366	1	0	1	0	1	1	Pre
307	SGO	KMA	Medicaid	Inpatient	Inpatient	3	R17	Unspecified jaundice	R17	C77.2	840	3.0793	LYMPHOMA & NON-ACUTE LEUKEMIA W MCC	47	6	W	M	NELSON	NULL	28	NULL	28	0	0	0	1	0	1	4	NULL
308	SGB	KMA	Medicaid	Inpatient	Inpatient	28	F15.10	Other stimulant abuse, uncomplicated	F1510	S06.6X9A	955	6.0969	CRANIOTOMY FOR MULTIPLE SIGNIFICANT TRAUMA	43	12.3	W	M	JACKSON	NULL	28	13	15	12.32	1	0	0	1	0	6	NULL
309	SGT	MEDICARE REPLACEMENT	Medicare	Inpatient	Inpatient	26	K21.9	Gastro-esophageal reflux disease without esophagitis	K219	S32.302A	963	2.7251	OTHER MULTIPLE SIGNIFICANT TRAUMA W MCC	73	27.8	W	M	LINCOLN	NULL	28	6	22	9.353	1	0	1	0	1	7	New
310	SGT	MEDICARE REPLACEMENT	Medicare	Inpatient	Inpatient	8	S36.031A	Moderate laceration of spleen, initial encounter	S36031A	S32.302A	963	2.7251	OTHER MULTIPLE SIGNIFICANT TRAUMA W MCC	73	27.8	W	M	LINCOLN	NULL	28	6	22	9.353	1	0	1	0	1	7	New
311	SGR	KMA	Medicaid	Inpatient	Inpatient	8	Z86.73	Personal history of transient ischemic attack (TIA), and cerebral infarction without residual deficits	Z8673	I73.9	299	1.4112	PERIPHERAL VASCULAR DISORDERS W MCC	53	10	W	M	LINCOLN	NULL	28	NULL	28	0	1	0	1	1	0	3	Post
312	SGT	MEDICARE REPLACEMENT	Medicare	Inpatient	Inpatient	11	D62	Acute posthemorrhagic anemia	D62	S32.302A	963	2.7251	OTHER MULTIPLE SIGNIFICANT TRAUMA W MCC	73	27.8	W	M	LINCOLN	NULL	28	6	22	9.353	1	0	1	0	1	7	New
313	SGB	KMA	Medicaid	Inpatient	Inpatient	6	R57.8	Other shock	R578	S12.600A	3	17.6245	ECMO OR TRACH W MV >96 HRS OR PDX EXC FACE, MOUTH & NECK W MAJ O.R.	20	38.7	W	F	SCOTT	NULL	28	16	12	21.307	0	0	0	1	0	4	NULL
314	SGG	MEDICARE REPLACEMENT	Medicare	Inpatient	Inpatient	29	E83.39	Other disorders of phosphorus metabolism	E8339	C20	3	18.2974	ECMO OR TRACH W MV >96 HRS OR PDX EXC FACE, MOUTH & NECK W MAJ O.R.	74	25	W	M	PULASKI	NULL	28	19	9	20.627	1	0	0	1	0	5	NULL
315	SGO	KMA	Medicaid	Inpatient	Inpatient	8	Z68.24	Body mass index (BMI) 24.0-24.9, adult	Z6824	C77.2	840	3.0793	LYMPHOMA & NON-ACUTE LEUKEMIA W MCC	47	6	W	M	NELSON	NULL	28	NULL	28	0	0	0	1	0	1	4	NULL
316	SGB	KMA	Medicaid	Inpatient	Inpatient	11	S32.059A	Unspecified fracture of fifth lumbar vertebra, initial encounter for closed fracture	S32059A	S06.6X9A	955	6.0969	CRANIOTOMY FOR MULTIPLE SIGNIFICANT TRAUMA	43	12.3	W	M	JACKSON	NULL	28	13	15	12.32	1	0	0	1	0	6	NULL
317	SGB	KMA	Medicaid	Inpatient	Inpatient	3	G82.50	Quadriplegia, unspecified	G8250	S12.600A	3	17.6245	ECMO OR TRACH W MV >96 HRS OR PDX EXC FACE, MOUTH & NECK W MAJ O.R.	20	38.7	W	F	SCOTT	NULL	28	16	12	21.307	0	0	0	1	0	4	NULL
318	SGE	MEDICARE REPLACEMENT	Medicare	Inpatient	Inpatient	17	K40.90	Unilateral inguinal hernia, without obstruction or gangrene, not specified as recurrent	K4090	K41.30	350	2.4393	INGUINAL & FEMORAL HERNIA PROCEDURES W MCC	86	7.4	W	F	MERCER	NULL	28	NULL	28	2.33	0	0	1	0	1	NULL	NULL
319	SGB	MEDICARE PART A	Medicare	Inpatient	Inpatient	12	K59.00	Constipation, unspecified	K5900	G12.21	56	1.8514	DEGENERATIVE NERVOUS SYSTEM DISORDERS W MCC	72	2	W	M	FAYETTE	NULL	28	NULL	28	2.629	0	0	1	1	0	2	Transition
320	SGB	KMA	Medicaid	Inpatient	Inpatient	13	I73.9	Peripheral vascular disease, unspecified	I739	K55.1	356	3.8061	OTHER DIGESTIVE SYSTEM O.R. PROCEDURES W MCC	46	5.5	W	M	BOYLE	NULL	28	NULL	28	1.438	0	0	1	0	1	4	NULL
321	SGG	MEDICARE REPLACEMENT	Medicare	Inpatient	Inpatient	14	Q43.8	Other specified congenital malformations of intestine	Q438	C20	3	18.2974	ECMO OR TRACH W MV >96 HRS OR PDX EXC FACE, MOUTH & NECK W MAJ O.R.	74	25	W	M	PULASKI	NULL	28	19	9	20.627	1	0	0	1	0	5	NULL
322	SGO	KMA	Medicaid	Inpatient	Inpatient	10	Z90.49	Acquired absence of other specified parts of digestive tract	Z9049	C77.2	840	3.0793	LYMPHOMA & NON-ACUTE LEUKEMIA W MCC	47	6	W	M	NELSON	NULL	28	NULL	28	0	0	0	1	0	1	4	NULL
323	SGT	KMA	Medicaid	Inpatient	Inpatient	21	R33.9	Retention of urine, unspecified	R339	S27.1XXA	963	2.7251	OTHER MULTIPLE SIGNIFICANT TRAUMA W MCC	55	15.6	B	M	FAYETTE	NULL	28	2	26	2.509	0	0	1	1	0	NULL	NULL
324	SGB	KMA	Medicaid	Inpatient	Inpatient	5	G40.909	Epilepsy, unspecified, not intractable, without status epilepticus	G40909	K25.6	377	1.714	G.I. HEMORRHAGE W MCC	56	5.6	W	F	LAUREL	NULL	28	NULL	28	2.191	1	0	1	1	0	5	NULL
325	SGB	KMA	Medicaid	Inpatient	Inpatient	1	S12.600A	Unspecified displaced fracture of seventh cervical vertebra, initial encounter for closed fracture	S12600A	S12.600A	3	17.6245	ECMO OR TRACH W MV >96 HRS OR PDX EXC FACE, MOUTH & NECK W MAJ O.R.	20	38.7	W	F	SCOTT	NULL	28	16	12	21.307	0	0	0	1	0	4	NULL
326	SGG	MEDICARE REPLACEMENT	Medicare	Inpatient	Inpatient	27	E86.0	Dehydration	E860	C20	3	18.2974	ECMO OR TRACH W MV >96 HRS OR PDX EXC FACE, MOUTH & NECK W MAJ O.R.	74	25	W	M	PULASKI	NULL	28	19	9	20.627	1	0	0	1	0	5	NULL
327	SGB	KMA	Medicaid	Inpatient	Inpatient	3	J96.01	Acute respiratory failure with hypoxia	J9601	S06.6X9A	955	6.0969	CRANIOTOMY FOR MULTIPLE SIGNIFICANT TRAUMA	43	12.3	W	M	JACKSON	NULL	28	13	15	12.32	1	0	0	1	0	6	NULL
328	SGT	MEDICARE REPLACEMENT	Medicare	Inpatient	Inpatient	9	E87.1	Hypo-osmolality and hyponatremia	E871	S32.302A	963	2.7251	OTHER MULTIPLE SIGNIFICANT TRAUMA W MCC	73	27.8	W	M	LINCOLN	NULL	28	6	22	9.353	1	0	1	0	1	7	New
329	SGT	KMA	Medicaid	Inpatient	Inpatient	22	S41.032A	Puncture wound without foreign body of left shoulder, initial encounter	S41032A	S27.1XXA	963	2.7251	OTHER MULTIPLE SIGNIFICANT TRAUMA W MCC	55	15.6	B	M	FAYETTE	NULL	28	2	26	2.509	0	0	1	1	0	NULL	NULL
330	SGG	BLUE CROSS	Managed Care	Inpatient	Inpatient	1	K56.51	Intestinal adhesions [bands], with partial obstruction	K5651	K56.51	336	2.3397	PERITONEAL ADHESIOLYSIS W CC	58	8.9	W	F	GARRARD	NULL	28	NULL	28	0	1	1	0	1	0	4	NULL
331	SGB	KMA	Medicaid	Inpatient	Inpatient	31	B96.20	Unspecified Escherichia coli [E. coli] as the cause of diseases classified elsewhere	B9620	S06.6X9A	955	6.0969	CRANIOTOMY FOR MULTIPLE SIGNIFICANT TRAUMA	43	12.3	W	M	JACKSON	NULL	28	13	15	12.32	1	0	0	1	0	6	NULL
332	SGR	COMMERCIAL	Managed Care	Inpatient	Inpatient	13	E66.01	Morbid (severe) obesity due to excess calories	E6601	E11.52	240	2.6669	AMPUTATION FOR CIRC SYS DISORDERS EXC UPPER LIMB & TOE W CC	52	6.2	W	F	JESSAMINE	NULL	28	NULL	28	0	0	1	0	1	0	3	Post
333	SGB	KMA	Medicaid	Inpatient	Inpatient	10	Z85.830	Personal history of malignant neoplasm of bone	Z85830	K25.6	377	1.714	G.I. HEMORRHAGE W MCC	56	5.6	W	F	LAUREL	NULL	28	NULL	28	2.191	1	0	1	1	0	5	NULL
334	SGR	COMMERCIAL	Managed Care	Inpatient	Inpatient	8	E11.65	Type 2 diabetes mellitus with hyperglycemia	E1165	E11.52	240	2.6669	AMPUTATION FOR CIRC SYS DISORDERS EXC UPPER LIMB & TOE W CC	52	6.2	W	F	JESSAMINE	NULL	28	NULL	28	0	0	1	0	1	0	3	Post
335	SGB	KMA	Medicaid	Inpatient	Inpatient	11	F17.210	Nicotine dependence, cigarettes, uncomplicated	F17210	K25.6	377	1.714	G.I. HEMORRHAGE W MCC	56	5.6	W	F	LAUREL	NULL	28	NULL	28	2.191	1	0	1	1	0	5	NULL
336	SGE	MEDICARE REPLACEMENT	Medicare	Inpatient	Inpatient	22	R00.0	Tachycardia, unspecified	R000	K41.30	350	2.4393	INGUINAL & FEMORAL HERNIA PROCEDURES W MCC	86	7.4	W	F	MERCER	NULL	28	NULL	28	2.33	0	0	1	0	1	NULL	NULL
337	SGB	KMA	Medicaid	Inpatient	Inpatient	22	E88.09	Other disorders of plasma-protein metabolism, not elsewhere classified	E8809	S12.600A	3	17.6245	ECMO OR TRACH W MV >96 HRS OR PDX EXC FACE, MOUTH & NECK W MAJ O.R.	20	38.7	W	F	SCOTT	NULL	28	16	12	21.307	0	0	0	1	0	4	NULL
338	SGG	MEDICARE REPLACEMENT	Medicare	Inpatient	Inpatient	3	K65.1	Peritoneal abscess	K651	C20	3	18.2974	ECMO OR TRACH W MV >96 HRS OR PDX EXC FACE, MOUTH & NECK W MAJ O.R.	74	25	W	M	PULASKI	NULL	28	19	9	20.627	1	0	0	1	0	5	NULL
339	SGO	KMA	Medicaid	Inpatient	Inpatient	4	Z85.038	Personal history of other malignant neoplasm of large intestine	Z85038	C77.2	840	3.0793	LYMPHOMA & NON-ACUTE LEUKEMIA W MCC	47	6	W	M	NELSON	NULL	28	NULL	28	0	0	0	1	0	1	4	NULL
340	SGR	KMA	Medicaid	Inpatient	Inpatient	15	Z79.899	Other long term (current) drug therapy	Z79899	T82.868A	315	0.9658	OTHER CIRCULATORY SYSTEM DIAGNOSES W CC	62	5.1	W	M	PULASKI	NULL	28	NULL	28	3.064	1	1	0	1	0	3	Post
341	SGB	KMA	Medicaid	Inpatient	Inpatient	24	R00.1	Bradycardia, unspecified	R001	K55.1	356	3.8061	OTHER DIGESTIVE SYSTEM O.R. PROCEDURES W MCC	46	5.5	W	M	BOYLE	NULL	28	NULL	28	1.438	0	0	1	0	1	4	NULL
342	SGB	MEDICARE PART A	Medicare	Inpatient	Inpatient	2	L89.324	Pressure ulcer of left buttock, stage 4	L89324	M86.68	539	1.9385	OSTEOMYELITIS W MCC	27	24	W	M	CLAY	NULL	28	NULL	28	0.366	1	0	1	0	1	1	Pre
343	SGR	KMA	Medicaid	Inpatient	Inpatient	1	T82.868A	Thrombosis due to vascular prosthetic devices, implants and grafts, initial encounter	T82868A	T82.868A	315	0.9658	OTHER CIRCULATORY SYSTEM DIAGNOSES W CC	62	5.1	W	M	PULASKI	NULL	28	NULL	28	3.064	1	1	0	1	0	3	Post
344	SGB	KMA	Medicaid	Inpatient	Inpatient	20	S06.2X9A	Diffuse traumatic brain injury with loss of consciousness of unspecified duration, initial encounter	S062X9A	S06.6X9A	955	6.0969	CRANIOTOMY FOR MULTIPLE SIGNIFICANT TRAUMA	43	12.3	W	M	JACKSON	NULL	28	13	15	12.32	1	0	0	1	0	6	NULL
345	SGT	MEDICARE REPLACEMENT	Medicare	Inpatient	Inpatient	7	R40.2212	Coma scale, best verbal response, none, at arrival to emergency department	R402212	S32.302A	963	2.7251	OTHER MULTIPLE SIGNIFICANT TRAUMA W MCC	73	27.8	W	M	LINCOLN	NULL	28	6	22	9.353	1	0	1	0	1	7	New
346	SGB	KMA	Medicaid	Inpatient	Inpatient	26	E87.6	Hypokalemia	E876	S06.6X9A	955	6.0969	CRANIOTOMY FOR MULTIPLE SIGNIFICANT TRAUMA	43	12.3	W	M	JACKSON	NULL	28	13	15	12.32	1	0	0	1	0	6	NULL
347	SGT	KMA	Medicaid	Inpatient	Inpatient	4	S22.059A	Unspecified fracture of T5-T6 vertebra, initial encounter for closed fracture	S22059A	S27.1XXA	963	2.7251	OTHER MULTIPLE SIGNIFICANT TRAUMA W MCC	55	15.6	B	M	FAYETTE	NULL	28	2	26	2.509	0	0	1	1	0	NULL	NULL
348	SGT	KMA	Medicaid	Inpatient	Inpatient	18	K59.00	Constipation, unspecified	K5900	S27.1XXA	963	2.7251	OTHER MULTIPLE SIGNIFICANT TRAUMA W MCC	55	15.6	B	M	FAYETTE	NULL	28	2	26	2.509	0	0	1	1	0	NULL	NULL
349	SGR	COMMERCIAL	Managed Care	Inpatient	Inpatient	2	N17.9	Acute kidney failure, unspecified	N179	E11.52	240	2.6669	AMPUTATION FOR CIRC SYS DISORDERS EXC UPPER LIMB & TOE W CC	52	6.2	W	F	JESSAMINE	NULL	28	NULL	28	0	0	1	0	1	0	3	Post
350	SGB	KMA	Medicaid	Inpatient	Inpatient	1	K55.1	Chronic vascular disorders of intestine	K551	K55.1	356	3.8061	OTHER DIGESTIVE SYSTEM O.R. PROCEDURES W MCC	46	5.5	W	M	BOYLE	NULL	28	NULL	28	1.438	0	0	1	0	1	4	NULL
351	SGG	MEDICARE REPLACEMENT	Medicare	Inpatient	Inpatient	5	J95.821	Acute postprocedural respiratory failure	J95821	C20	3	18.2974	ECMO OR TRACH W MV >96 HRS OR PDX EXC FACE, MOUTH & NECK W MAJ O.R.	74	25	W	M	PULASKI	NULL	28	19	9	20.627	1	0	0	1	0	5	NULL
352	SGB	KMA	Medicaid	Inpatient	Inpatient	16	N39.0	Urinary tract infection, site not specified	N390	S06.6X9A	955	6.0969	CRANIOTOMY FOR MULTIPLE SIGNIFICANT TRAUMA	43	12.3	W	M	JACKSON	NULL	28	13	15	12.32	1	0	0	1	0	6	NULL
353	SGT	KMA	Medicaid	Inpatient	Inpatient	24	F10.10	Alcohol abuse, uncomplicated	F1010	S27.1XXA	963	2.7251	OTHER MULTIPLE SIGNIFICANT TRAUMA W MCC	55	15.6	B	M	FAYETTE	NULL	28	2	26	2.509	0	0	1	1	0	NULL	NULL
354	SGR	COMMERCIAL	Managed Care	Inpatient	Inpatient	1	E11.52	Type 2 diabetes mellitus with diabetic peripheral angiopathy with gangrene	E1152	E11.52	240	2.6669	AMPUTATION FOR CIRC SYS DISORDERS EXC UPPER LIMB & TOE W CC	52	6.2	W	F	JESSAMINE	NULL	28	NULL	28	0	0	1	0	1	0	3	Post
355	SGB	KMA	Medicaid	Inpatient	Inpatient	34	V89.2XXA	Person injured in unspecified motor-vehicle accident, traffic, initial encounter	V892XXA	S12.600A	3	17.6245	ECMO OR TRACH W MV >96 HRS OR PDX EXC FACE, MOUTH & NECK W MAJ O.R.	20	38.7	W	F	SCOTT	NULL	28	16	12	21.307	0	0	0	1	0	4	NULL
356	SGB	KMA	Medicaid	Inpatient	Inpatient	27	F11.90	Opioid use, unspecified, uncomplicated	F1190	S12.600A	3	17.6245	ECMO OR TRACH W MV >96 HRS OR PDX EXC FACE, MOUTH & NECK W MAJ O.R.	20	38.7	W	F	SCOTT	NULL	28	16	12	21.307	0	0	0	1	0	4	NULL
357	SGB	KMA	Medicaid	Inpatient	Inpatient	2	R57.8	Other shock	R578	K25.6	377	1.714	G.I. HEMORRHAGE W MCC	56	5.6	W	F	LAUREL	NULL	28	NULL	28	2.191	1	0	1	1	0	5	NULL
358	SGG	MEDICARE REPLACEMENT	Medicare	Inpatient	Inpatient	44	K21.9	Gastro-esophageal reflux disease without esophagitis	K219	C20	3	18.2974	ECMO OR TRACH W MV >96 HRS OR PDX EXC FACE, MOUTH & NECK W MAJ O.R.	74	25	W	M	PULASKI	NULL	28	19	9	20.627	1	0	0	1	0	5	NULL
359	SGG	MEDICARE REPLACEMENT	Medicare	Inpatient	Inpatient	37	E03.9	Hypothyroidism, unspecified	E039	C20	3	18.2974	ECMO OR TRACH W MV >96 HRS OR PDX EXC FACE, MOUTH & NECK W MAJ O.R.	74	25	W	M	PULASKI	NULL	28	19	9	20.627	1	0	0	1	0	5	NULL
360	SGG	BLUE CROSS	Managed Care	Inpatient	Inpatient	11	N73.8	Other specified female pelvic inflammatory diseases	N738	K56.51	336	2.3397	PERITONEAL ADHESIOLYSIS W CC	58	8.9	W	F	GARRARD	NULL	28	NULL	28	0	1	1	0	1	0	4	NULL
361	SGE	MEDICARE REPLACEMENT	Medicare	Inpatient	Inpatient	6	K91.871	Postprocedural hematoma of a digestive system organ or structure following other procedure	K91871	K41.30	350	2.4393	INGUINAL & FEMORAL HERNIA PROCEDURES W MCC	86	7.4	W	F	MERCER	NULL	28	NULL	28	2.33	0	0	1	0	1	NULL	NULL
362	SGB	KMA	Medicaid	Inpatient	Inpatient	12	S12.400A	Unspecified displaced fracture of fifth cervical vertebra, initial encounter for closed fracture	S12400A	S06.6X9A	955	6.0969	CRANIOTOMY FOR MULTIPLE SIGNIFICANT TRAUMA	43	12.3	W	M	JACKSON	NULL	28	13	15	12.32	1	0	0	1	0	6	NULL
363	SGB	KMA	Medicaid	Inpatient	Inpatient	32	B96.3	Hemophilus influenzae [H. influenzae] as the cause of diseases classified elsewhere	B963	S06.6X9A	955	6.0969	CRANIOTOMY FOR MULTIPLE SIGNIFICANT TRAUMA	43	12.3	W	M	JACKSON	NULL	28	13	15	12.32	1	0	0	1	0	6	NULL
364	SGT	KMA	Medicaid	Inpatient	Inpatient	9	D62	Acute posthemorrhagic anemia	D62	S27.1XXA	963	2.7251	OTHER MULTIPLE SIGNIFICANT TRAUMA W MCC	55	15.6	B	M	FAYETTE	NULL	28	2	26	2.509	0	0	1	1	0	NULL	NULL
365	SGR	KMA	Medicaid	Inpatient	Inpatient	6	J44.0	Chronic obstructive pulmonary disease with acute lower respiratory infection	J440	I73.9	299	1.4112	PERIPHERAL VASCULAR DISORDERS W MCC	53	10	W	M	LINCOLN	NULL	28	NULL	28	0	1	0	1	1	0	3	Post
366	SGR	KMA	Medicaid	Inpatient	Inpatient	16	E78.5	Hyperlipidemia, unspecified	E785	I73.9	299	1.4112	PERIPHERAL VASCULAR DISORDERS W MCC	53	10	W	M	LINCOLN	NULL	28	NULL	28	0	1	0	1	1	0	3	Post
367	SGB	KMA	Medicaid	Inpatient	Inpatient	4	D68.51	Activated protein C resistance	D6851	K55.1	356	3.8061	OTHER DIGESTIVE SYSTEM O.R. PROCEDURES W MCC	46	5.5	W	M	BOYLE	NULL	28	NULL	28	1.438	0	0	1	0	1	4	NULL
368	SGB	MEDICARE PART A	Medicare	Inpatient	Inpatient	27	D63.8	Anemia in other chronic diseases classified elsewhere (manifestation)	D638	M86.68	539	1.9385	OSTEOMYELITIS W MCC	27	24	W	M	CLAY	NULL	28	NULL	28	0.366	1	0	1	0	1	1	Pre
369	SGE	MEDICARE REPLACEMENT	Medicare	Inpatient	Inpatient	11	R34	Anuria and oliguria	R34	K41.30	350	2.4393	INGUINAL & FEMORAL HERNIA PROCEDURES W MCC	86	7.4	W	F	MERCER	NULL	28	NULL	28	2.33	0	0	1	0	1	NULL	NULL
370	SGR	KMA	Medicaid	Inpatient	Inpatient	1	I73.9	Peripheral vascular disease, unspecified	I739	I73.9	299	1.4112	PERIPHERAL VASCULAR DISORDERS W MCC	53	10	W	M	LINCOLN	NULL	28	NULL	28	0	1	0	1	1	0	3	Post
371	SGB	KMA	Medicaid	Inpatient	Inpatient	25	E83.42	Hypomagnesemia	E8342	S12.600A	3	17.6245	ECMO OR TRACH W MV >96 HRS OR PDX EXC FACE, MOUTH & NECK W MAJ O.R.	20	38.7	W	F	SCOTT	NULL	28	16	12	21.307	0	0	0	1	0	4	NULL
372	SGE	MEDICARE REPLACEMENT	Medicare	Inpatient	Inpatient	15	E78.5	Hyperlipidemia, unspecified	E785	K41.30	350	2.4393	INGUINAL & FEMORAL HERNIA PROCEDURES W MCC	86	7.4	W	F	MERCER	NULL	28	NULL	28	2.33	0	0	1	0	1	NULL	NULL
373	SGB	KMA	Medicaid	Inpatient	Inpatient	29	F12.10	Cannabis abuse, uncomplicated	F1210	S06.6X9A	955	6.0969	CRANIOTOMY FOR MULTIPLE SIGNIFICANT TRAUMA	43	12.3	W	M	JACKSON	NULL	28	13	15	12.32	1	0	0	1	0	6	NULL
374	SGT	KMA	Medicaid	Inpatient	Inpatient	23	F14.10	Cocaine abuse, uncomplicated	F1410	S27.1XXA	963	2.7251	OTHER MULTIPLE SIGNIFICANT TRAUMA W MCC	55	15.6	B	M	FAYETTE	NULL	28	2	26	2.509	0	0	1	1	0	NULL	NULL
375	SGB	KMA	Medicaid	Inpatient	Inpatient	43	R40.2214	Coma scale, best verbal response, none, 24 hours or more after hospital admission	R402214	S06.6X9A	955	6.0969	CRANIOTOMY FOR MULTIPLE SIGNIFICANT TRAUMA	43	12.3	W	M	JACKSON	NULL	28	13	15	12.32	1	0	0	1	0	6	NULL
376	SGB	KMA	Medicaid	Inpatient	Inpatient	21	F41.9	Anxiety disorder, unspecified	F419	K55.1	356	3.8061	OTHER DIGESTIVE SYSTEM O.R. PROCEDURES W MCC	46	5.5	W	M	BOYLE	NULL	28	NULL	28	1.438	0	0	1	0	1	4	NULL
377	SGB	KMA	Medicaid	Inpatient	Inpatient	8	S27.0XXA	Traumatic pneumothorax, initial encounter	S270XXA	S12.600A	3	17.6245	ECMO OR TRACH W MV >96 HRS OR PDX EXC FACE, MOUTH & NECK W MAJ O.R.	20	38.7	W	F	SCOTT	NULL	28	16	12	21.307	0	0	0	1	0	4	NULL
378	SGB	KMA	Medicaid	Inpatient	Inpatient	25	Z86.718	Personal history of other venous thrombosis and embolism	Z86718	K55.1	356	3.8061	OTHER DIGESTIVE SYSTEM O.R. PROCEDURES W MCC	46	5.5	W	M	BOYLE	NULL	28	NULL	28	1.438	0	0	1	0	1	4	NULL
379	SGB	KMA	Medicaid	Inpatient	Inpatient	20	F32.9	Major depressive disorder, single episode, unspecified	F329	K55.1	356	3.8061	OTHER DIGESTIVE SYSTEM O.R. PROCEDURES W MCC	46	5.5	W	M	BOYLE	NULL	28	NULL	28	1.438	0	0	1	0	1	4	NULL
380	SGE	MEDICARE REPLACEMENT	Medicare	Inpatient	Inpatient	7	D62	Acute posthemorrhagic anemia	D62	K41.30	350	2.4393	INGUINAL & FEMORAL HERNIA PROCEDURES W MCC	86	7.4	W	F	MERCER	NULL	28	NULL	28	2.33	0	0	1	0	1	NULL	NULL
381	SGB	MEDICARE PART B	Medicare	Inpatient	Inpatient	9	Z68.1	Body mass index (BMI) 19.9 or less, adult	Z681	S72.142A	480	3.0304	HIP & FEMUR PROCEDURES EXCEPT MAJOR JOINT W MCC	66	19.1	W	M	WHITLEY	NULL	28	NULL	28	0	1	0	1	0	1	5	NULL
382	SGT	MEDICARE PART A	Medicare	Inpatient	Inpatient	12	E83.51	Hypocalcemia	E8351	S12.690A	551	1.5894	MEDICAL BACK PROBLEMS W MCC	81	12.6	W	F	RUSSELL	NULL	28	NULL	28	0	1	0	1	1	0	NULL	NULL
383	SGT	AUTO INSURANCE	Managed Care	Inpatient	Inpatient	16	S42.101A	Fracture of unspecified part of scapula, right shoulder, initial encounter for closed fracture	S42101A	S36.031A	957	7.5337	OTHER O.R. PROCEDURES FOR MULTIPLE SIGNIFICANT TRAUMA W MCC	51	62.6	W	M	GRANT	NULL	28	13	15	17.212	0	0	1	1	0	7	New
384	SGT	MEDICARE PART A	Medicare	Inpatient	Inpatient	22	K74.60	Unspecified cirrhosis of liver	K7460	S12.690A	551	1.5894	MEDICAL BACK PROBLEMS W MCC	81	12.6	W	F	RUSSELL	NULL	28	NULL	28	0	1	0	1	1	0	NULL	NULL
385	SGO	COMMERCIAL	Managed Care	Inpatient	Inpatient	21	R00.0	Tachycardia, unspecified	R000	C45.1	357	2.0749	OTHER DIGESTIVE SYSTEM O.R. PROCEDURES W CC	59	18	W	M	FAYETTE	NULL	28	NULL	28	3.159	0	1	0	1	0	1	Pre
386	SGB	MEDICARE PART A	Medicare	Inpatient	Inpatient	33	K66.8	Other specified disorders of peritoneum	K668	A41.9	853	5.1279	INFECTIOUS & PARASITIC DISEASES W O.R. PROCEDURE W MCC	68	19.6	W	F	PULASKI	NULL	28	18	10	17.762	1	0	1	0	1	5	NULL
387	SGT	MEDICARE PART A	Medicare	Inpatient	Inpatient	27	Z79.84	Long term (current) use of oral hypoglycemic drugs	Z7984	S12.690A	551	1.5894	MEDICAL BACK PROBLEMS W MCC	81	12.6	W	F	RUSSELL	NULL	28	NULL	28	0	1	0	1	1	0	NULL	NULL
388	SGB	MEDICARE PART A	Medicare	Inpatient	Inpatient	26	E78.5	Hyperlipidemia, unspecified	E785	A41.9	853	5.1279	INFECTIOUS & PARASITIC DISEASES W O.R. PROCEDURE W MCC	68	19.6	W	F	PULASKI	NULL	28	18	10	17.762	1	0	1	0	1	5	NULL
389	SGG	PATIENT ASSISTANCE	Managed Care	Inpatient	Inpatient	7	D62	Acute posthemorrhagic anemia	D62	C78.5	329	4.9927	MAJOR SMALL & LARGE BOWEL PROCEDURES W MCC	59	19.3	B	F	FAYETTE	NULL	28	NULL	28	0	0	0	1	1	0	5	NULL
390	SGO	COMMERCIAL	Managed Care	Inpatient	Inpatient	6	C78.4	Secondary malignant neoplasm of small intestine	C784	C45.1	357	2.0749	OTHER DIGESTIVE SYSTEM O.R. PROCEDURES W CC	59	18	W	M	FAYETTE	NULL	28	NULL	28	3.159	0	1	0	1	0	1	Pre
391	SGO	BLUE CROSS	Managed Care	Inpatient	Inpatient	5	E87.1	Hypo-osmolality and hyponatremia	E871	C25.0	406	2.7825	PANCREAS, LIVER & SHUNT PROCEDURES W CC	64	15.4	W	F	SCOTT	NULL	28	NULL	28	2.016	0	1	0	1	0	2	Transition
392	SGO	MEDICARE REPLACEMENT	Medicare	Inpatient	Inpatient	12	Z87.891	Personal history of nicotine dependence	Z87891	K52.9	392	0.7615	ESOPHAGITIS, GASTROENT & MISC DIGEST DISORDERS W/O MCC	73	1.5	W	M	LAUREL	NULL	28	NULL	28	0	1	0	0	1	0	7	New
393	SGB	MEDICARE REPLACEMENT	Medicare	Inpatient	Inpatient	20	E83.42	Hypomagnesemia	E8342	S22.41XA	166	3.547	OTHER RESP SYSTEM O.R. PROCEDURES W MCC	83	8.7	W	M	FAYETTE	NULL	28	3	25	1.528	0	0	1	1	0	4	NULL
394	SGB	MEDICARE PART B	Medicare	Inpatient	Inpatient	26	Z75.1	Person awaiting admission to adequate facility elsewhere	Z751	S72.142A	480	3.0304	HIP & FEMUR PROCEDURES EXCEPT MAJOR JOINT W MCC	66	19.1	W	M	WHITLEY	NULL	28	NULL	28	0	1	0	1	0	1	5	NULL
395	SGO	COMMERCIAL	Managed Care	Inpatient	Inpatient	11	D63.8	Anemia in other chronic diseases classified elsewhere (manifestation)	D638	C45.1	357	2.0749	OTHER DIGESTIVE SYSTEM O.R. PROCEDURES W CC	59	18	W	M	FAYETTE	NULL	28	NULL	28	3.159	0	1	0	1	0	1	Pre
396	SGR	MEDICARE REPLACEMENT	Medicare	Inpatient	Inpatient	11	I25.10	Atherosclerotic heart disease of native coronary artery without angina pectoris	I2510	T87.43	475	2.101	AMPUTATION FOR MUSCULOSKELETAL SYS & CONN TISSUE DIS W CC	64	14.8	W	F	PULASKI	NULL	28	NULL	28	0	1	1	0	1	0	NULL	NULL
397	SGR	MEDICARE REPLACEMENT	Medicare	Inpatient	Inpatient	10	E11.65	Type 2 diabetes mellitus with hyperglycemia	E1165	T87.43	475	2.101	AMPUTATION FOR MUSCULOSKELETAL SYS & CONN TISSUE DIS W CC	64	14.8	W	F	PULASKI	NULL	28	NULL	28	0	1	1	0	1	0	NULL	NULL
398	SGO	MEDICARE REPLACEMENT	Medicare	Inpatient	Inpatient	7	G47.33	Obstructive sleep apnea (adult) (pediatric)	G4733	K52.9	392	0.7615	ESOPHAGITIS, GASTROENT & MISC DIGEST DISORDERS W/O MCC	73	1.5	W	M	LAUREL	NULL	28	NULL	28	0	1	0	0	1	0	7	New
399	SGB	MEDICARE PART B	Medicare	Inpatient	Inpatient	17	F14.10	Cocaine abuse, uncomplicated	F1410	S72.142A	480	3.0304	HIP & FEMUR PROCEDURES EXCEPT MAJOR JOINT W MCC	66	19.1	W	M	WHITLEY	NULL	28	NULL	28	0	1	0	1	0	1	5	NULL
400	SGT	MEDICARE PART A	Medicare	Inpatient	Inpatient	21	E03.9	Hypothyroidism, unspecified	E039	S12.690A	551	1.5894	MEDICAL BACK PROBLEMS W MCC	81	12.6	W	F	RUSSELL	NULL	28	NULL	28	0	1	0	1	1	0	NULL	NULL
401	SGE	MEDICARE REPLACEMENT	Medicare	Inpatient	Inpatient	34	E87.6	Hypokalemia	E876	K56.52	329	4.9072	MAJOR SMALL & LARGE BOWEL PROCEDURES W MCC	77	12.3	W	F	LAWRENCE	NULL	28	NULL	28	2.963	1	0	1	1	0	NULL	NULL
402	SGO	MEDICARE REPLACEMENT	Medicare	Inpatient	Inpatient	15	D63.0	Anemia in neoplastic disease (manifestation)	D630	C25.0	406	2.7909	PANCREAS, LIVER & SHUNT PROCEDURES W CC	80	9.5	W	M	FAYETTE	NULL	28	NULL	28	0.659	0	1	0	1	0	NULL	NULL
403	SGB	MEDICARE PART B	Medicare	Inpatient	Inpatient	4	I42.0	Dilated cardiomyopathy	I420	S72.142A	480	3.0304	HIP & FEMUR PROCEDURES EXCEPT MAJOR JOINT W MCC	66	19.1	W	M	WHITLEY	NULL	28	NULL	28	0	1	0	1	0	1	5	NULL
404	SGR	MEDICARE REPLACEMENT	Medicare	Inpatient	Inpatient	18	E87.6	Hypokalemia	E876	T87.43	475	2.101	AMPUTATION FOR MUSCULOSKELETAL SYS & CONN TISSUE DIS W CC	64	14.8	W	F	PULASKI	NULL	28	NULL	28	0	1	1	0	1	0	NULL	NULL
405	SGB	MEDICARE PART A	Medicare	Inpatient	Inpatient	23	N18.9	Chronic kidney disease, unspecified	N189	S36.39XA	957	6.8917	OTHER O.R. PROCEDURES FOR MULTIPLE SIGNIFICANT TRAUMA W MCC	90	20.6	W	M	FAYETTE	NULL	28	2	26	1.564	0	0	1	1	0	1	Pre
406	SGE	MEDICARE REPLACEMENT	Medicare	Inpatient	Inpatient	30	M19.90	Unspecified osteoarthritis, unspecified site	M1990	K56.52	329	4.9072	MAJOR SMALL & LARGE BOWEL PROCEDURES W MCC	77	12.3	W	F	LAWRENCE	NULL	28	NULL	28	2.963	1	0	1	1	0	NULL	NULL
407	SGB	MEDICARE PART A	Medicare	Inpatient	Inpatient	25	B96.1	Klebsiella pneumoniae [K. pneumoniae] as the cause of diseases classified elsewhere	B961	A41.9	853	5.1279	INFECTIOUS & PARASITIC DISEASES W O.R. PROCEDURE W MCC	68	19.6	W	F	PULASKI	NULL	28	18	10	17.762	1	0	1	0	1	5	NULL
408	SGO	MEDICARE REPLACEMENT	Medicare	Inpatient	Inpatient	8	J44.9	Chronic obstructive pulmonary disease, unspecified	J449	K52.9	392	0.7615	ESOPHAGITIS, GASTROENT & MISC DIGEST DISORDERS W/O MCC	73	1.5	W	M	LAUREL	NULL	28	NULL	28	0	1	0	0	1	0	7	New
409	SGO	MEDICARE REPLACEMENT	Medicare	Inpatient	Inpatient	8	I25.10	Atherosclerotic heart disease of native coronary artery without angina pectoris	I2510	C25.0	406	2.7909	PANCREAS, LIVER & SHUNT PROCEDURES W CC	80	9.5	W	M	FAYETTE	NULL	28	NULL	28	0.659	0	1	0	1	0	NULL	NULL
410	SGB	MEDICARE REPLACEMENT	Medicare	Inpatient	Inpatient	8	J44.0	Chronic obstructive pulmonary disease with acute lower respiratory infection	J440	S22.41XA	166	3.547	OTHER RESP SYSTEM O.R. PROCEDURES W MCC	83	8.7	W	M	FAYETTE	NULL	28	3	25	1.528	0	0	1	1	0	4	NULL
411	SGE	MEDICARE REPLACEMENT	Medicare	Inpatient	Inpatient	28	I25.2	Old myocardial infarction	I252	K56.52	329	4.9072	MAJOR SMALL & LARGE BOWEL PROCEDURES W MCC	77	12.3	W	F	LAWRENCE	NULL	28	NULL	28	2.963	1	0	1	1	0	NULL	NULL
412	SGB	MEDICARE PART B	Medicare	Inpatient	Inpatient	20	Z89.511	Acquired absence of right leg below knee	Z89511	S72.142A	480	3.0304	HIP & FEMUR PROCEDURES EXCEPT MAJOR JOINT W MCC	66	19.1	W	M	WHITLEY	NULL	28	NULL	28	0	1	0	1	0	1	5	NULL
413	SGG	MEDICARE PART A	Medicare	Inpatient	Inpatient	8	Z68.20	Body mass index (BMI) 20.0-20.9, adult	Z6820	C18.4	329	4.9072	MAJOR SMALL & LARGE BOWEL PROCEDURES W MCC	85	6.8	W	F	FAYETTE	NULL	28	NULL	28	0	0	0	1	0	1	NULL	NULL
414	SGE	MEDICARE REPLACEMENT	Medicare	Inpatient	Inpatient	9	D62	Acute posthemorrhagic anemia	D62	K56.52	329	4.9072	MAJOR SMALL & LARGE BOWEL PROCEDURES W MCC	77	12.3	W	F	LAWRENCE	NULL	28	NULL	28	2.963	1	0	1	1	0	NULL	NULL
415	SGE	MEDICARE REPLACEMENT	Medicare	Inpatient	Inpatient	21	Z86.73	Personal history of transient ischemic attack (TIA), and cerebral infarction without residual deficits	Z8673	K56.52	329	4.9072	MAJOR SMALL & LARGE BOWEL PROCEDURES W MCC	77	12.3	W	F	LAWRENCE	NULL	28	NULL	28	2.963	1	0	1	1	0	NULL	NULL
416	SGB	MEDICARE REPLACEMENT	Medicare	Inpatient	Inpatient	5	K25.9	Gastric ulcer, unspecified as acute or chronic, without hemorrhage or perforation	K259	R07.9	313	0.6707	CHEST PAIN	81	3.2	W	M	CLARK	NULL	28	NULL	28	0	1	0	0	1	0	2	Transition
417	SGB	MEDICARE PART A	Medicare	Inpatient	Inpatient	35	Z86.73	Personal history of transient ischemic attack (TIA), and cerebral infarction without residual deficits	Z8673	A41.9	853	5.1279	INFECTIOUS & PARASITIC DISEASES W O.R. PROCEDURE W MCC	68	19.6	W	F	PULASKI	NULL	28	18	10	17.762	1	0	1	0	1	5	NULL
418	SGB	MEDICARE PART B	Medicare	Inpatient	Inpatient	21	I73.9	Peripheral vascular disease, unspecified	I739	S72.142A	480	3.0304	HIP & FEMUR PROCEDURES EXCEPT MAJOR JOINT W MCC	66	19.1	W	M	WHITLEY	NULL	28	NULL	28	0	1	0	1	0	1	5	NULL
419	SGE	MEDICARE REPLACEMENT	Medicare	Inpatient	Inpatient	10	I12.9	Hypertensive chronic kidney disease with stage 1 through stage 4 chronic kidney disease, or unspecified chronic kidney disease	I129	T85.79XA	920	1.0075	COMPLICATIONS OF TREATMENT W CC	85	2.6	W	M	MONTGOMERY	NULL	28	NULL	28	0	1	1	0	1	0	NULL	NULL
420	SGB	MEDICARE PART A	Medicare	Inpatient	Inpatient	4	J96.01	Acute respiratory failure with hypoxia	J9601	A41.9	853	5.1279	INFECTIOUS & PARASITIC DISEASES W O.R. PROCEDURE W MCC	68	19.6	W	F	PULASKI	NULL	28	18	10	17.762	1	0	1	0	1	5	NULL
421	SGB	MEDICARE REPLACEMENT	Medicare	Inpatient	Inpatient	15	W01.0XXA	Fall on same level from slipping, tripping and stumbling without subsequent striking against object, initial encounter	W010XXA	S22.41XA	166	3.547	OTHER RESP SYSTEM O.R. PROCEDURES W MCC	83	8.7	W	M	FAYETTE	NULL	28	3	25	1.528	0	0	1	1	0	4	NULL
422	SGT	AUTO INSURANCE	Managed Care	Inpatient	Inpatient	41	L21.9	Seborrheic dermatitis, unspecified	L219	S36.031A	957	7.5337	OTHER O.R. PROCEDURES FOR MULTIPLE SIGNIFICANT TRAUMA W MCC	51	62.6	W	M	GRANT	NULL	28	13	15	17.212	0	0	1	1	0	7	New
423	SGT	AUTO INSURANCE	Managed Care	Inpatient	Inpatient	19	I65.22	Occlusion and stenosis of left carotid artery	I6522	S36.031A	957	7.5337	OTHER O.R. PROCEDURES FOR MULTIPLE SIGNIFICANT TRAUMA W MCC	51	62.6	W	M	GRANT	NULL	28	13	15	17.212	0	0	1	1	0	7	New
424	SGO	BLUE CROSS	Managed Care	Inpatient	Inpatient	12	E11.65	Type 2 diabetes mellitus with hyperglycemia	E1165	C25.0	406	2.7825	PANCREAS, LIVER & SHUNT PROCEDURES W CC	64	15.4	W	F	SCOTT	NULL	28	NULL	28	2.016	0	1	0	1	0	2	Transition
425	SGE	MEDICARE REPLACEMENT	Medicare	Inpatient	Inpatient	8	K86.2	Cyst of pancreas	K862	K56.52	329	4.9072	MAJOR SMALL & LARGE BOWEL PROCEDURES W MCC	77	12.3	W	F	LAWRENCE	NULL	28	NULL	28	2.963	1	0	1	1	0	NULL	NULL
426	SGG	PATIENT ASSISTANCE	Managed Care	Inpatient	Inpatient	1	C78.5	Secondary malignant neoplasm of large intestine and rectum	C785	C78.5	329	4.9927	MAJOR SMALL & LARGE BOWEL PROCEDURES W MCC	59	19.3	B	F	FAYETTE	NULL	28	NULL	28	0	0	0	1	1	0	5	NULL
427	SGR	MEDICARE REPLACEMENT	Medicare	Inpatient	Inpatient	16	G89.29	Other chronic pain	G8929	T87.43	475	2.101	AMPUTATION FOR MUSCULOSKELETAL SYS & CONN TISSUE DIS W CC	64	14.8	W	F	PULASKI	NULL	28	NULL	28	0	1	1	0	1	0	NULL	NULL
428	SGT	AUTO INSURANCE	Managed Care	Inpatient	Inpatient	4	I77.71	Dissection of carotid artery	I7771	S36.031A	957	7.5337	OTHER O.R. PROCEDURES FOR MULTIPLE SIGNIFICANT TRAUMA W MCC	51	62.6	W	M	GRANT	NULL	28	13	15	17.212	0	0	1	1	0	7	New
429	SGT	AUTO INSURANCE	Managed Care	Inpatient	Inpatient	29	Z68.25	Body mass index (BMI) 25.0-25.9, adult	Z6825	S36.031A	957	7.5337	OTHER O.R. PROCEDURES FOR MULTIPLE SIGNIFICANT TRAUMA W MCC	51	62.6	W	M	GRANT	NULL	28	13	15	17.212	0	0	1	1	0	7	New
430	SGE	MEDICARE REPLACEMENT	Medicare	Inpatient	Inpatient	18	Z95.5	Presence of coronary angioplasty implant and graft	Z955	K56.52	329	4.9072	MAJOR SMALL & LARGE BOWEL PROCEDURES W MCC	77	12.3	W	F	LAWRENCE	NULL	28	NULL	28	2.963	1	0	1	1	0	NULL	NULL
431	SGB	MEDICARE PART A	Medicare	Inpatient	Inpatient	23	I99.8	Other disorder of circulatory system	I998	A41.9	853	5.1279	INFECTIOUS & PARASITIC DISEASES W O.R. PROCEDURE W MCC	68	19.6	W	F	PULASKI	NULL	28	18	10	17.762	1	0	1	0	1	5	NULL
432	SGB	MEDICARE PART A	Medicare	Inpatient	Inpatient	15	E87.1	Hypo-osmolality and hyponatremia	E871	A41.9	853	5.1279	INFECTIOUS & PARASITIC DISEASES W O.R. PROCEDURE W MCC	68	19.6	W	F	PULASKI	NULL	28	18	10	17.762	1	0	1	0	1	5	NULL
433	SGB	MEDICARE PART A	Medicare	Inpatient	Inpatient	29	E87.8	Other disorders of electrolyte and fluid balance, not elsewhere classified	E878	A41.9	853	5.1279	INFECTIOUS & PARASITIC DISEASES W O.R. PROCEDURE W MCC	68	19.6	W	F	PULASKI	NULL	28	18	10	17.762	1	0	1	0	1	5	NULL
434	SGT	MEDICARE PART A	Medicare	Inpatient	Inpatient	29	Z96.611	Presence of right artificial shoulder joint	Z96611	S12.690A	551	1.5894	MEDICAL BACK PROBLEMS W MCC	81	12.6	W	F	RUSSELL	NULL	28	NULL	28	0	1	0	1	1	0	NULL	NULL
435	SGR	MEDICARE REPLACEMENT	Medicare	Inpatient	Inpatient	13	I10	Essential (primary) hypertension	I10	T87.43	475	2.101	AMPUTATION FOR MUSCULOSKELETAL SYS & CONN TISSUE DIS W CC	64	14.8	W	F	PULASKI	NULL	28	NULL	28	0	1	1	0	1	0	NULL	NULL
436	SGR	MEDICARE REPLACEMENT	Medicare	Inpatient	Inpatient	9	E11.69	Type 2 diabetes mellitus with other specified complication	E1169	T87.43	475	2.101	AMPUTATION FOR MUSCULOSKELETAL SYS & CONN TISSUE DIS W CC	64	14.8	W	F	PULASKI	NULL	28	NULL	28	0	1	1	0	1	0	NULL	NULL
437	SGG	KMA	Medicaid	Inpatient	Inpatient	9	Z87.891	Personal history of nicotine dependence	Z87891	K56.609	388	1.5251	G.I. OBSTRUCTION W MCC	58	6	W	F	SCOTT	NULL	28	NULL	28	0	0	0	1	0	1	7	New
438	SGB	MEDICARE PART A	Medicare	Inpatient	Inpatient	11	J18.9	Pneumonia, unspecified organism	J189	A41.9	853	5.1279	INFECTIOUS & PARASITIC DISEASES W O.R. PROCEDURE W MCC	68	19.6	W	F	PULASKI	NULL	28	18	10	17.762	1	0	1	0	1	5	NULL
439	SGG	MEDICARE PART A	Medicare	Inpatient	Inpatient	1	Z43.2	Encounter for attention to ileostomy	Z432	Z43.2	330	2.5233	MAJOR SMALL & LARGE BOWEL PROCEDURES W CC	76	3.4	W	M	CLARK	NULL	28	NULL	28	0	1	1	0	1	0	5	NULL
440	SGB	AUTO INSURANCE	Managed Care	Inpatient	Inpatient	21	Z79.01	Long term (current) use of anticoagulants	Z7901	S32.811A	958	3.8591	OTHER O.R. PROCEDURES FOR MULTIPLE SIGNIFICANT TRAUMA W CC	59	9.2	W	F	PULASKI	NULL	28	NULL	28	0.719	1	1	0	1	0	1	Pre
441	SGB	AUTO INSURANCE	Managed Care	Inpatient	Inpatient	10	I73.9	Peripheral vascular disease, unspecified	I739	S32.811A	958	3.8591	OTHER O.R. PROCEDURES FOR MULTIPLE SIGNIFICANT TRAUMA W CC	59	9.2	W	F	PULASKI	NULL	28	NULL	28	0.719	1	1	0	1	0	1	Pre
442	SGO	MEDICARE REPLACEMENT	Medicare	Inpatient	Inpatient	11	Z92.21	Personal history of antineoplastic chemotherapy	Z9221	K52.9	392	0.7615	ESOPHAGITIS, GASTROENT & MISC DIGEST DISORDERS W/O MCC	73	1.5	W	M	LAUREL	NULL	28	NULL	28	0	1	0	0	1	0	7	New
443	SGO	MEDICARE REPLACEMENT	Medicare	Inpatient	Inpatient	10	E78.5	Hyperlipidemia, unspecified	E785	C25.0	406	2.7909	PANCREAS, LIVER & SHUNT PROCEDURES W CC	80	9.5	W	M	FAYETTE	NULL	28	NULL	28	0.659	0	1	0	1	0	NULL	NULL
444	SGT	MEDICARE PART A	Medicare	Inpatient	Inpatient	16	R29.6	Repeated falls	R296	S12.690A	551	1.5894	MEDICAL BACK PROBLEMS W MCC	81	12.6	W	F	RUSSELL	NULL	28	NULL	28	0	1	0	1	1	0	NULL	NULL
445	SGT	MEDICARE PART A	Medicare	Inpatient	Inpatient	3	Z68.42	Body mass index (BMI) 45.0-49.9, adult	Z6842	S12.690A	551	1.5894	MEDICAL BACK PROBLEMS W MCC	81	12.6	W	F	RUSSELL	NULL	28	NULL	28	0	1	0	1	1	0	NULL	NULL
446	SGG	MEDICARE PART A	Medicare	Inpatient	Inpatient	4	F03.90	Unspecified dementia without behavioral disturbance	F0390	C18.4	329	4.9072	MAJOR SMALL & LARGE BOWEL PROCEDURES W MCC	85	6.8	W	F	FAYETTE	NULL	28	NULL	28	0	0	0	1	0	1	NULL	NULL
447	SGT	AUTO INSURANCE	Managed Care	Inpatient	Inpatient	24	T14.8XXA	Other injury of unspecified body region, initial encounter	T148XXA	S36.031A	957	7.5337	OTHER O.R. PROCEDURES FOR MULTIPLE SIGNIFICANT TRAUMA W MCC	51	62.6	W	M	GRANT	NULL	28	13	15	17.212	0	0	1	1	0	7	New
448	SGR	KMA	Medicaid	Inpatient	Inpatient	6	I73.9	Peripheral vascular disease, unspecified	I739	T81.4XXA	863	0.9903	POSTOPERATIVE & POST-TRAUMATIC INFECTIONS W/O MCC	59	1.8	W	M	CLARK	NULL	28	NULL	28	0	1	0	0	1	0	1	Pre
449	SGB	AUTO INSURANCE	Managed Care	Inpatient	Inpatient	16	M54.5	Low back pain	M545	S32.811A	958	3.8591	OTHER O.R. PROCEDURES FOR MULTIPLE SIGNIFICANT TRAUMA W CC	59	9.2	W	F	PULASKI	NULL	28	NULL	28	0.719	1	1	0	1	0	1	Pre
450	SGG	PATIENT ASSISTANCE	Managed Care	Inpatient	Inpatient	25	K86.89	Other specified diseases of pancreas	K8689	C78.5	329	4.9927	MAJOR SMALL & LARGE BOWEL PROCEDURES W MCC	59	19.3	B	F	FAYETTE	NULL	28	NULL	28	0	0	0	1	1	0	5	NULL
451	SGE	MEDICARE REPLACEMENT	Medicare	Inpatient	Inpatient	5	N17.9	Acute kidney failure, unspecified	N179	T85.79XA	920	1.0075	COMPLICATIONS OF TREATMENT W CC	85	2.6	W	M	MONTGOMERY	NULL	28	NULL	28	0	1	1	0	1	0	NULL	NULL
452	SGT	AUTO INSURANCE	Managed Care	Inpatient	Inpatient	32	E11.9	Type 2 diabetes mellitus without complications	E119	S36.031A	957	7.5337	OTHER O.R. PROCEDURES FOR MULTIPLE SIGNIFICANT TRAUMA W MCC	51	62.6	W	M	GRANT	NULL	28	13	15	17.212	0	0	1	1	0	7	New
453	SGG	PATIENT ASSISTANCE	Managed Care	Inpatient	Inpatient	17	E66.9	Obesity, unspecified	E669	C78.5	329	4.9927	MAJOR SMALL & LARGE BOWEL PROCEDURES W MCC	59	19.3	B	F	FAYETTE	NULL	28	NULL	28	0	0	0	1	1	0	5	NULL
454	SGG	MEDICARE PART A	Medicare	Inpatient	Inpatient	6	R33.9	Retention of urine, unspecified	R339	Z43.2	330	2.5233	MAJOR SMALL & LARGE BOWEL PROCEDURES W CC	76	3.4	W	M	CLARK	NULL	28	NULL	28	0	1	1	0	1	0	5	NULL
455	SGE	MEDICARE REPLACEMENT	Medicare	Inpatient	Inpatient	6	E66.9	Obesity, unspecified	E669	T85.79XA	920	1.0075	COMPLICATIONS OF TREATMENT W CC	85	2.6	W	M	MONTGOMERY	NULL	28	NULL	28	0	1	1	0	1	0	NULL	NULL
456	SGR	MEDICARE REPLACEMENT	Medicare	Inpatient	Inpatient	14	L89.309	Pressure ulcer of unspecified buttock, unspecified stage	L89309	T87.43	475	2.101	AMPUTATION FOR MUSCULOSKELETAL SYS & CONN TISSUE DIS W CC	64	14.8	W	F	PULASKI	NULL	28	NULL	28	0	1	1	0	1	0	NULL	NULL
457	SGB	MEDICARE PART A	Medicare	Inpatient	Inpatient	20	Z68.36	Body mass index (BMI) 36.0-36.9, adult	Z6836	A41.9	853	5.1279	INFECTIOUS & PARASITIC DISEASES W O.R. PROCEDURE W MCC	68	19.6	W	F	PULASKI	NULL	28	18	10	17.762	1	0	1	0	1	5	NULL
458	SGO	MEDICARE REPLACEMENT	Medicare	Inpatient	Inpatient	7	K21.9	Gastro-esophageal reflux disease without esophagitis	K219	C25.0	406	2.7909	PANCREAS, LIVER & SHUNT PROCEDURES W CC	80	9.5	W	M	FAYETTE	NULL	28	NULL	28	0.659	0	1	0	1	0	NULL	NULL
459	SGG	PATIENT ASSISTANCE	Managed Care	Inpatient	Inpatient	15	T81.49XA	Infection following a procedure, other surgical site, initial encounter	T8149XA	C78.5	329	4.9927	MAJOR SMALL & LARGE BOWEL PROCEDURES W MCC	59	19.3	B	F	FAYETTE	NULL	28	NULL	28	0	0	0	1	1	0	5	NULL
460	SGR	MEDICARE REPLACEMENT	Medicare	Inpatient	Inpatient	17	G89.18	Other acute postprocedural pain	G8918	T87.43	475	2.101	AMPUTATION FOR MUSCULOSKELETAL SYS & CONN TISSUE DIS W CC	64	14.8	W	F	PULASKI	NULL	28	NULL	28	0	1	1	0	1	0	NULL	NULL
461	SGT	AUTO INSURANCE	Managed Care	Inpatient	Inpatient	40	D47.3	Essential (hemorrhagic) thrombocythemia	D473	S36.031A	957	7.5337	OTHER O.R. PROCEDURES FOR MULTIPLE SIGNIFICANT TRAUMA W MCC	51	62.6	W	M	GRANT	NULL	28	13	15	17.212	0	0	1	1	0	7	New
462	SGO	MEDICARE REPLACEMENT	Medicare	Inpatient	Inpatient	13	Z96.653	Presence of artificial knee joint, bilateral	Z96653	C18.9	375	1.2246	DIGESTIVE MALIGNANCY W CC	60	2.7	W	F	FLEMING	NULL	28	NULL	28	0	1	1	0	1	0	2	Transition
463	SGT	AUTO INSURANCE	Managed Care	Inpatient	Inpatient	6	J80	Acute respiratory distress syndrome	J80	S36.031A	957	7.5337	OTHER O.R. PROCEDURES FOR MULTIPLE SIGNIFICANT TRAUMA W MCC	51	62.6	W	M	GRANT	NULL	28	13	15	17.212	0	0	1	1	0	7	New
464	SGB	MEDICARE REPLACEMENT	Medicare	Inpatient	Inpatient	4	I48.91	Unspecified atrial fibrillation	I4891	R07.9	313	0.6707	CHEST PAIN	81	3.2	W	M	CLARK	NULL	28	NULL	28	0	1	0	0	1	0	2	Transition
465	SGB	MEDICARE REPLACEMENT	Medicare	Inpatient	Inpatient	5	T17.890A	Other foreign object in other parts of respiratory tract causing asphyxiation, initial encounter	T17890A	S22.41XA	166	3.547	OTHER RESP SYSTEM O.R. PROCEDURES W MCC	83	8.7	W	M	FAYETTE	NULL	28	3	25	1.528	0	0	1	1	0	4	NULL
466	SGG	PATIENT ASSISTANCE	Managed Care	Inpatient	Inpatient	20	E86.1	Hypovolemia	E861	C78.5	329	4.9927	MAJOR SMALL & LARGE BOWEL PROCEDURES W MCC	59	19.3	B	F	FAYETTE	NULL	28	NULL	28	0	0	0	1	1	0	5	NULL
467	SGE	MEDICARE REPLACEMENT	Medicare	Inpatient	Inpatient	7	Z68.36	Body mass index (BMI) 36.0-36.9, adult	Z6836	T85.79XA	920	1.0075	COMPLICATIONS OF TREATMENT W CC	85	2.6	W	M	MONTGOMERY	NULL	28	NULL	28	0	1	1	0	1	0	NULL	NULL
468	SGR	MEDICARE REPLACEMENT	Medicare	Inpatient	Inpatient	19	J30.2	Other seasonal allergic rhinitis	J302	T87.43	475	2.101	AMPUTATION FOR MUSCULOSKELETAL SYS & CONN TISSUE DIS W CC	64	14.8	W	F	PULASKI	NULL	28	NULL	28	0	1	1	0	1	0	NULL	NULL
469	SGB	MEDICARE PART A	Medicare	Inpatient	Inpatient	27	R31.9	Hematuria, unspecified	R319	A41.9	853	5.1279	INFECTIOUS & PARASITIC DISEASES W O.R. PROCEDURE W MCC	68	19.6	W	F	PULASKI	NULL	28	18	10	17.762	1	0	1	0	1	5	NULL
470	SGT	MEDICARE PART A	Medicare	Inpatient	Inpatient	11	D50.9	Iron deficiency anemia, unspecified	D509	S12.690A	551	1.5894	MEDICAL BACK PROBLEMS W MCC	81	12.6	W	F	RUSSELL	NULL	28	NULL	28	0	1	0	1	1	0	NULL	NULL
471	SGO	MEDICARE REPLACEMENT	Medicare	Inpatient	Inpatient	11	D63.8	Anemia in other chronic diseases classified elsewhere (manifestation)	D638	C18.9	375	1.2246	DIGESTIVE MALIGNANCY W CC	60	2.7	W	F	FLEMING	NULL	28	NULL	28	0	1	1	0	1	0	2	Transition
472	SGR	MEDICARE REPLACEMENT	Medicare	Inpatient	Inpatient	23	Z79.4	Long term (current) use of insulin	Z794	T87.43	475	2.101	AMPUTATION FOR MUSCULOSKELETAL SYS & CONN TISSUE DIS W CC	64	14.8	W	F	PULASKI	NULL	28	NULL	28	0	1	1	0	1	0	NULL	NULL
473	SGR	MEDICARE REPLACEMENT	Medicare	Inpatient	Inpatient	8	T87.81	Dehiscence of amputation stump	T8781	T87.43	475	2.101	AMPUTATION FOR MUSCULOSKELETAL SYS & CONN TISSUE DIS W CC	64	14.8	W	F	PULASKI	NULL	28	NULL	28	0	1	1	0	1	0	NULL	NULL
474	SGT	AUTO INSURANCE	Managed Care	Inpatient	Inpatient	26	E03.9	Hypothyroidism, unspecified	E039	S36.031A	957	7.5337	OTHER O.R. PROCEDURES FOR MULTIPLE SIGNIFICANT TRAUMA W MCC	51	62.6	W	M	GRANT	NULL	28	13	15	17.212	0	0	1	1	0	7	New
475	SGG	KMA	Medicaid	Inpatient	Inpatient	5	K21.9	Gastro-esophageal reflux disease without esophagitis	K219	K56.609	388	1.5251	G.I. OBSTRUCTION W MCC	58	6	W	F	SCOTT	NULL	28	NULL	28	0	0	0	1	0	1	7	New
476	SGB	MEDICARE PART A	Medicare	Inpatient	Inpatient	6	K65.9	Peritonitis, unspecified	K659	S36.39XA	957	6.8917	OTHER O.R. PROCEDURES FOR MULTIPLE SIGNIFICANT TRAUMA W MCC	90	20.6	W	M	FAYETTE	NULL	28	2	26	1.564	0	0	1	1	0	1	Pre
477	SGR	KMA	Medicaid	Inpatient	Inpatient	9	Z59.0	Homelessness	Z590	T81.4XXA	863	0.9903	POSTOPERATIVE & POST-TRAUMATIC INFECTIONS W/O MCC	59	1.8	W	M	CLARK	NULL	28	NULL	28	0	1	0	0	1	0	1	Pre
478	SGB	AUTO INSURANCE	Managed Care	Inpatient	Inpatient	9	I25.10	Atherosclerotic heart disease of native coronary artery without angina pectoris	I2510	S32.811A	958	3.8591	OTHER O.R. PROCEDURES FOR MULTIPLE SIGNIFICANT TRAUMA W CC	59	9.2	W	F	PULASKI	NULL	28	NULL	28	0.719	1	1	0	1	0	1	Pre
479	SGG	KMA	Medicaid	Inpatient	Inpatient	3	Z68.21	Body mass index (BMI) 21.0-21.9, adult	Z6821	K51.00	329	4.9133	MAJOR SMALL & LARGE BOWEL PROCEDURES W MCC	45	4.2	W	M	JESSAMINE	NULL	28	NULL	28	0	0	0	1	0	1	4	NULL
480	SGB	MEDICARE PART A	Medicare	Inpatient	Inpatient	21	D50.0	Iron deficiency anemia secondary to blood loss (chronic)	D500	A41.9	853	5.1279	INFECTIOUS & PARASITIC DISEASES W O.R. PROCEDURE W MCC	68	19.6	W	F	PULASKI	NULL	28	18	10	17.762	1	0	1	0	1	5	NULL
481	SGB	MEDICARE PART A	Medicare	Inpatient	Inpatient	24	M19.90	Unspecified osteoarthritis, unspecified site	M1990	A41.9	853	5.1279	INFECTIOUS & PARASITIC DISEASES W O.R. PROCEDURE W MCC	68	19.6	W	F	PULASKI	NULL	28	18	10	17.762	1	0	1	0	1	5	NULL
482	SGB	MEDICARE PART A	Medicare	Inpatient	Inpatient	21	I25.10	Atherosclerotic heart disease of native coronary artery without angina pectoris	I2510	S36.39XA	957	6.8917	OTHER O.R. PROCEDURES FOR MULTIPLE SIGNIFICANT TRAUMA W MCC	90	20.6	W	M	FAYETTE	NULL	28	2	26	1.564	0	0	1	1	0	1	Pre
483	SGG	PATIENT ASSISTANCE	Managed Care	Inpatient	Inpatient	13	K56.7	Ileus, unspecified	K567	C78.5	329	4.9927	MAJOR SMALL & LARGE BOWEL PROCEDURES W MCC	59	19.3	B	F	FAYETTE	NULL	28	NULL	28	0	0	0	1	1	0	5	NULL
484	SGR	MEDICARE REPLACEMENT	Medicare	Inpatient	Inpatient	20	E83.39	Other disorders of phosphorus metabolism	E8339	T87.43	475	2.101	AMPUTATION FOR MUSCULOSKELETAL SYS & CONN TISSUE DIS W CC	64	14.8	W	F	PULASKI	NULL	28	NULL	28	0	1	1	0	1	0	NULL	NULL
485	SGE	MEDICARE REPLACEMENT	Medicare	Inpatient	Inpatient	20	E11.22	Type 2 diabetes mellitus with diabetic chronic kidney disease	E1122	K56.52	329	4.9072	MAJOR SMALL & LARGE BOWEL PROCEDURES W MCC	77	12.3	W	F	LAWRENCE	NULL	28	NULL	28	2.963	1	0	1	1	0	NULL	NULL
486	SGB	MEDICARE PART A	Medicare	Inpatient	Inpatient	6	Z66	Do not resuscitate	Z66	A41.9	853	5.1279	INFECTIOUS & PARASITIC DISEASES W O.R. PROCEDURE W MCC	68	19.6	W	F	PULASKI	NULL	28	18	10	17.762	1	0	1	0	1	5	NULL
487	SGO	MEDICARE REPLACEMENT	Medicare	Inpatient	Inpatient	9	Z92.3	Personal history of irradiation	Z923	K52.9	392	0.7615	ESOPHAGITIS, GASTROENT & MISC DIGEST DISORDERS W/O MCC	73	1.5	W	M	LAUREL	NULL	28	NULL	28	0	1	0	0	1	0	7	New
488	SGB	MEDICARE PART B	Medicare	Inpatient	Inpatient	19	M25.78	Osteophyte, vertebrae	M2578	S72.142A	480	3.0304	HIP & FEMUR PROCEDURES EXCEPT MAJOR JOINT W MCC	66	19.1	W	M	WHITLEY	NULL	28	NULL	28	0	1	0	1	0	1	5	NULL
489	SGB	MEDICARE PART B	Medicare	Inpatient	Inpatient	23	S30.0XXA	Contusion of lower back and pelvis, initial encounter	S300XXA	S72.142A	480	3.0304	HIP & FEMUR PROCEDURES EXCEPT MAJOR JOINT W MCC	66	19.1	W	M	WHITLEY	NULL	28	NULL	28	0	1	0	1	0	1	5	NULL
490	SGT	MEDICARE PART A	Medicare	Inpatient	Inpatient	1	S12.690A	Other displaced fracture of seventh cervical vertebra, initial encounter for closed fracture	S12690A	S12.690A	551	1.5894	MEDICAL BACK PROBLEMS W MCC	81	12.6	W	F	RUSSELL	NULL	28	NULL	28	0	1	0	1	1	0	NULL	NULL
491	SGE	MEDICARE REPLACEMENT	Medicare	Inpatient	Inpatient	12	F03.90	Unspecified dementia without behavioral disturbance	F0390	T85.79XA	920	1.0075	COMPLICATIONS OF TREATMENT W CC	85	2.6	W	M	MONTGOMERY	NULL	28	NULL	28	0	1	1	0	1	0	NULL	NULL
492	SGT	AUTO INSURANCE	Managed Care	Inpatient	Inpatient	2	T79.4XXA	Traumatic shock, initial encounter	T794XXA	S36.031A	957	7.5337	OTHER O.R. PROCEDURES FOR MULTIPLE SIGNIFICANT TRAUMA W MCC	51	62.6	W	M	GRANT	NULL	28	13	15	17.212	0	0	1	1	0	7	New
493	SGB	MEDICARE PART A	Medicare	Inpatient	Inpatient	19	Z51.5	Encounter for palliative care	Z515	S36.39XA	957	6.8917	OTHER O.R. PROCEDURES FOR MULTIPLE SIGNIFICANT TRAUMA W MCC	90	20.6	W	M	FAYETTE	NULL	28	2	26	1.564	0	0	1	1	0	1	Pre
494	SGB	MEDICARE REPLACEMENT	Medicare	Inpatient	Inpatient	11	Z95.5	Presence of coronary angioplasty implant and graft	Z955	R07.9	313	0.6707	CHEST PAIN	81	3.2	W	M	CLARK	NULL	28	NULL	28	0	1	0	0	1	0	2	Transition
495	SGB	MEDICARE REPLACEMENT	Medicare	Inpatient	Inpatient	13	Z68.29	Body mass index (BMI) 29.0-29.9, adult	Z6829	R07.9	313	0.6707	CHEST PAIN	81	3.2	W	M	CLARK	NULL	28	NULL	28	0	1	0	0	1	0	2	Transition
496	SGO	MEDICARE REPLACEMENT	Medicare	Inpatient	Inpatient	3	C25.9	Malignant neoplasm of pancreas, unspecified	C259	K52.9	392	0.7615	ESOPHAGITIS, GASTROENT & MISC DIGEST DISORDERS W/O MCC	73	1.5	W	M	LAUREL	NULL	28	NULL	28	0	1	0	0	1	0	7	New
497	SGO	MEDICARE REPLACEMENT	Medicare	Inpatient	Inpatient	1	C18.9	Malignant neoplasm of colon, unspecified	C189	C18.9	375	1.2246	DIGESTIVE MALIGNANCY W CC	60	2.7	W	F	FLEMING	NULL	28	NULL	28	0	1	1	0	1	0	2	Transition
498	SGO	COMMERCIAL	Managed Care	Inpatient	Inpatient	12	Z68.20	Body mass index (BMI) 20.0-20.9, adult	Z6820	C45.1	357	2.0749	OTHER DIGESTIVE SYSTEM O.R. PROCEDURES W CC	59	18	W	M	FAYETTE	NULL	28	NULL	28	3.159	0	1	0	1	0	1	Pre
499	SGT	AUTO INSURANCE	Managed Care	Inpatient	Inpatient	37	F20.9	Schizophrenia, unspecified	F209	S36.031A	957	7.5337	OTHER O.R. PROCEDURES FOR MULTIPLE SIGNIFICANT TRAUMA W MCC	51	62.6	W	M	GRANT	NULL	28	13	15	17.212	0	0	1	1	0	7	New
500	SGB	MEDICARE PART A	Medicare	Inpatient	Inpatient	1	S36.39XA	Other injury of stomach, initial encounter	S3639XA	S36.39XA	957	6.8917	OTHER O.R. PROCEDURES FOR MULTIPLE SIGNIFICANT TRAUMA W MCC	90	20.6	W	M	FAYETTE	NULL	28	2	26	1.564	0	0	1	1	0	1	Pre
501	SGB	MEDICARE PART A	Medicare	Inpatient	Inpatient	9	K72.00	Acute and subacute hepatic failure without coma	K7200	A41.9	853	5.1279	INFECTIOUS & PARASITIC DISEASES W O.R. PROCEDURE W MCC	68	19.6	W	F	PULASKI	NULL	28	18	10	17.762	1	0	1	0	1	5	NULL
502	SGT	MEDICARE PART A	Medicare	Inpatient	Inpatient	24	S01.112A	Laceration without foreign body of left eyelid and periocular area, initial encounter	S01112A	S12.690A	551	1.5894	MEDICAL BACK PROBLEMS W MCC	81	12.6	W	F	RUSSELL	NULL	28	NULL	28	0	1	0	1	1	0	NULL	NULL
503	SGO	COMMERCIAL	Managed Care	Inpatient	Inpatient	17	R50.9	Fever, unspecified	R509	C45.1	357	2.0749	OTHER DIGESTIVE SYSTEM O.R. PROCEDURES W CC	59	18	W	M	FAYETTE	NULL	28	NULL	28	3.159	0	1	0	1	0	1	Pre
504	SGR	KMA	Medicaid	Inpatient	Inpatient	8	N40.0	Benign prostatic hyperplasia without lower urinary tract symptoms	N400	T81.4XXA	863	0.9903	POSTOPERATIVE & POST-TRAUMATIC INFECTIONS W/O MCC	59	1.8	W	M	CLARK	NULL	28	NULL	28	0	1	0	0	1	0	1	Pre
505	SGB	MEDICARE REPLACEMENT	Medicare	Inpatient	Inpatient	2	I25.2	Old myocardial infarction	I252	R07.9	313	0.6707	CHEST PAIN	81	3.2	W	M	CLARK	NULL	28	NULL	28	0	1	0	0	1	0	2	Transition
506	SGB	MEDICARE PART A	Medicare	Inpatient	Inpatient	13	N17.9	Acute kidney failure, unspecified	N179	A41.9	853	5.1279	INFECTIOUS & PARASITIC DISEASES W O.R. PROCEDURE W MCC	68	19.6	W	F	PULASKI	NULL	28	18	10	17.762	1	0	1	0	1	5	NULL
507	SGB	MEDICARE PART A	Medicare	Inpatient	Inpatient	28	E83.42	Hypomagnesemia	E8342	A41.9	853	5.1279	INFECTIOUS & PARASITIC DISEASES W O.R. PROCEDURE W MCC	68	19.6	W	F	PULASKI	NULL	28	18	10	17.762	1	0	1	0	1	5	NULL
508	SGT	MEDICARE PART A	Medicare	Inpatient	Inpatient	32	Z20.828	Contact with and (suspected) exposure to other viral communicable diseases	Z20828	S12.690A	551	1.5894	MEDICAL BACK PROBLEMS W MCC	81	12.6	W	F	RUSSELL	NULL	28	NULL	28	0	1	0	1	1	0	NULL	NULL
509	SGR	MEDICARE REPLACEMENT	Medicare	Inpatient	Inpatient	12	E78.5	Hyperlipidemia, unspecified	E785	T87.43	475	2.101	AMPUTATION FOR MUSCULOSKELETAL SYS & CONN TISSUE DIS W CC	64	14.8	W	F	PULASKI	NULL	28	NULL	28	0	1	1	0	1	0	NULL	NULL
510	SGE	MEDICARE REPLACEMENT	Medicare	Inpatient	Inpatient	7	J81.1	Chronic pulmonary edema	J811	K56.52	329	4.9072	MAJOR SMALL & LARGE BOWEL PROCEDURES W MCC	77	12.3	W	F	LAWRENCE	NULL	28	NULL	28	2.963	1	0	1	1	0	NULL	NULL
511	SGE	MEDICARE REPLACEMENT	Medicare	Inpatient	Inpatient	1	K56.52	Intestinal adhesions [bands] with complete obstruction	K5652	K56.52	329	4.9072	MAJOR SMALL & LARGE BOWEL PROCEDURES W MCC	77	12.3	W	F	LAWRENCE	NULL	28	NULL	28	2.963	1	0	1	1	0	NULL	NULL
512	SGB	MEDICARE PART B	Medicare	Inpatient	Inpatient	12	I25.10	Atherosclerotic heart disease of native coronary artery without angina pectoris	I2510	S72.142A	480	3.0304	HIP & FEMUR PROCEDURES EXCEPT MAJOR JOINT W MCC	66	19.1	W	M	WHITLEY	NULL	28	NULL	28	0	1	0	1	0	1	5	NULL
513	SGB	MEDICARE PART B	Medicare	Inpatient	Inpatient	8	S02.609A	Fracture of mandible, unspecified, initial encounter for closed fracture	S02609A	S72.142A	480	3.0304	HIP & FEMUR PROCEDURES EXCEPT MAJOR JOINT W MCC	66	19.1	W	M	WHITLEY	NULL	28	NULL	28	0	1	0	1	0	1	5	NULL
514	SGE	MEDICARE REPLACEMENT	Medicare	Inpatient	Inpatient	4	N17.9	Acute kidney failure, unspecified	N179	K56.52	329	4.9072	MAJOR SMALL & LARGE BOWEL PROCEDURES W MCC	77	12.3	W	F	LAWRENCE	NULL	28	NULL	28	2.963	1	0	1	1	0	NULL	NULL
515	SGB	MEDICARE PART A	Medicare	Inpatient	Inpatient	17	K31.6	Fistula of stomach and duodenum	K316	A41.9	853	5.1279	INFECTIOUS & PARASITIC DISEASES W O.R. PROCEDURE W MCC	68	19.6	W	F	PULASKI	NULL	28	18	10	17.762	1	0	1	0	1	5	NULL
516	SGB	MEDICARE PART B	Medicare	Inpatient	Inpatient	18	F15.10	Other stimulant abuse, uncomplicated	F1510	S72.142A	480	3.0304	HIP & FEMUR PROCEDURES EXCEPT MAJOR JOINT W MCC	66	19.1	W	M	WHITLEY	NULL	28	NULL	28	0	1	0	1	0	1	5	NULL
517	SGG	PATIENT ASSISTANCE	Managed Care	Inpatient	Inpatient	3	J96.00	Acute respiratory failure, unspecified whether with hypoxia or hypercapnia	J9600	C78.5	329	4.9927	MAJOR SMALL & LARGE BOWEL PROCEDURES W MCC	59	19.3	B	F	FAYETTE	NULL	28	NULL	28	0	0	0	1	1	0	5	NULL
518	SGT	MEDICARE PART A	Medicare	Inpatient	Inpatient	14	H54.61	Unqualified visual loss, right eye, normal vision left eye	H5461	S12.690A	551	1.5894	MEDICAL BACK PROBLEMS W MCC	81	12.6	W	F	RUSSELL	NULL	28	NULL	28	0	1	0	1	1	0	NULL	NULL
519	SGO	MEDICARE REPLACEMENT	Medicare	Inpatient	Inpatient	4	R18.8	Other ascites	R188	C18.9	375	1.2246	DIGESTIVE MALIGNANCY W CC	60	2.7	W	F	FLEMING	NULL	28	NULL	28	0	1	1	0	1	0	2	Transition
520	SGO	COMMERCIAL	Managed Care	Inpatient	Inpatient	9	I82.612	Acute embolism and thrombosis of superficial veins of left upper extremity	I82612	C45.1	357	2.0749	OTHER DIGESTIVE SYSTEM O.R. PROCEDURES W CC	59	18	W	M	FAYETTE	NULL	28	NULL	28	3.159	0	1	0	1	0	1	Pre
521	SGB	MEDICARE PART A	Medicare	Inpatient	Inpatient	25	Z66	Do not resuscitate	Z66	S36.39XA	957	6.8917	OTHER O.R. PROCEDURES FOR MULTIPLE SIGNIFICANT TRAUMA W MCC	90	20.6	W	M	FAYETTE	NULL	28	2	26	1.564	0	0	1	1	0	1	Pre
522	SGT	AUTO INSURANCE	Managed Care	Inpatient	Inpatient	25	W57.XXXA	Bitten or stung by nonvenomous insect and other nonvenomous arthropods, initial encounter	W57XXXA	S36.031A	957	7.5337	OTHER O.R. PROCEDURES FOR MULTIPLE SIGNIFICANT TRAUMA W MCC	51	62.6	W	M	GRANT	NULL	28	13	15	17.212	0	0	1	1	0	7	New
523	SGT	AUTO INSURANCE	Managed Care	Inpatient	Inpatient	11	E87.0	Hyperosmolality and hypernatremia	E870	S36.031A	957	7.5337	OTHER O.R. PROCEDURES FOR MULTIPLE SIGNIFICANT TRAUMA W MCC	51	62.6	W	M	GRANT	NULL	28	13	15	17.212	0	0	1	1	0	7	New
524	SGB	MEDICARE PART A	Medicare	Inpatient	Inpatient	5	N17.9	Acute kidney failure, unspecified	N179	S36.39XA	957	6.8917	OTHER O.R. PROCEDURES FOR MULTIPLE SIGNIFICANT TRAUMA W MCC	90	20.6	W	M	FAYETTE	NULL	28	2	26	1.564	0	0	1	1	0	1	Pre
525	SGE	MEDICARE REPLACEMENT	Medicare	Inpatient	Inpatient	23	K21.9	Gastro-esophageal reflux disease without esophagitis	K219	K56.52	329	4.9072	MAJOR SMALL & LARGE BOWEL PROCEDURES W MCC	77	12.3	W	F	LAWRENCE	NULL	28	NULL	28	2.963	1	0	1	1	0	NULL	NULL
526	SGO	MEDICARE REPLACEMENT	Medicare	Inpatient	Inpatient	18	Z87.891	Personal history of nicotine dependence	Z87891	C25.0	406	2.7909	PANCREAS, LIVER & SHUNT PROCEDURES W CC	80	9.5	W	M	FAYETTE	NULL	28	NULL	28	0.659	0	1	0	1	0	NULL	NULL
527	SGB	MEDICARE REPLACEMENT	Medicare	Inpatient	Inpatient	3	J18.9	Pneumonia, unspecified organism	J189	S22.41XA	166	3.547	OTHER RESP SYSTEM O.R. PROCEDURES W MCC	83	8.7	W	M	FAYETTE	NULL	28	3	25	1.528	0	0	1	1	0	4	NULL
528	SGR	MEDICARE REPLACEMENT	Medicare	Inpatient	Inpatient	26	Z20.828	Contact with and (suspected) exposure to other viral communicable diseases	Z20828	T87.43	475	2.101	AMPUTATION FOR MUSCULOSKELETAL SYS & CONN TISSUE DIS W CC	64	14.8	W	F	PULASKI	NULL	28	NULL	28	0	1	1	0	1	0	NULL	NULL
529	SGT	AUTO INSURANCE	Managed Care	Inpatient	Inpatient	33	E83.42	Hypomagnesemia	E8342	S36.031A	957	7.5337	OTHER O.R. PROCEDURES FOR MULTIPLE SIGNIFICANT TRAUMA W MCC	51	62.6	W	M	GRANT	NULL	28	13	15	17.212	0	0	1	1	0	7	New
530	SGO	BLUE CROSS	Managed Care	Inpatient	Inpatient	3	L89.309	Pressure ulcer of unspecified buttock, unspecified stage	L89309	C25.0	406	2.7825	PANCREAS, LIVER & SHUNT PROCEDURES W CC	64	15.4	W	F	SCOTT	NULL	28	NULL	28	2.016	0	1	0	1	0	2	Transition
531	SGO	BLUE CROSS	Managed Care	Inpatient	Inpatient	14	K30	Functional dyspepsia	K30	C25.0	406	2.7825	PANCREAS, LIVER & SHUNT PROCEDURES W CC	64	15.4	W	F	SCOTT	NULL	28	NULL	28	2.016	0	1	0	1	0	2	Transition
532	SGG	KMA	Medicaid	Inpatient	Inpatient	3	E83.42	Hypomagnesemia	E8342	K56.609	388	1.5251	G.I. OBSTRUCTION W MCC	58	6	W	F	SCOTT	NULL	28	NULL	28	0	0	0	1	0	1	7	New
533	SGO	MEDICARE REPLACEMENT	Medicare	Inpatient	Inpatient	2	I82.622	Acute embolism and thrombosis of deep veins of left upper extremity	I82622	C25.0	406	2.7909	PANCREAS, LIVER & SHUNT PROCEDURES W CC	80	9.5	W	M	FAYETTE	NULL	28	NULL	28	0.659	0	1	0	1	0	NULL	NULL
534	SGO	MEDICARE REPLACEMENT	Medicare	Inpatient	Inpatient	6	Z85.46	Personal history of malignant neoplasm of prostate	Z8546	C25.0	406	2.7909	PANCREAS, LIVER & SHUNT PROCEDURES W CC	80	9.5	W	M	FAYETTE	NULL	28	NULL	28	0.659	0	1	0	1	0	NULL	NULL
535	SGB	MEDICARE REPLACEMENT	Medicare	Inpatient	Inpatient	22	D64.9	Anemia, unspecified	D649	S22.41XA	166	3.547	OTHER RESP SYSTEM O.R. PROCEDURES W MCC	83	8.7	W	M	FAYETTE	NULL	28	3	25	1.528	0	0	1	1	0	4	NULL
536	SGB	MEDICARE PART B	Medicare	Inpatient	Inpatient	29	L89.150	Pressure ulcer of sacral region, unstageable	L89150	S72.142A	480	3.0304	HIP & FEMUR PROCEDURES EXCEPT MAJOR JOINT W MCC	66	19.1	W	M	WHITLEY	NULL	28	NULL	28	0	1	0	1	0	1	5	NULL
537	SGG	KMA	Medicaid	Inpatient	Inpatient	1	K56.609	Unspecified intestinal obstruction, unspecified as to partial versus complete obstruction	K56609	K56.609	388	1.5251	G.I. OBSTRUCTION W MCC	58	6	W	F	SCOTT	NULL	28	NULL	28	0	0	0	1	0	1	7	New
538	SGT	MEDICARE PART A	Medicare	Inpatient	Inpatient	31	Z11.59	Encounter for screening for other viral diseases	Z1159	S12.690A	551	1.5894	MEDICAL BACK PROBLEMS W MCC	81	12.6	W	F	RUSSELL	NULL	28	NULL	28	0	1	0	1	1	0	NULL	NULL
539	SGT	AUTO INSURANCE	Managed Care	Inpatient	Inpatient	23	B85.0	Pediculosis due to Pediculus humanus capitis	B850	S36.031A	957	7.5337	OTHER O.R. PROCEDURES FOR MULTIPLE SIGNIFICANT TRAUMA W MCC	51	62.6	W	M	GRANT	NULL	28	13	15	17.212	0	0	1	1	0	7	New
540	SGT	AUTO INSURANCE	Managed Care	Inpatient	Inpatient	1	S36.031A	Moderate laceration of spleen, initial encounter	S36031A	S36.031A	957	7.5337	OTHER O.R. PROCEDURES FOR MULTIPLE SIGNIFICANT TRAUMA W MCC	51	62.6	W	M	GRANT	NULL	28	13	15	17.212	0	0	1	1	0	7	New
541	SGR	KMA	Medicaid	Inpatient	Inpatient	12	L97.529	Non-pressure chronic ulcer of other part of left foot with unspecified severity	L97529	T81.4XXA	863	0.9903	POSTOPERATIVE & POST-TRAUMATIC INFECTIONS W/O MCC	59	1.8	W	M	CLARK	NULL	28	NULL	28	0	1	0	0	1	0	1	Pre
542	SGG	KMA	Medicaid	Inpatient	Inpatient	8	Z85.048	Personal history of other malignant neoplasm of rectum, rectosigmoid junction, and anus	Z85048	K56.609	388	1.5251	G.I. OBSTRUCTION W MCC	58	6	W	F	SCOTT	NULL	28	NULL	28	0	0	0	1	0	1	7	New
543	SGO	COMMERCIAL	Managed Care	Inpatient	Inpatient	1	C45.1	Mesothelioma of peritoneum	C451	C45.1	357	2.0749	OTHER DIGESTIVE SYSTEM O.R. PROCEDURES W CC	59	18	W	M	FAYETTE	NULL	28	NULL	28	3.159	0	1	0	1	0	1	Pre
544	SGB	AUTO INSURANCE	Managed Care	Inpatient	Inpatient	4	S22.42XA	Multiple fractures of ribs, left side, initial encounter for closed fracture	S2242XA	S32.811A	958	3.8591	OTHER O.R. PROCEDURES FOR MULTIPLE SIGNIFICANT TRAUMA W CC	59	9.2	W	F	PULASKI	NULL	28	NULL	28	0.719	1	1	0	1	0	1	Pre
545	SGG	KMA	Medicaid	Inpatient	Inpatient	1	K51.00	Ulcerative (chronic) pancolitis without complications	K5100	K51.00	329	4.9133	MAJOR SMALL & LARGE BOWEL PROCEDURES W MCC	45	4.2	W	M	JESSAMINE	NULL	28	NULL	28	0	0	0	1	0	1	4	NULL
546	SGO	MEDICARE REPLACEMENT	Medicare	Inpatient	Inpatient	17	G89.3	Neoplasm related pain (acute) (chronic)	G893	C18.9	375	1.2246	DIGESTIVE MALIGNANCY W CC	60	2.7	W	F	FLEMING	NULL	28	NULL	28	0	1	1	0	1	0	2	Transition
547	SGT	AUTO INSURANCE	Managed Care	Inpatient	Inpatient	36	F17.210	Nicotine dependence, cigarettes, uncomplicated	F17210	S36.031A	957	7.5337	OTHER O.R. PROCEDURES FOR MULTIPLE SIGNIFICANT TRAUMA W MCC	51	62.6	W	M	GRANT	NULL	28	13	15	17.212	0	0	1	1	0	7	New
548	SGT	AUTO INSURANCE	Managed Care	Inpatient	Inpatient	39	D72.829	Elevated white blood cell count, unspecified	D72829	S36.031A	957	7.5337	OTHER O.R. PROCEDURES FOR MULTIPLE SIGNIFICANT TRAUMA W MCC	51	62.6	W	M	GRANT	NULL	28	13	15	17.212	0	0	1	1	0	7	New
549	SGB	MEDICARE PART A	Medicare	Inpatient	Inpatient	30	R73.9	Hyperglycemia, unspecified	R739	S36.39XA	957	6.8917	OTHER O.R. PROCEDURES FOR MULTIPLE SIGNIFICANT TRAUMA W MCC	90	20.6	W	M	FAYETTE	NULL	28	2	26	1.564	0	0	1	1	0	1	Pre
550	SGE	MEDICARE REPLACEMENT	Medicare	Inpatient	Inpatient	16	R00.1	Bradycardia, unspecified	R001	K56.52	329	4.9072	MAJOR SMALL & LARGE BOWEL PROCEDURES W MCC	77	12.3	W	F	LAWRENCE	NULL	28	NULL	28	2.963	1	0	1	1	0	NULL	NULL
551	SGB	MEDICARE REPLACEMENT	Medicare	Inpatient	Inpatient	12	Z87.891	Personal history of nicotine dependence	Z87891	R07.9	313	0.6707	CHEST PAIN	81	3.2	W	M	CLARK	NULL	28	NULL	28	0	1	0	0	1	0	2	Transition
552	SGT	MEDICARE PART A	Medicare	Inpatient	Inpatient	18	E11.65	Type 2 diabetes mellitus with hyperglycemia	E1165	S12.690A	551	1.5894	MEDICAL BACK PROBLEMS W MCC	81	12.6	W	F	RUSSELL	NULL	28	NULL	28	0	1	0	1	1	0	NULL	NULL
553	SGO	MEDICARE REPLACEMENT	Medicare	Inpatient	Inpatient	9	Z68.36	Body mass index (BMI) 36.0-36.9, adult	Z6836	C18.9	375	1.2246	DIGESTIVE MALIGNANCY W CC	60	2.7	W	F	FLEMING	NULL	28	NULL	28	0	1	1	0	1	0	2	Transition
554	SGO	MEDICARE REPLACEMENT	Medicare	Inpatient	Inpatient	5	I10	Essential (primary) hypertension	I10	K52.9	392	0.7615	ESOPHAGITIS, GASTROENT & MISC DIGEST DISORDERS W/O MCC	73	1.5	W	M	LAUREL	NULL	28	NULL	28	0	1	0	0	1	0	7	New
555	SGG	MEDICARE PART A	Medicare	Inpatient	Inpatient	5	E87.6	Hypokalemia	E876	C18.4	329	4.9072	MAJOR SMALL & LARGE BOWEL PROCEDURES W MCC	85	6.8	W	F	FAYETTE	NULL	28	NULL	28	0	0	0	1	0	1	NULL	NULL
556	SGR	MEDICARE REPLACEMENT	Medicare	Inpatient	Inpatient	15	K59.00	Constipation, unspecified	K5900	T87.43	475	2.101	AMPUTATION FOR MUSCULOSKELETAL SYS & CONN TISSUE DIS W CC	64	14.8	W	F	PULASKI	NULL	28	NULL	28	0	1	1	0	1	0	NULL	NULL
557	SGB	MEDICARE PART A	Medicare	Inpatient	Inpatient	17	Z95.0	Presence of cardiac pacemaker	Z950	S36.39XA	957	6.8917	OTHER O.R. PROCEDURES FOR MULTIPLE SIGNIFICANT TRAUMA W MCC	90	20.6	W	M	FAYETTE	NULL	28	2	26	1.564	0	0	1	1	0	1	Pre
558	SGB	MEDICARE PART A	Medicare	Inpatient	Inpatient	26	Z79.01	Long term (current) use of anticoagulants	Z7901	S36.39XA	957	6.8917	OTHER O.R. PROCEDURES FOR MULTIPLE SIGNIFICANT TRAUMA W MCC	90	20.6	W	M	FAYETTE	NULL	28	2	26	1.564	0	0	1	1	0	1	Pre
559	SGB	AUTO INSURANCE	Managed Care	Inpatient	Inpatient	13	K59.00	Constipation, unspecified	K5900	S32.811A	958	3.8591	OTHER O.R. PROCEDURES FOR MULTIPLE SIGNIFICANT TRAUMA W CC	59	9.2	W	F	PULASKI	NULL	28	NULL	28	0.719	1	1	0	1	0	1	Pre
560	SGE	MEDICARE REPLACEMENT	Medicare	Inpatient	Inpatient	19	I25.10	Atherosclerotic heart disease of native coronary artery without angina pectoris	I2510	K56.52	329	4.9072	MAJOR SMALL & LARGE BOWEL PROCEDURES W MCC	77	12.3	W	F	LAWRENCE	NULL	28	NULL	28	2.963	1	0	1	1	0	NULL	NULL
561	SGB	MEDICARE REPLACEMENT	Medicare	Inpatient	Inpatient	8	I25.10	Atherosclerotic heart disease of native coronary artery without angina pectoris	I2510	R07.9	313	0.6707	CHEST PAIN	81	3.2	W	M	CLARK	NULL	28	NULL	28	0	1	0	0	1	0	2	Transition
562	SGO	MEDICARE REPLACEMENT	Medicare	Inpatient	Inpatient	13	E87.6	Hypokalemia	E876	C25.0	406	2.7909	PANCREAS, LIVER & SHUNT PROCEDURES W CC	80	9.5	W	M	FAYETTE	NULL	28	NULL	28	0.659	0	1	0	1	0	NULL	NULL
563	SGG	PATIENT ASSISTANCE	Managed Care	Inpatient	Inpatient	8	N17.9	Acute kidney failure, unspecified	N179	C78.5	329	4.9927	MAJOR SMALL & LARGE BOWEL PROCEDURES W MCC	59	19.3	B	F	FAYETTE	NULL	28	NULL	28	0	0	0	1	1	0	5	NULL
564	SGT	AUTO INSURANCE	Managed Care	Inpatient	Inpatient	15	I72.0	Aneurysm of carotid artery	I720	S36.031A	957	7.5337	OTHER O.R. PROCEDURES FOR MULTIPLE SIGNIFICANT TRAUMA W MCC	51	62.6	W	M	GRANT	NULL	28	13	15	17.212	0	0	1	1	0	7	New
565	SGO	MEDICARE REPLACEMENT	Medicare	Inpatient	Inpatient	14	E83.42	Hypomagnesemia	E8342	C25.0	406	2.7909	PANCREAS, LIVER & SHUNT PROCEDURES W CC	80	9.5	W	M	FAYETTE	NULL	28	NULL	28	0.659	0	1	0	1	0	NULL	NULL
566	SGO	MEDICARE REPLACEMENT	Medicare	Inpatient	Inpatient	11	Z79.84	Long term (current) use of oral hypoglycemic drugs	Z7984	C25.0	406	2.7909	PANCREAS, LIVER & SHUNT PROCEDURES W CC	80	9.5	W	M	FAYETTE	NULL	28	NULL	28	0.659	0	1	0	1	0	NULL	NULL
567	SGB	MEDICARE PART A	Medicare	Inpatient	Inpatient	15	R40.2253	Coma scale, best verbal response, oriented, at hospital admission	R402253	S36.39XA	957	6.8917	OTHER O.R. PROCEDURES FOR MULTIPLE SIGNIFICANT TRAUMA W MCC	90	20.6	W	M	FAYETTE	NULL	28	2	26	1.564	0	0	1	1	0	1	Pre
568	SGO	BLUE CROSS	Managed Care	Inpatient	Inpatient	15	G89.18	Other acute postprocedural pain	G8918	C25.0	406	2.7825	PANCREAS, LIVER & SHUNT PROCEDURES W CC	64	15.4	W	F	SCOTT	NULL	28	NULL	28	2.016	0	1	0	1	0	2	Transition
569	SGO	BLUE CROSS	Managed Care	Inpatient	Inpatient	13	K59.00	Constipation, unspecified	K5900	C25.0	406	2.7825	PANCREAS, LIVER & SHUNT PROCEDURES W CC	64	15.4	W	F	SCOTT	NULL	28	NULL	28	2.016	0	1	0	1	0	2	Transition
570	SGB	MEDICARE PART B	Medicare	Inpatient	Inpatient	14	B19.20	Unspecified viral hepatitis C without hepatic coma	B1920	S72.142A	480	3.0304	HIP & FEMUR PROCEDURES EXCEPT MAJOR JOINT W MCC	66	19.1	W	M	WHITLEY	NULL	28	NULL	28	0	1	0	1	0	1	5	NULL
571	SGB	MEDICARE PART A	Medicare	Inpatient	Inpatient	2	K25.5	Chronic or unspecified gastric ulcer with perforation	K255	A41.9	853	5.1279	INFECTIOUS & PARASITIC DISEASES W O.R. PROCEDURE W MCC	68	19.6	W	F	PULASKI	NULL	28	18	10	17.762	1	0	1	0	1	5	NULL
572	SGB	MEDICARE REPLACEMENT	Medicare	Inpatient	Inpatient	21	E83.39	Other disorders of phosphorus metabolism	E8339	S22.41XA	166	3.547	OTHER RESP SYSTEM O.R. PROCEDURES W MCC	83	8.7	W	M	FAYETTE	NULL	28	3	25	1.528	0	0	1	1	0	4	NULL
573	SGO	COMMERCIAL	Managed Care	Inpatient	Inpatient	19	G89.18	Other acute postprocedural pain	G8918	C45.1	357	2.0749	OTHER DIGESTIVE SYSTEM O.R. PROCEDURES W CC	59	18	W	M	FAYETTE	NULL	28	NULL	28	3.159	0	1	0	1	0	1	Pre
574	SGT	AUTO INSURANCE	Managed Care	Inpatient	Inpatient	10	K56.7	Ileus, unspecified	K567	S36.031A	957	7.5337	OTHER O.R. PROCEDURES FOR MULTIPLE SIGNIFICANT TRAUMA W MCC	51	62.6	W	M	GRANT	NULL	28	13	15	17.212	0	0	1	1	0	7	New
575	SGT	AUTO INSURANCE	Managed Care	Inpatient	Inpatient	43	E87.6	Hypokalemia	E876	S36.031A	957	7.5337	OTHER O.R. PROCEDURES FOR MULTIPLE SIGNIFICANT TRAUMA W MCC	51	62.6	W	M	GRANT	NULL	28	13	15	17.212	0	0	1	1	0	7	New
576	SGB	MEDICARE REPLACEMENT	Medicare	Inpatient	Inpatient	17	B96.20	Unspecified Escherichia coli [E. coli] as the cause of diseases classified elsewhere	B9620	S22.41XA	166	3.547	OTHER RESP SYSTEM O.R. PROCEDURES W MCC	83	8.7	W	M	FAYETTE	NULL	28	3	25	1.528	0	0	1	1	0	4	NULL
577	SGO	MEDICARE REPLACEMENT	Medicare	Inpatient	Inpatient	18	Z93.3	Colostomy status	Z933	C18.9	375	1.2246	DIGESTIVE MALIGNANCY W CC	60	2.7	W	F	FLEMING	NULL	28	NULL	28	0	1	1	0	1	0	2	Transition
578	SGO	MEDICARE REPLACEMENT	Medicare	Inpatient	Inpatient	3	C78.6	Secondary malignant neoplasm of retroperitoneum and peritoneum	C786	C18.9	375	1.2246	DIGESTIVE MALIGNANCY W CC	60	2.7	W	F	FLEMING	NULL	28	NULL	28	0	1	1	0	1	0	2	Transition
579	SGG	MEDICARE PART A	Medicare	Inpatient	Inpatient	7	Z85.3	Personal history of malignant neoplasm of breast	Z853	C18.4	329	4.9072	MAJOR SMALL & LARGE BOWEL PROCEDURES W MCC	85	6.8	W	F	FAYETTE	NULL	28	NULL	28	0	0	0	1	0	1	NULL	NULL
580	SGT	AUTO INSURANCE	Managed Care	Inpatient	Inpatient	35	Z79.899	Other long term (current) drug therapy	Z79899	S36.031A	957	7.5337	OTHER O.R. PROCEDURES FOR MULTIPLE SIGNIFICANT TRAUMA W MCC	51	62.6	W	M	GRANT	NULL	28	13	15	17.212	0	0	1	1	0	7	New
581	SGB	MEDICARE PART A	Medicare	Inpatient	Inpatient	18	X74.9XXA	Intentional self-harm by unspecified firearm discharge, initial encounter	X749XXA	S36.39XA	957	6.8917	OTHER O.R. PROCEDURES FOR MULTIPLE SIGNIFICANT TRAUMA W MCC	90	20.6	W	M	FAYETTE	NULL	28	2	26	1.564	0	0	1	1	0	1	Pre
582	SGB	MEDICARE PART A	Medicare	Inpatient	Inpatient	30	T39.395A	Adverse effect of other nonsteroidal anti-inflammatory drugs [NSAID], initial encounter	T39395A	A41.9	853	5.1279	INFECTIOUS & PARASITIC DISEASES W O.R. PROCEDURE W MCC	68	19.6	W	F	PULASKI	NULL	28	18	10	17.762	1	0	1	0	1	5	NULL
583	SGO	MEDICARE REPLACEMENT	Medicare	Inpatient	Inpatient	1	C25.0	Malignant neoplasm of head of pancreas	C250	C25.0	406	2.7909	PANCREAS, LIVER & SHUNT PROCEDURES W CC	80	9.5	W	M	FAYETTE	NULL	28	NULL	28	0.659	0	1	0	1	0	NULL	NULL
584	SGB	MEDICARE REPLACEMENT	Medicare	Inpatient	Inpatient	9	S27.0XXA	Traumatic pneumothorax, initial encounter	S270XXA	S22.41XA	166	3.547	OTHER RESP SYSTEM O.R. PROCEDURES W MCC	83	8.7	W	M	FAYETTE	NULL	28	3	25	1.528	0	0	1	1	0	4	NULL
585	SGB	MEDICARE REPLACEMENT	Medicare	Inpatient	Inpatient	23	Z66	Do not resuscitate	Z66	S22.41XA	166	3.547	OTHER RESP SYSTEM O.R. PROCEDURES W MCC	83	8.7	W	M	FAYETTE	NULL	28	3	25	1.528	0	0	1	1	0	4	NULL
586	SGO	COMMERCIAL	Managed Care	Inpatient	Inpatient	20	I10	Essential (primary) hypertension	I10	C45.1	357	2.0749	OTHER DIGESTIVE SYSTEM O.R. PROCEDURES W CC	59	18	W	M	FAYETTE	NULL	28	NULL	28	3.159	0	1	0	1	0	1	Pre
587	SGO	COMMERCIAL	Managed Care	Inpatient	Inpatient	22	K76.9	Liver disease, unspecified	K769	C45.1	357	2.0749	OTHER DIGESTIVE SYSTEM O.R. PROCEDURES W CC	59	18	W	M	FAYETTE	NULL	28	NULL	28	3.159	0	1	0	1	0	1	Pre
588	SGE	MEDICARE REPLACEMENT	Medicare	Inpatient	Inpatient	4	I47.2	Ventricular tachycardia	I472	T85.79XA	920	1.0075	COMPLICATIONS OF TREATMENT W CC	85	2.6	W	M	MONTGOMERY	NULL	28	NULL	28	0	1	1	0	1	0	NULL	NULL
589	SGG	KMA	Medicaid	Inpatient	Inpatient	6	Z68.22	Body mass index (BMI) 22.0-22.9, adult	Z6822	K56.609	388	1.5251	G.I. OBSTRUCTION W MCC	58	6	W	F	SCOTT	NULL	28	NULL	28	0	0	0	1	0	1	7	New
590	SGB	MEDICARE PART A	Medicare	Inpatient	Inpatient	12	K65.1	Peritoneal abscess	K651	A41.9	853	5.1279	INFECTIOUS & PARASITIC DISEASES W O.R. PROCEDURE W MCC	68	19.6	W	F	PULASKI	NULL	28	18	10	17.762	1	0	1	0	1	5	NULL
591	SGB	MEDICARE PART A	Medicare	Inpatient	Inpatient	14	E87.2	Acidosis	E872	A41.9	853	5.1279	INFECTIOUS & PARASITIC DISEASES W O.R. PROCEDURE W MCC	68	19.6	W	F	PULASKI	NULL	28	18	10	17.762	1	0	1	0	1	5	NULL
592	SGB	MEDICARE PART B	Medicare	Inpatient	Inpatient	25	E83.42	Hypomagnesemia	E8342	S72.142A	480	3.0304	HIP & FEMUR PROCEDURES EXCEPT MAJOR JOINT W MCC	66	19.1	W	M	WHITLEY	NULL	28	NULL	28	0	1	0	1	0	1	5	NULL
593	SGG	PATIENT ASSISTANCE	Managed Care	Inpatient	Inpatient	22	E83.42	Hypomagnesemia	E8342	C78.5	329	4.9927	MAJOR SMALL & LARGE BOWEL PROCEDURES W MCC	59	19.3	B	F	FAYETTE	NULL	28	NULL	28	0	0	0	1	1	0	5	NULL
594	SGO	MEDICARE REPLACEMENT	Medicare	Inpatient	Inpatient	19	Z86.19	Personal history of other infectious and parasitic diseases	Z8619	C18.9	375	1.2246	DIGESTIVE MALIGNANCY W CC	60	2.7	W	F	FLEMING	NULL	28	NULL	28	0	1	1	0	1	0	2	Transition
595	SGO	COMMERCIAL	Managed Care	Inpatient	Inpatient	15	N14.1	Nephropathy induced by other drugs, medicaments and biological substances	N141	C45.1	357	2.0749	OTHER DIGESTIVE SYSTEM O.R. PROCEDURES W CC	59	18	W	M	FAYETTE	NULL	28	NULL	28	3.159	0	1	0	1	0	1	Pre
596	SGT	AUTO INSURANCE	Managed Care	Inpatient	Inpatient	7	J18.9	Pneumonia, unspecified organism	J189	S36.031A	957	7.5337	OTHER O.R. PROCEDURES FOR MULTIPLE SIGNIFICANT TRAUMA W MCC	51	62.6	W	M	GRANT	NULL	28	13	15	17.212	0	0	1	1	0	7	New
597	SGB	AUTO INSURANCE	Managed Care	Inpatient	Inpatient	19	F17.210	Nicotine dependence, cigarettes, uncomplicated	F17210	S32.811A	958	3.8591	OTHER O.R. PROCEDURES FOR MULTIPLE SIGNIFICANT TRAUMA W CC	59	9.2	W	F	PULASKI	NULL	28	NULL	28	0.719	1	1	0	1	0	1	Pre
598	SGB	MEDICARE REPLACEMENT	Medicare	Inpatient	Inpatient	18	R13.10	Dysphagia, unspecified	R1310	S22.41XA	166	3.547	OTHER RESP SYSTEM O.R. PROCEDURES W MCC	83	8.7	W	M	FAYETTE	NULL	28	3	25	1.528	0	0	1	1	0	4	NULL
599	SGT	MEDICARE PART A	Medicare	Inpatient	Inpatient	28	R07.9	Chest pain, unspecified	R079	S12.690A	551	1.5894	MEDICAL BACK PROBLEMS W MCC	81	12.6	W	F	RUSSELL	NULL	28	NULL	28	0	1	0	1	1	0	NULL	NULL
600	SGO	COMMERCIAL	Managed Care	Inpatient	Inpatient	10	I82.B11	Acute embolism and thrombosis of right subclavian vein	I82B11	C45.1	357	2.0749	OTHER DIGESTIVE SYSTEM O.R. PROCEDURES W CC	59	18	W	M	FAYETTE	NULL	28	NULL	28	3.159	0	1	0	1	0	1	Pre
601	SGG	MEDICARE PART A	Medicare	Inpatient	Inpatient	3	I10	Essential (primary) hypertension	I10	C18.4	329	4.9072	MAJOR SMALL & LARGE BOWEL PROCEDURES W MCC	85	6.8	W	F	FAYETTE	NULL	28	NULL	28	0	0	0	1	0	1	NULL	NULL
602	SGR	MEDICARE REPLACEMENT	Medicare	Inpatient	Inpatient	2	M86.9	Osteomyelitis, unspecified	M869	T87.43	475	2.101	AMPUTATION FOR MUSCULOSKELETAL SYS & CONN TISSUE DIS W CC	64	14.8	W	F	PULASKI	NULL	28	NULL	28	0	1	1	0	1	0	NULL	NULL
603	SGR	MEDICARE REPLACEMENT	Medicare	Inpatient	Inpatient	5	N17.9	Acute kidney failure, unspecified	N179	T87.43	475	2.101	AMPUTATION FOR MUSCULOSKELETAL SYS & CONN TISSUE DIS W CC	64	14.8	W	F	PULASKI	NULL	28	NULL	28	0	1	1	0	1	0	NULL	NULL
604	SGO	MEDICARE REPLACEMENT	Medicare	Inpatient	Inpatient	12	E03.9	Hypothyroidism, unspecified	E039	C18.9	375	1.2246	DIGESTIVE MALIGNANCY W CC	60	2.7	W	F	FLEMING	NULL	28	NULL	28	0	1	1	0	1	0	2	Transition
605	SGO	MEDICARE REPLACEMENT	Medicare	Inpatient	Inpatient	16	Z51.5	Encounter for palliative care	Z515	C18.9	375	1.2246	DIGESTIVE MALIGNANCY W CC	60	2.7	W	F	FLEMING	NULL	28	NULL	28	0	1	1	0	1	0	2	Transition
606	SGT	AUTO INSURANCE	Managed Care	Inpatient	Inpatient	18	S82.832A	Other fracture of upper and lower end of left fibula, initial encounter for closed fracture	S82832A	S36.031A	957	7.5337	OTHER O.R. PROCEDURES FOR MULTIPLE SIGNIFICANT TRAUMA W MCC	51	62.6	W	M	GRANT	NULL	28	13	15	17.212	0	0	1	1	0	7	New
607	SGB	MEDICARE PART A	Medicare	Inpatient	Inpatient	19	E66.9	Obesity, unspecified	E669	A41.9	853	5.1279	INFECTIOUS & PARASITIC DISEASES W O.R. PROCEDURE W MCC	68	19.6	W	F	PULASKI	NULL	28	18	10	17.762	1	0	1	0	1	5	NULL
608	SGB	MEDICARE PART B	Medicare	Inpatient	Inpatient	6	S22.32XA	Fracture of one rib, left side, initial encounter for closed fracture	S2232XA	S72.142A	480	3.0304	HIP & FEMUR PROCEDURES EXCEPT MAJOR JOINT W MCC	66	19.1	W	M	WHITLEY	NULL	28	NULL	28	0	1	0	1	0	1	5	NULL
609	SGT	MEDICARE PART A	Medicare	Inpatient	Inpatient	6	S02.40DA	Maxillary fracture, left side, initial encounter for closed fracture	S0240DA	S12.690A	551	1.5894	MEDICAL BACK PROBLEMS W MCC	81	12.6	W	F	RUSSELL	NULL	28	NULL	28	0	1	0	1	1	0	NULL	NULL
610	SGG	MEDICARE PART A	Medicare	Inpatient	Inpatient	5	N99.89	Other postprocedural complications and disorders of genitourinary system	N9989	Z43.2	330	2.5233	MAJOR SMALL & LARGE BOWEL PROCEDURES W CC	76	3.4	W	M	CLARK	NULL	28	NULL	28	0	1	1	0	1	0	5	NULL
611	SGR	MEDICARE REPLACEMENT	Medicare	Inpatient	Inpatient	25	Z79.899	Other long term (current) drug therapy	Z79899	T87.43	475	2.101	AMPUTATION FOR MUSCULOSKELETAL SYS & CONN TISSUE DIS W CC	64	14.8	W	F	PULASKI	NULL	28	NULL	28	0	1	1	0	1	0	NULL	NULL
612	SGT	AUTO INSURANCE	Managed Care	Inpatient	Inpatient	45	S82.872A	Displaced pilon fracture of left tibia, initial encounter for closed fracture	S82872A	S36.031A	957	7.5337	OTHER O.R. PROCEDURES FOR MULTIPLE SIGNIFICANT TRAUMA W MCC	51	62.6	W	M	GRANT	NULL	28	13	15	17.212	0	0	1	1	0	7	New
613	SGO	BLUE CROSS	Managed Care	Inpatient	Inpatient	1	C25.0	Malignant neoplasm of head of pancreas	C250	C25.0	406	2.7825	PANCREAS, LIVER & SHUNT PROCEDURES W CC	64	15.4	W	F	SCOTT	NULL	28	NULL	28	2.016	0	1	0	1	0	2	Transition
614	SGB	MEDICARE PART B	Medicare	Inpatient	Inpatient	24	I69.331	Monoplegia of upper limb following cerebral infarction affecting right dominant side	I69331	S72.142A	480	3.0304	HIP & FEMUR PROCEDURES EXCEPT MAJOR JOINT W MCC	66	19.1	W	M	WHITLEY	NULL	28	NULL	28	0	1	0	1	0	1	5	NULL
615	SGB	MEDICARE PART B	Medicare	Inpatient	Inpatient	13	J44.9	Chronic obstructive pulmonary disease, unspecified	J449	S72.142A	480	3.0304	HIP & FEMUR PROCEDURES EXCEPT MAJOR JOINT W MCC	66	19.1	W	M	WHITLEY	NULL	28	NULL	28	0	1	0	1	0	1	5	NULL
616	SGB	MEDICARE PART A	Medicare	Inpatient	Inpatient	14	R40.2143	Coma scale, eyes open, spontaneous, at hospital admission	R402143	S36.39XA	957	6.8917	OTHER O.R. PROCEDURES FOR MULTIPLE SIGNIFICANT TRAUMA W MCC	90	20.6	W	M	FAYETTE	NULL	28	2	26	1.564	0	0	1	1	0	1	Pre
617	SGO	MEDICARE REPLACEMENT	Medicare	Inpatient	Inpatient	5	G89.18	Other acute postprocedural pain	G8918	C25.0	406	2.7909	PANCREAS, LIVER & SHUNT PROCEDURES W CC	80	9.5	W	M	FAYETTE	NULL	28	NULL	28	0.659	0	1	0	1	0	NULL	NULL
618	SGB	MEDICARE PART B	Medicare	Inpatient	Inpatient	15	K74.60	Unspecified cirrhosis of liver	K7460	S72.142A	480	3.0304	HIP & FEMUR PROCEDURES EXCEPT MAJOR JOINT W MCC	66	19.1	W	M	WHITLEY	NULL	28	NULL	28	0	1	0	1	0	1	5	NULL
619	SGG	PATIENT ASSISTANCE	Managed Care	Inpatient	Inpatient	6	I97.88	Other intraoperative complications of the circulatory system, not elsewhere classified	I9788	C78.5	329	4.9927	MAJOR SMALL & LARGE BOWEL PROCEDURES W MCC	59	19.3	B	F	FAYETTE	NULL	28	NULL	28	0	0	0	1	1	0	5	NULL
620	SGO	MEDICARE REPLACEMENT	Medicare	Inpatient	Inpatient	15	Z79.82	Long term (current) use of aspirin	Z7982	C18.9	375	1.2246	DIGESTIVE MALIGNANCY W CC	60	2.7	W	F	FLEMING	NULL	28	NULL	28	0	1	1	0	1	0	2	Transition
621	SGG	MEDICARE PART A	Medicare	Inpatient	Inpatient	3	J44.9	Chronic obstructive pulmonary disease, unspecified	J449	Z43.2	330	2.5233	MAJOR SMALL & LARGE BOWEL PROCEDURES W CC	76	3.4	W	M	CLARK	NULL	28	NULL	28	0	1	1	0	1	0	5	NULL
622	SGE	MEDICARE REPLACEMENT	Medicare	Inpatient	Inpatient	2	L03.311	Cellulitis of abdominal wall	L03311	T85.79XA	920	1.0075	COMPLICATIONS OF TREATMENT W CC	85	2.6	W	M	MONTGOMERY	NULL	28	NULL	28	0	1	1	0	1	0	NULL	NULL
623	SGT	AUTO INSURANCE	Managed Care	Inpatient	Inpatient	38	S06.9X0A	Unspecified intracranial injury without loss of consciousness, initial encounter	S069X0A	S36.031A	957	7.5337	OTHER O.R. PROCEDURES FOR MULTIPLE SIGNIFICANT TRAUMA W MCC	51	62.6	W	M	GRANT	NULL	28	13	15	17.212	0	0	1	1	0	7	New
624	SGB	MEDICARE PART A	Medicare	Inpatient	Inpatient	28	Z85.828	Personal history of other malignant neoplasm of skin	Z85828	S36.39XA	957	6.8917	OTHER O.R. PROCEDURES FOR MULTIPLE SIGNIFICANT TRAUMA W MCC	90	20.6	W	M	FAYETTE	NULL	28	2	26	1.564	0	0	1	1	0	1	Pre
625	SGB	AUTO INSURANCE	Managed Care	Inpatient	Inpatient	2	S27.0XXA	Traumatic pneumothorax, initial encounter	S270XXA	S32.811A	958	3.8591	OTHER O.R. PROCEDURES FOR MULTIPLE SIGNIFICANT TRAUMA W CC	59	9.2	W	F	PULASKI	NULL	28	NULL	28	0.719	1	1	0	1	0	1	Pre
626	SGG	PATIENT ASSISTANCE	Managed Care	Inpatient	Inpatient	24	R33.9	Retention of urine, unspecified	R339	C78.5	329	4.9927	MAJOR SMALL & LARGE BOWEL PROCEDURES W MCC	59	19.3	B	F	FAYETTE	NULL	28	NULL	28	0	0	0	1	1	0	5	NULL
627	SGT	MEDICARE PART A	Medicare	Inpatient	Inpatient	13	E83.42	Hypomagnesemia	E8342	S12.690A	551	1.5894	MEDICAL BACK PROBLEMS W MCC	81	12.6	W	F	RUSSELL	NULL	28	NULL	28	0	1	0	1	1	0	NULL	NULL
628	SGB	AUTO INSURANCE	Managed Care	Inpatient	Inpatient	6	S06.0X9A	Concussion with loss of consciousness of unspecified duration, initial encounter	S060X9A	S32.811A	958	3.8591	OTHER O.R. PROCEDURES FOR MULTIPLE SIGNIFICANT TRAUMA W CC	59	9.2	W	F	PULASKI	NULL	28	NULL	28	0.719	1	1	0	1	0	1	Pre
629	SGB	MEDICARE REPLACEMENT	Medicare	Inpatient	Inpatient	19	E87.6	Hypokalemia	E876	S22.41XA	166	3.547	OTHER RESP SYSTEM O.R. PROCEDURES W MCC	83	8.7	W	M	FAYETTE	NULL	28	3	25	1.528	0	0	1	1	0	4	NULL
630	SGB	MEDICARE PART B	Medicare	Inpatient	Inpatient	7	D62	Acute posthemorrhagic anemia	D62	S72.142A	480	3.0304	HIP & FEMUR PROCEDURES EXCEPT MAJOR JOINT W MCC	66	19.1	W	M	WHITLEY	NULL	28	NULL	28	0	1	0	1	0	1	5	NULL
631	SGG	PATIENT ASSISTANCE	Managed Care	Inpatient	Inpatient	26	Z53.31	Laparoscopic surgical procedure converted to open procedure	Z5331	C78.5	329	4.9927	MAJOR SMALL & LARGE BOWEL PROCEDURES W MCC	59	19.3	B	F	FAYETTE	NULL	28	NULL	28	0	0	0	1	1	0	5	NULL
632	SGB	MEDICARE PART A	Medicare	Inpatient	Inpatient	31	I99.8	Other disorder of circulatory system	I998	S36.39XA	957	6.8917	OTHER O.R. PROCEDURES FOR MULTIPLE SIGNIFICANT TRAUMA W MCC	90	20.6	W	M	FAYETTE	NULL	28	2	26	1.564	0	0	1	1	0	1	Pre
633	SGE	MEDICARE REPLACEMENT	Medicare	Inpatient	Inpatient	26	Z93.2	Ileostomy status	Z932	K56.52	329	4.9072	MAJOR SMALL & LARGE BOWEL PROCEDURES W MCC	77	12.3	W	F	LAWRENCE	NULL	28	NULL	28	2.963	1	0	1	1	0	NULL	NULL
634	SGO	COMMERCIAL	Managed Care	Inpatient	Inpatient	3	N17.9	Acute kidney failure, unspecified	N179	C45.1	357	2.0749	OTHER DIGESTIVE SYSTEM O.R. PROCEDURES W CC	59	18	W	M	FAYETTE	NULL	28	NULL	28	3.159	0	1	0	1	0	1	Pre
635	SGE	MEDICARE REPLACEMENT	Medicare	Inpatient	Inpatient	1	T85.79XA	Infection and inflammatory reaction due to other internal prosthetic devices, implants and grafts, initial encounter	T8579XA	T85.79XA	920	1.0075	COMPLICATIONS OF TREATMENT W CC	85	2.6	W	M	MONTGOMERY	NULL	28	NULL	28	0	1	1	0	1	0	NULL	NULL
636	SGR	KMA	Medicaid	Inpatient	Inpatient	4	L03.314	Cellulitis of groin	L03314	T81.4XXA	863	0.9903	POSTOPERATIVE & POST-TRAUMATIC INFECTIONS W/O MCC	59	1.8	W	M	CLARK	NULL	28	NULL	28	0	1	0	0	1	0	1	Pre
637	SGT	MEDICARE PART A	Medicare	Inpatient	Inpatient	17	I10	Essential (primary) hypertension	I10	S12.690A	551	1.5894	MEDICAL BACK PROBLEMS W MCC	81	12.6	W	F	RUSSELL	NULL	28	NULL	28	0	1	0	1	1	0	NULL	NULL
638	SGT	MEDICARE PART A	Medicare	Inpatient	Inpatient	7	S02.40FA	Zygomatic fracture, left side, initial encounter for closed fracture	S0240FA	S12.690A	551	1.5894	MEDICAL BACK PROBLEMS W MCC	81	12.6	W	F	RUSSELL	NULL	28	NULL	28	0	1	0	1	1	0	NULL	NULL
639	SGO	COMMERCIAL	Managed Care	Inpatient	Inpatient	7	R18.8	Other ascites	R188	C45.1	357	2.0749	OTHER DIGESTIVE SYSTEM O.R. PROCEDURES W CC	59	18	W	M	FAYETTE	NULL	28	NULL	28	3.159	0	1	0	1	0	1	Pre
640	SGR	MEDICARE REPLACEMENT	Medicare	Inpatient	Inpatient	3	L03.115	Cellulitis of right lower limb	L03115	T87.43	475	2.101	AMPUTATION FOR MUSCULOSKELETAL SYS & CONN TISSUE DIS W CC	64	14.8	W	F	PULASKI	NULL	28	NULL	28	0	1	1	0	1	0	NULL	NULL
641	SGG	PATIENT ASSISTANCE	Managed Care	Inpatient	Inpatient	4	C78.6	Secondary malignant neoplasm of retroperitoneum and peritoneum	C786	C78.5	329	4.9927	MAJOR SMALL & LARGE BOWEL PROCEDURES W MCC	59	19.3	B	F	FAYETTE	NULL	28	NULL	28	0	0	0	1	1	0	5	NULL
642	SGO	MEDICARE REPLACEMENT	Medicare	Inpatient	Inpatient	5	K31.84	Gastroparesis	K3184	C18.9	375	1.2246	DIGESTIVE MALIGNANCY W CC	60	2.7	W	F	FLEMING	NULL	28	NULL	28	0	1	1	0	1	0	2	Transition
643	SGE	MEDICARE REPLACEMENT	Medicare	Inpatient	Inpatient	17	I25.10	Atherosclerotic heart disease of native coronary artery without angina pectoris	I2510	T85.79XA	920	1.0075	COMPLICATIONS OF TREATMENT W CC	85	2.6	W	M	MONTGOMERY	NULL	28	NULL	28	0	1	1	0	1	0	NULL	NULL
644	SGB	MEDICARE PART A	Medicare	Inpatient	Inpatient	4	K63.1	Perforation of intestine (nontraumatic)	K631	S36.39XA	957	6.8917	OTHER O.R. PROCEDURES FOR MULTIPLE SIGNIFICANT TRAUMA W MCC	90	20.6	W	M	FAYETTE	NULL	28	2	26	1.564	0	0	1	1	0	1	Pre
645	SGB	MEDICARE PART A	Medicare	Inpatient	Inpatient	11	E87.1	Hypo-osmolality and hyponatremia	E871	S36.39XA	957	6.8917	OTHER O.R. PROCEDURES FOR MULTIPLE SIGNIFICANT TRAUMA W MCC	90	20.6	W	M	FAYETTE	NULL	28	2	26	1.564	0	0	1	1	0	1	Pre
646	SGB	MEDICARE PART A	Medicare	Inpatient	Inpatient	9	I50.9	Heart failure, unspecified	I509	S36.39XA	957	6.8917	OTHER O.R. PROCEDURES FOR MULTIPLE SIGNIFICANT TRAUMA W MCC	90	20.6	W	M	FAYETTE	NULL	28	2	26	1.564	0	0	1	1	0	1	Pre
647	SGO	BLUE CROSS	Managed Care	Inpatient	Inpatient	8	M54.9	Dorsalgia, unspecified	M549	C25.0	406	2.7825	PANCREAS, LIVER & SHUNT PROCEDURES W CC	64	15.4	W	F	SCOTT	NULL	28	NULL	28	2.016	0	1	0	1	0	2	Transition
648	SGB	MEDICARE REPLACEMENT	Medicare	Inpatient	Inpatient	11	Z68.1	Body mass index (BMI) 19.9 or less, adult	Z681	S22.41XA	166	3.547	OTHER RESP SYSTEM O.R. PROCEDURES W MCC	83	8.7	W	M	FAYETTE	NULL	28	3	25	1.528	0	0	1	1	0	4	NULL
649	SGB	MEDICARE PART A	Medicare	Inpatient	Inpatient	16	J44.9	Chronic obstructive pulmonary disease, unspecified	J449	S36.39XA	957	6.8917	OTHER O.R. PROCEDURES FOR MULTIPLE SIGNIFICANT TRAUMA W MCC	90	20.6	W	M	FAYETTE	NULL	28	2	26	1.564	0	0	1	1	0	1	Pre
650	SGO	BLUE CROSS	Managed Care	Inpatient	Inpatient	16	E66.9	Obesity, unspecified	E669	C25.0	406	2.7825	PANCREAS, LIVER & SHUNT PROCEDURES W CC	64	15.4	W	F	SCOTT	NULL	28	NULL	28	2.016	0	1	0	1	0	2	Transition
651	SGE	MEDICARE REPLACEMENT	Medicare	Inpatient	Inpatient	2	J96.00	Acute respiratory failure, unspecified whether with hypoxia or hypercapnia	J9600	K56.52	329	4.9072	MAJOR SMALL & LARGE BOWEL PROCEDURES W MCC	77	12.3	W	F	LAWRENCE	NULL	28	NULL	28	2.963	1	0	1	1	0	NULL	NULL
652	SGE	MEDICARE REPLACEMENT	Medicare	Inpatient	Inpatient	31	G89.18	Other acute postprocedural pain	G8918	K56.52	329	4.9072	MAJOR SMALL & LARGE BOWEL PROCEDURES W MCC	77	12.3	W	F	LAWRENCE	NULL	28	NULL	28	2.963	1	0	1	1	0	NULL	NULL
653	SGB	MEDICARE REPLACEMENT	Medicare	Inpatient	Inpatient	2	J96.01	Acute respiratory failure with hypoxia	J9601	S22.41XA	166	3.547	OTHER RESP SYSTEM O.R. PROCEDURES W MCC	83	8.7	W	M	FAYETTE	NULL	28	3	25	1.528	0	0	1	1	0	4	NULL
654	SGG	PATIENT ASSISTANCE	Managed Care	Inpatient	Inpatient	12	T81.83XA	Persistent postprocedural fistula, initial encounter	T8183XA	C78.5	329	4.9927	MAJOR SMALL & LARGE BOWEL PROCEDURES W MCC	59	19.3	B	F	FAYETTE	NULL	28	NULL	28	0	0	0	1	1	0	5	NULL
655	SGT	AUTO INSURANCE	Managed Care	Inpatient	Inpatient	17	X81.0XXA	Intentional self-harm by jumping or lying in front of motor vehicle, initial encounter	X810XXA	S36.031A	957	7.5337	OTHER O.R. PROCEDURES FOR MULTIPLE SIGNIFICANT TRAUMA W MCC	51	62.6	W	M	GRANT	NULL	28	13	15	17.212	0	0	1	1	0	7	New
656	SGB	AUTO INSURANCE	Managed Care	Inpatient	Inpatient	20	Z95.5	Presence of coronary angioplasty implant and graft	Z955	S32.811A	958	3.8591	OTHER O.R. PROCEDURES FOR MULTIPLE SIGNIFICANT TRAUMA W CC	59	9.2	W	F	PULASKI	NULL	28	NULL	28	0.719	1	1	0	1	0	1	Pre
657	SGB	MEDICARE REPLACEMENT	Medicare	Inpatient	Inpatient	3	K31.1	Adult hypertrophic pyloric stenosis	K311	R07.9	313	0.6707	CHEST PAIN	81	3.2	W	M	CLARK	NULL	28	NULL	28	0	1	0	0	1	0	2	Transition
658	SGG	KMA	Medicaid	Inpatient	Inpatient	7	Z90.49	Acquired absence of other specified parts of digestive tract	Z9049	K56.609	388	1.5251	G.I. OBSTRUCTION W MCC	58	6	W	F	SCOTT	NULL	28	NULL	28	0	0	0	1	0	1	7	New
659	SGB	MEDICARE PART A	Medicare	Inpatient	Inpatient	18	E83.51	Hypocalcemia	E8351	A41.9	853	5.1279	INFECTIOUS & PARASITIC DISEASES W O.R. PROCEDURE W MCC	68	19.6	W	F	PULASKI	NULL	28	18	10	17.762	1	0	1	0	1	5	NULL
660	SGR	MEDICARE REPLACEMENT	Medicare	Inpatient	Inpatient	1	T87.43	Infection of amputation stump, right lower extremity	T8743	T87.43	475	2.101	AMPUTATION FOR MUSCULOSKELETAL SYS & CONN TISSUE DIS W CC	64	14.8	W	F	PULASKI	NULL	28	NULL	28	0	1	1	0	1	0	NULL	NULL
661	SGR	MEDICARE REPLACEMENT	Medicare	Inpatient	Inpatient	24	Z79.82	Long term (current) use of aspirin	Z7982	T87.43	475	2.101	AMPUTATION FOR MUSCULOSKELETAL SYS & CONN TISSUE DIS W CC	64	14.8	W	F	PULASKI	NULL	28	NULL	28	0	1	1	0	1	0	NULL	NULL
662	SGB	MEDICARE PART A	Medicare	Inpatient	Inpatient	13	R40.2363	Coma scale, best motor response, obeys commands, at hospital admission	R402363	S36.39XA	957	6.8917	OTHER O.R. PROCEDURES FOR MULTIPLE SIGNIFICANT TRAUMA W MCC	90	20.6	W	M	FAYETTE	NULL	28	2	26	1.564	0	0	1	1	0	1	Pre
663	SGE	MEDICARE REPLACEMENT	Medicare	Inpatient	Inpatient	35	Z87.891	Personal history of nicotine dependence	Z87891	K56.52	329	4.9072	MAJOR SMALL & LARGE BOWEL PROCEDURES W MCC	77	12.3	W	F	LAWRENCE	NULL	28	NULL	28	2.963	1	0	1	1	0	NULL	NULL
664	SGG	PATIENT ASSISTANCE	Managed Care	Inpatient	Inpatient	2	R57.8	Other shock	R578	C78.5	329	4.9927	MAJOR SMALL & LARGE BOWEL PROCEDURES W MCC	59	19.3	B	F	FAYETTE	NULL	28	NULL	28	0	0	0	1	1	0	5	NULL
665	SGG	PATIENT ASSISTANCE	Managed Care	Inpatient	Inpatient	23	I10	Essential (primary) hypertension	I10	C78.5	329	4.9927	MAJOR SMALL & LARGE BOWEL PROCEDURES W MCC	59	19.3	B	F	FAYETTE	NULL	28	NULL	28	0	0	0	1	1	0	5	NULL
666	SGT	AUTO INSURANCE	Managed Care	Inpatient	Inpatient	27	F10.10	Alcohol abuse, uncomplicated	F1010	S36.031A	957	7.5337	OTHER O.R. PROCEDURES FOR MULTIPLE SIGNIFICANT TRAUMA W MCC	51	62.6	W	M	GRANT	NULL	28	13	15	17.212	0	0	1	1	0	7	New
667	SGB	MEDICARE PART B	Medicare	Inpatient	Inpatient	10	V48.5XXA	Car driver injured in noncollision transport accident in traffic accident, initial encounter	V485XXA	S72.142A	480	3.0304	HIP & FEMUR PROCEDURES EXCEPT MAJOR JOINT W MCC	66	19.1	W	M	WHITLEY	NULL	28	NULL	28	0	1	0	1	0	1	5	NULL
668	SGT	MEDICARE PART A	Medicare	Inpatient	Inpatient	10	F32.9	Major depressive disorder, single episode, unspecified	F329	S12.690A	551	1.5894	MEDICAL BACK PROBLEMS W MCC	81	12.6	W	F	RUSSELL	NULL	28	NULL	28	0	1	0	1	1	0	NULL	NULL
669	SGT	AUTO INSURANCE	Managed Care	Inpatient	Inpatient	14	Z68.26	Body mass index (BMI) 26.0-26.9, adult	Z6826	S36.031A	957	7.5337	OTHER O.R. PROCEDURES FOR MULTIPLE SIGNIFICANT TRAUMA W MCC	51	62.6	W	M	GRANT	NULL	28	13	15	17.212	0	0	1	1	0	7	New
670	SGE	MEDICARE REPLACEMENT	Medicare	Inpatient	Inpatient	24	Z86.79	Personal history of other diseases of the circulatory system	Z8679	K56.52	329	4.9072	MAJOR SMALL & LARGE BOWEL PROCEDURES W MCC	77	12.3	W	F	LAWRENCE	NULL	28	NULL	28	2.963	1	0	1	1	0	NULL	NULL
671	SGB	MEDICARE PART B	Medicare	Inpatient	Inpatient	5	I50.22	Chronic systolic (congestive) heart failure	I5022	S72.142A	480	3.0304	HIP & FEMUR PROCEDURES EXCEPT MAJOR JOINT W MCC	66	19.1	W	M	WHITLEY	NULL	28	NULL	28	0	1	0	1	0	1	5	NULL
672	SGG	PATIENT ASSISTANCE	Managed Care	Inpatient	Inpatient	11	J90	Pleural effusion, not elsewhere classified	J90	C78.5	329	4.9927	MAJOR SMALL & LARGE BOWEL PROCEDURES W MCC	59	19.3	B	F	FAYETTE	NULL	28	NULL	28	0	0	0	1	1	0	5	NULL
673	SGO	COMMERCIAL	Managed Care	Inpatient	Inpatient	13	K59.00	Constipation, unspecified	K5900	C45.1	357	2.0749	OTHER DIGESTIVE SYSTEM O.R. PROCEDURES W CC	59	18	W	M	FAYETTE	NULL	28	NULL	28	3.159	0	1	0	1	0	1	Pre
674	SGB	MEDICARE PART A	Medicare	Inpatient	Inpatient	20	D64.9	Anemia, unspecified	D649	S36.39XA	957	6.8917	OTHER O.R. PROCEDURES FOR MULTIPLE SIGNIFICANT TRAUMA W MCC	90	20.6	W	M	FAYETTE	NULL	28	2	26	1.564	0	0	1	1	0	1	Pre
675	SGE	MEDICARE REPLACEMENT	Medicare	Inpatient	Inpatient	12	K56.2	Volvulus	K562	K56.52	329	4.9072	MAJOR SMALL & LARGE BOWEL PROCEDURES W MCC	77	12.3	W	F	LAWRENCE	NULL	28	NULL	28	2.963	1	0	1	1	0	NULL	NULL
676	SGB	AUTO INSURANCE	Managed Care	Inpatient	Inpatient	17	R40.2132	Coma scale, eyes open, to sound, at arrival to emergency department	R402132	S32.811A	958	3.8591	OTHER O.R. PROCEDURES FOR MULTIPLE SIGNIFICANT TRAUMA W CC	59	9.2	W	F	PULASKI	NULL	28	NULL	28	0.719	1	1	0	1	0	1	Pre
677	SGG	PATIENT ASSISTANCE	Managed Care	Inpatient	Inpatient	21	E86.0	Dehydration	E860	C78.5	329	4.9927	MAJOR SMALL & LARGE BOWEL PROCEDURES W MCC	59	19.3	B	F	FAYETTE	NULL	28	NULL	28	0	0	0	1	1	0	5	NULL
678	SGT	MEDICARE PART A	Medicare	Inpatient	Inpatient	26	K21.9	Gastro-esophageal reflux disease without esophagitis	K219	S12.690A	551	1.5894	MEDICAL BACK PROBLEMS W MCC	81	12.6	W	F	RUSSELL	NULL	28	NULL	28	0	1	0	1	1	0	NULL	NULL
679	SGO	COMMERCIAL	Managed Care	Inpatient	Inpatient	8	I82.210	Acute embolism and thrombosis of superior vena cava	I82210	C45.1	357	2.0749	OTHER DIGESTIVE SYSTEM O.R. PROCEDURES W CC	59	18	W	M	FAYETTE	NULL	28	NULL	28	3.159	0	1	0	1	0	1	Pre
680	SGR	KMA	Medicaid	Inpatient	Inpatient	1	T81.4XXA	Infection following a procedure, initial encounter	T814XXA	T81.4XXA	863	0.9903	POSTOPERATIVE & POST-TRAUMATIC INFECTIONS W/O MCC	59	1.8	W	M	CLARK	NULL	28	NULL	28	0	1	0	0	1	0	1	Pre
681	SGB	MEDICARE REPLACEMENT	Medicare	Inpatient	Inpatient	24	Z51.5	Encounter for palliative care	Z515	S22.41XA	166	3.547	OTHER RESP SYSTEM O.R. PROCEDURES W MCC	83	8.7	W	M	FAYETTE	NULL	28	3	25	1.528	0	0	1	1	0	4	NULL
682	SGB	MEDICARE PART B	Medicare	Inpatient	Inpatient	1	S72.142A	Displaced intertrochanteric fracture of left femur, initial encounter for closed fracture	S72142A	S72.142A	480	3.0304	HIP & FEMUR PROCEDURES EXCEPT MAJOR JOINT W MCC	66	19.1	W	M	WHITLEY	NULL	28	NULL	28	0	1	0	1	0	1	5	NULL
683	SGO	BLUE CROSS	Managed Care	Inpatient	Inpatient	10	E83.51	Hypocalcemia	E8351	C25.0	406	2.7825	PANCREAS, LIVER & SHUNT PROCEDURES W CC	64	15.4	W	F	SCOTT	NULL	28	NULL	28	2.016	0	1	0	1	0	2	Transition
684	SGO	BLUE CROSS	Managed Care	Inpatient	Inpatient	11	E83.42	Hypomagnesemia	E8342	C25.0	406	2.7825	PANCREAS, LIVER & SHUNT PROCEDURES W CC	64	15.4	W	F	SCOTT	NULL	28	NULL	28	2.016	0	1	0	1	0	2	Transition
685	SGR	KMA	Medicaid	Inpatient	Inpatient	11	Z68.21	Body mass index (BMI) 21.0-21.9, adult	Z6821	T81.4XXA	863	0.9903	POSTOPERATIVE & POST-TRAUMATIC INFECTIONS W/O MCC	59	1.8	W	M	CLARK	NULL	28	NULL	28	0	1	0	0	1	0	1	Pre
686	SGB	MEDICARE REPLACEMENT	Medicare	Inpatient	Inpatient	7	Z95.1	Presence of aortocoronary bypass graft	Z951	R07.9	313	0.6707	CHEST PAIN	81	3.2	W	M	CLARK	NULL	28	NULL	28	0	1	0	0	1	0	2	Transition
687	SGO	MEDICARE REPLACEMENT	Medicare	Inpatient	Inpatient	10	Z95.1	Presence of aortocoronary bypass graft	Z951	K52.9	392	0.7615	ESOPHAGITIS, GASTROENT & MISC DIGEST DISORDERS W/O MCC	73	1.5	W	M	LAUREL	NULL	28	NULL	28	0	1	0	0	1	0	7	New
688	SGB	MEDICARE REPLACEMENT	Medicare	Inpatient	Inpatient	4	A41.9	Sepsis, unspecified organism	A419	S22.41XA	166	3.547	OTHER RESP SYSTEM O.R. PROCEDURES W MCC	83	8.7	W	M	FAYETTE	NULL	28	3	25	1.528	0	0	1	1	0	4	NULL
689	SGG	PATIENT ASSISTANCE	Managed Care	Inpatient	Inpatient	10	I82.3	Embolism and thrombosis of renal vein	I823	C78.5	329	4.9927	MAJOR SMALL & LARGE BOWEL PROCEDURES W MCC	59	19.3	B	F	FAYETTE	NULL	28	NULL	28	0	0	0	1	1	0	5	NULL
690	SGG	PATIENT ASSISTANCE	Managed Care	Inpatient	Inpatient	19	Z85.42	Personal history of malignant neoplasm of other parts of uterus	Z8542	C78.5	329	4.9927	MAJOR SMALL & LARGE BOWEL PROCEDURES W MCC	59	19.3	B	F	FAYETTE	NULL	28	NULL	28	0	0	0	1	1	0	5	NULL
691	SGT	MEDICARE PART A	Medicare	Inpatient	Inpatient	2	I50.33	Acute on chronic diastolic (congestive) heart failure	I5033	S12.690A	551	1.5894	MEDICAL BACK PROBLEMS W MCC	81	12.6	W	F	RUSSELL	NULL	28	NULL	28	0	1	0	1	1	0	NULL	NULL
692	SGB	AUTO INSURANCE	Managed Care	Inpatient	Inpatient	12	G89.29	Other chronic pain	G8929	S32.811A	958	3.8591	OTHER O.R. PROCEDURES FOR MULTIPLE SIGNIFICANT TRAUMA W CC	59	9.2	W	F	PULASKI	NULL	28	NULL	28	0.719	1	1	0	1	0	1	Pre
693	SGB	AUTO INSURANCE	Managed Care	Inpatient	Inpatient	8	J44.9	Chronic obstructive pulmonary disease, unspecified	J449	S32.811A	958	3.8591	OTHER O.R. PROCEDURES FOR MULTIPLE SIGNIFICANT TRAUMA W CC	59	9.2	W	F	PULASKI	NULL	28	NULL	28	0.719	1	1	0	1	0	1	Pre
694	SGB	MEDICARE PART A	Medicare	Inpatient	Inpatient	22	I10	Essential (primary) hypertension	I10	A41.9	853	5.1279	INFECTIOUS & PARASITIC DISEASES W O.R. PROCEDURE W MCC	68	19.6	W	F	PULASKI	NULL	28	18	10	17.762	1	0	1	0	1	5	NULL
695	SGB	MEDICARE PART B	Medicare	Inpatient	Inpatient	30	M25.572	Pain in left ankle and joints of left foot	M25572	S72.142A	480	3.0304	HIP & FEMUR PROCEDURES EXCEPT MAJOR JOINT W MCC	66	19.1	W	M	WHITLEY	NULL	28	NULL	28	0	1	0	1	0	1	5	NULL
696	SGG	PATIENT ASSISTANCE	Managed Care	Inpatient	Inpatient	16	Z68.32	Body mass index (BMI) 32.0-32.9, adult	Z6832	C78.5	329	4.9927	MAJOR SMALL & LARGE BOWEL PROCEDURES W MCC	59	19.3	B	F	FAYETTE	NULL	28	NULL	28	0	0	0	1	1	0	5	NULL
697	SGT	MEDICARE PART A	Medicare	Inpatient	Inpatient	5	E87.1	Hypo-osmolality and hyponatremia	E871	S12.690A	551	1.5894	MEDICAL BACK PROBLEMS W MCC	81	12.6	W	F	RUSSELL	NULL	28	NULL	28	0	1	0	1	1	0	NULL	NULL
698	SGG	MEDICARE PART A	Medicare	Inpatient	Inpatient	6	G89.18	Other acute postprocedural pain	G8918	C18.4	329	4.9072	MAJOR SMALL & LARGE BOWEL PROCEDURES W MCC	85	6.8	W	F	FAYETTE	NULL	28	NULL	28	0	0	0	1	0	1	NULL	NULL
699	SGE	MEDICARE REPLACEMENT	Medicare	Inpatient	Inpatient	11	E83.42	Hypomagnesemia	E8342	T85.79XA	920	1.0075	COMPLICATIONS OF TREATMENT W CC	85	2.6	W	M	MONTGOMERY	NULL	28	NULL	28	0	1	1	0	1	0	NULL	NULL
700	SGE	MEDICARE REPLACEMENT	Medicare	Inpatient	Inpatient	6	N18.5	Chronic kidney disease, stage 5	N185	K56.52	329	4.9072	MAJOR SMALL & LARGE BOWEL PROCEDURES W MCC	77	12.3	W	F	LAWRENCE	NULL	28	NULL	28	2.963	1	0	1	1	0	NULL	NULL
701	SGE	MEDICARE REPLACEMENT	Medicare	Inpatient	Inpatient	17	J44.9	Chronic obstructive pulmonary disease, unspecified	J449	K56.52	329	4.9072	MAJOR SMALL & LARGE BOWEL PROCEDURES W MCC	77	12.3	W	F	LAWRENCE	NULL	28	NULL	28	2.963	1	0	1	1	0	NULL	NULL
702	SGB	AUTO INSURANCE	Managed Care	Inpatient	Inpatient	14	D64.9	Anemia, unspecified	D649	S32.811A	958	3.8591	OTHER O.R. PROCEDURES FOR MULTIPLE SIGNIFICANT TRAUMA W CC	59	9.2	W	F	PULASKI	NULL	28	NULL	28	0.719	1	1	0	1	0	1	Pre
703	SGB	MEDICARE PART A	Medicare	Inpatient	Inpatient	34	K29.70	Gastritis, unspecified, without bleeding	K2970	A41.9	853	5.1279	INFECTIOUS & PARASITIC DISEASES W O.R. PROCEDURE W MCC	68	19.6	W	F	PULASKI	NULL	28	18	10	17.762	1	0	1	0	1	5	NULL
704	SGB	MEDICARE REPLACEMENT	Medicare	Inpatient	Inpatient	1	S22.41XA	Multiple fractures of ribs, right side, initial encounter for closed fracture	S2241XA	S22.41XA	166	3.547	OTHER RESP SYSTEM O.R. PROCEDURES W MCC	83	8.7	W	M	FAYETTE	NULL	28	3	25	1.528	0	0	1	1	0	4	NULL
705	SGG	MEDICARE PART A	Medicare	Inpatient	Inpatient	4	E03.9	Hypothyroidism, unspecified	E039	Z43.2	330	2.5233	MAJOR SMALL & LARGE BOWEL PROCEDURES W CC	76	3.4	W	M	CLARK	NULL	28	NULL	28	0	1	1	0	1	0	5	NULL
706	SGG	MEDICARE PART A	Medicare	Inpatient	Inpatient	7	M19.90	Unspecified osteoarthritis, unspecified site	M1990	Z43.2	330	2.5233	MAJOR SMALL & LARGE BOWEL PROCEDURES W CC	76	3.4	W	M	CLARK	NULL	28	NULL	28	0	1	1	0	1	0	5	NULL
707	SGR	MEDICARE REPLACEMENT	Medicare	Inpatient	Inpatient	4	D62	Acute posthemorrhagic anemia	D62	T87.43	475	2.101	AMPUTATION FOR MUSCULOSKELETAL SYS & CONN TISSUE DIS W CC	64	14.8	W	F	PULASKI	NULL	28	NULL	28	0	1	1	0	1	0	NULL	NULL
708	SGT	AUTO INSURANCE	Managed Care	Inpatient	Inpatient	3	S32.810A	Multiple fractures of pelvis with stable disruption of pelvic ring, initial encounter for closed fracture	S32810A	S36.031A	957	7.5337	OTHER O.R. PROCEDURES FOR MULTIPLE SIGNIFICANT TRAUMA W MCC	51	62.6	W	M	GRANT	NULL	28	13	15	17.212	0	0	1	1	0	7	New
709	SGB	AUTO INSURANCE	Managed Care	Inpatient	Inpatient	11	F31.9	Bipolar disorder, unspecified	F319	S32.811A	958	3.8591	OTHER O.R. PROCEDURES FOR MULTIPLE SIGNIFICANT TRAUMA W CC	59	9.2	W	F	PULASKI	NULL	28	NULL	28	0.719	1	1	0	1	0	1	Pre
710	SGT	MEDICARE PART A	Medicare	Inpatient	Inpatient	20	W19.XXXA	Unspecified fall, initial encounter	W19XXXA	S12.690A	551	1.5894	MEDICAL BACK PROBLEMS W MCC	81	12.6	W	F	RUSSELL	NULL	28	NULL	28	0	1	0	1	1	0	NULL	NULL
711	SGO	MEDICARE REPLACEMENT	Medicare	Inpatient	Inpatient	6	C78.7	Secondary malignant neoplasm of liver and intrahepatic bile duct	C787	C18.9	375	1.2246	DIGESTIVE MALIGNANCY W CC	60	2.7	W	F	FLEMING	NULL	28	NULL	28	0	1	1	0	1	0	2	Transition
712	SGE	MEDICARE REPLACEMENT	Medicare	Inpatient	Inpatient	13	Z20.828	Contact with and (suspected) exposure to other viral communicable diseases	Z20828	T85.79XA	920	1.0075	COMPLICATIONS OF TREATMENT W CC	85	2.6	W	M	MONTGOMERY	NULL	28	NULL	28	0	1	1	0	1	0	NULL	NULL
713	SGE	MEDICARE REPLACEMENT	Medicare	Inpatient	Inpatient	25	Z90.49	Acquired absence of other specified parts of digestive tract	Z9049	K56.52	329	4.9072	MAJOR SMALL & LARGE BOWEL PROCEDURES W MCC	77	12.3	W	F	LAWRENCE	NULL	28	NULL	28	2.963	1	0	1	1	0	NULL	NULL
714	SGR	KMA	Medicaid	Inpatient	Inpatient	3	G62.9	Polyneuropathy, unspecified	G629	T81.4XXA	863	0.9903	POSTOPERATIVE & POST-TRAUMATIC INFECTIONS W/O MCC	59	1.8	W	M	CLARK	NULL	28	NULL	28	0	1	0	0	1	0	1	Pre
715	SGB	AUTO INSURANCE	Managed Care	Inpatient	Inpatient	7	Z68.1	Body mass index (BMI) 19 or less, adult	Z681	S32.811A	958	3.8591	OTHER O.R. PROCEDURES FOR MULTIPLE SIGNIFICANT TRAUMA W CC	59	9.2	W	F	PULASKI	NULL	28	NULL	28	0.719	1	1	0	1	0	1	Pre
716	SGG	PATIENT ASSISTANCE	Managed Care	Inpatient	Inpatient	14	D78.12	Accidental puncture and laceration of the spleen during other procedure	D7812	C78.5	329	4.9927	MAJOR SMALL & LARGE BOWEL PROCEDURES W MCC	59	19.3	B	F	FAYETTE	NULL	28	NULL	28	0	0	0	1	1	0	5	NULL
717	SGO	MEDICARE REPLACEMENT	Medicare	Inpatient	Inpatient	10	K57.10	Diverticulosis of small intestine without perforation or abscess without bleeding	K5710	C18.9	375	1.2246	DIGESTIVE MALIGNANCY W CC	60	2.7	W	F	FLEMING	NULL	28	NULL	28	0	1	1	0	1	0	2	Transition
718	SGE	MEDICARE REPLACEMENT	Medicare	Inpatient	Inpatient	14	E86.1	Hypovolemia	E861	K56.52	329	4.9072	MAJOR SMALL & LARGE BOWEL PROCEDURES W MCC	77	12.3	W	F	LAWRENCE	NULL	28	NULL	28	2.963	1	0	1	1	0	NULL	NULL
719	SGE	MEDICARE REPLACEMENT	Medicare	Inpatient	Inpatient	3	K46.0	Unspecified abdominal hernia with obstruction, without gangrene	K460	K56.52	329	4.9072	MAJOR SMALL & LARGE BOWEL PROCEDURES W MCC	77	12.3	W	F	LAWRENCE	NULL	28	NULL	28	2.963	1	0	1	1	0	NULL	NULL
720	SGT	MEDICARE PART A	Medicare	Inpatient	Inpatient	8	S02.842A	Fracture of lateral orbital wall, left side, initial encounter for closed fracture	S02842A	S12.690A	551	1.5894	MEDICAL BACK PROBLEMS W MCC	81	12.6	W	F	RUSSELL	NULL	28	NULL	28	0	1	0	1	1	0	NULL	NULL
721	SGO	COMMERCIAL	Managed Care	Inpatient	Inpatient	16	T45.1X5A	Adverse effect of antineoplastic and immunosuppressive drugs, initial encounter	T451X5A	C45.1	357	2.0749	OTHER DIGESTIVE SYSTEM O.R. PROCEDURES W CC	59	18	W	M	FAYETTE	NULL	28	NULL	28	3.159	0	1	0	1	0	1	Pre
722	SGE	MEDICARE REPLACEMENT	Medicare	Inpatient	Inpatient	16	D64.9	Anemia, unspecified	D649	T85.79XA	920	1.0075	COMPLICATIONS OF TREATMENT W CC	85	2.6	W	M	MONTGOMERY	NULL	28	NULL	28	0	1	1	0	1	0	NULL	NULL
723	SGB	MEDICARE PART A	Medicare	Inpatient	Inpatient	27	Z79.82	Long term (current) use of aspirin	Z7982	S36.39XA	957	6.8917	OTHER O.R. PROCEDURES FOR MULTIPLE SIGNIFICANT TRAUMA W MCC	90	20.6	W	M	FAYETTE	NULL	28	2	26	1.564	0	0	1	1	0	1	Pre
724	SGB	MEDICARE PART A	Medicare	Inpatient	Inpatient	16	J81.1	Chronic pulmonary edema	J811	A41.9	853	5.1279	INFECTIOUS & PARASITIC DISEASES W O.R. PROCEDURE W MCC	68	19.6	W	F	PULASKI	NULL	28	18	10	17.762	1	0	1	0	1	5	NULL
725	SGO	MEDICARE REPLACEMENT	Medicare	Inpatient	Inpatient	9	I10	Essential (primary) hypertension	I10	C25.0	406	2.7909	PANCREAS, LIVER & SHUNT PROCEDURES W CC	80	9.5	W	M	FAYETTE	NULL	28	NULL	28	0.659	0	1	0	1	0	NULL	NULL
726	SGT	AUTO INSURANCE	Managed Care	Inpatient	Inpatient	42	K59.00	Constipation, unspecified	K5900	S36.031A	957	7.5337	OTHER O.R. PROCEDURES FOR MULTIPLE SIGNIFICANT TRAUMA W MCC	51	62.6	W	M	GRANT	NULL	28	13	15	17.212	0	0	1	1	0	7	New
727	SGT	AUTO INSURANCE	Managed Care	Inpatient	Inpatient	22	S51.012A	Laceration without foreign body of left elbow, initial encounter	S51012A	S36.031A	957	7.5337	OTHER O.R. PROCEDURES FOR MULTIPLE SIGNIFICANT TRAUMA W MCC	51	62.6	W	M	GRANT	NULL	28	13	15	17.212	0	0	1	1	0	7	New
728	SGT	AUTO INSURANCE	Managed Care	Inpatient	Inpatient	30	Z59.0	Homelessness	Z590	S36.031A	957	7.5337	OTHER O.R. PROCEDURES FOR MULTIPLE SIGNIFICANT TRAUMA W MCC	51	62.6	W	M	GRANT	NULL	28	13	15	17.212	0	0	1	1	0	7	New
729	SGO	BLUE CROSS	Managed Care	Inpatient	Inpatient	6	N39.0	Urinary tract infection, site not specified	N390	C25.0	406	2.7825	PANCREAS, LIVER & SHUNT PROCEDURES W CC	64	15.4	W	F	SCOTT	NULL	28	NULL	28	2.016	0	1	0	1	0	2	Transition
730	SGB	MEDICARE PART A	Medicare	Inpatient	Inpatient	7	I74.5	Embolism and thrombosis of iliac artery	I745	S36.39XA	957	6.8917	OTHER O.R. PROCEDURES FOR MULTIPLE SIGNIFICANT TRAUMA W MCC	90	20.6	W	M	FAYETTE	NULL	28	2	26	1.564	0	0	1	1	0	1	Pre
731	SGB	AUTO INSURANCE	Managed Care	Inpatient	Inpatient	22	V49.49XA	Driver injured in collision with other motor vehicles in traffic accident, initial encounter	V4949XA	S32.811A	958	3.8591	OTHER O.R. PROCEDURES FOR MULTIPLE SIGNIFICANT TRAUMA W CC	59	9.2	W	F	PULASKI	NULL	28	NULL	28	0.719	1	1	0	1	0	1	Pre
732	SGT	MEDICARE PART A	Medicare	Inpatient	Inpatient	15	K75.81	Nonalcoholic steatohepatitis (NASH)	K7581	S12.690A	551	1.5894	MEDICAL BACK PROBLEMS W MCC	81	12.6	W	F	RUSSELL	NULL	28	NULL	28	0	1	0	1	1	0	NULL	NULL
733	SGE	MEDICARE REPLACEMENT	Medicare	Inpatient	Inpatient	37	M81.0	Age-related osteoporosis without current pathological fracture	M810	K56.52	329	4.9072	MAJOR SMALL & LARGE BOWEL PROCEDURES W MCC	77	12.3	W	F	LAWRENCE	NULL	28	NULL	28	2.963	1	0	1	1	0	NULL	NULL
734	SGB	MEDICARE PART A	Medicare	Inpatient	Inpatient	8	K63.1	Perforation of intestine (nontraumatic)	K631	A41.9	853	5.1279	INFECTIOUS & PARASITIC DISEASES W O.R. PROCEDURE W MCC	68	19.6	W	F	PULASKI	NULL	28	18	10	17.762	1	0	1	0	1	5	NULL
735	SGT	AUTO INSURANCE	Managed Care	Inpatient	Inpatient	20	S02.2XXA	Fracture of nasal bones, initial encounter for closed fracture	S022XXA	S36.031A	957	7.5337	OTHER O.R. PROCEDURES FOR MULTIPLE SIGNIFICANT TRAUMA W MCC	51	62.6	W	M	GRANT	NULL	28	13	15	17.212	0	0	1	1	0	7	New
736	SGB	MEDICARE PART A	Medicare	Inpatient	Inpatient	29	Z87.891	Personal history of nicotine dependence	Z87891	S36.39XA	957	6.8917	OTHER O.R. PROCEDURES FOR MULTIPLE SIGNIFICANT TRAUMA W MCC	90	20.6	W	M	FAYETTE	NULL	28	2	26	1.564	0	0	1	1	0	1	Pre
737	SGB	MEDICARE REPLACEMENT	Medicare	Inpatient	Inpatient	10	N18.9	Chronic kidney disease, unspecified	N189	R07.9	313	0.6707	CHEST PAIN	81	3.2	W	M	CLARK	NULL	28	NULL	28	0	1	0	0	1	0	2	Transition
738	SGB	MEDICARE PART A	Medicare	Inpatient	Inpatient	5	Z51.5	Encounter for palliative care	Z515	A41.9	853	5.1279	INFECTIOUS & PARASITIC DISEASES W O.R. PROCEDURE W MCC	68	19.6	W	F	PULASKI	NULL	28	18	10	17.762	1	0	1	0	1	5	NULL
739	SGB	MEDICARE PART A	Medicare	Inpatient	Inpatient	31	Z79.1	Long term (current) use of non-steroidal anti-inflammatories (NSAID)	Z791	A41.9	853	5.1279	INFECTIOUS & PARASITIC DISEASES W O.R. PROCEDURE W MCC	68	19.6	W	F	PULASKI	NULL	28	18	10	17.762	1	0	1	0	1	5	NULL
740	SGB	MEDICARE PART B	Medicare	Inpatient	Inpatient	28	Z59.5	Extreme poverty	Z595	S72.142A	480	3.0304	HIP & FEMUR PROCEDURES EXCEPT MAJOR JOINT W MCC	66	19.1	W	M	WHITLEY	NULL	28	NULL	28	0	1	0	1	0	1	5	NULL
741	SGT	AUTO INSURANCE	Managed Care	Inpatient	Inpatient	28	E66.3	Overweight	E663	S36.031A	957	7.5337	OTHER O.R. PROCEDURES FOR MULTIPLE SIGNIFICANT TRAUMA W MCC	51	62.6	W	M	GRANT	NULL	28	13	15	17.212	0	0	1	1	0	7	New
742	SGB	AUTO INSURANCE	Managed Care	Inpatient	Inpatient	5	G62.9	Polyneuropathy, unspecified	G629	S32.811A	958	3.8591	OTHER O.R. PROCEDURES FOR MULTIPLE SIGNIFICANT TRAUMA W CC	59	9.2	W	F	PULASKI	NULL	28	NULL	28	0.719	1	1	0	1	0	1	Pre
743	SGB	MEDICARE REPLACEMENT	Medicare	Inpatient	Inpatient	14	H91.90	Unspecified hearing loss, unspecified ear	H9190	S22.41XA	166	3.547	OTHER RESP SYSTEM O.R. PROCEDURES W MCC	83	8.7	W	M	FAYETTE	NULL	28	3	25	1.528	0	0	1	1	0	4	NULL
744	SGB	MEDICARE PART B	Medicare	Inpatient	Inpatient	27	K86.9	Disease of pancreas, unspecified	K869	S72.142A	480	3.0304	HIP & FEMUR PROCEDURES EXCEPT MAJOR JOINT W MCC	66	19.1	W	M	WHITLEY	NULL	28	NULL	28	0	1	0	1	0	1	5	NULL
745	SGG	PATIENT ASSISTANCE	Managed Care	Inpatient	Inpatient	9	K91.840	Postprocedural hemorrhage of a digestive system organ or structure following a digestive system procedure	K91840	C78.5	329	4.9927	MAJOR SMALL & LARGE BOWEL PROCEDURES W MCC	59	19.3	B	F	FAYETTE	NULL	28	NULL	28	0	0	0	1	1	0	5	NULL
746	SGE	MEDICARE REPLACEMENT	Medicare	Inpatient	Inpatient	9	N18.3	Chronic kidney disease, stage 3 (moderate)	N183	T85.79XA	920	1.0075	COMPLICATIONS OF TREATMENT W CC	85	2.6	W	M	MONTGOMERY	NULL	28	NULL	28	0	1	1	0	1	0	NULL	NULL
747	SGT	AUTO INSURANCE	Managed Care	Inpatient	Inpatient	21	K76.0	Fatty (change of) liver, not elsewhere classified	K760	S36.031A	957	7.5337	OTHER O.R. PROCEDURES FOR MULTIPLE SIGNIFICANT TRAUMA W MCC	51	62.6	W	M	GRANT	NULL	28	13	15	17.212	0	0	1	1	0	7	New
748	SGE	MEDICARE REPLACEMENT	Medicare	Inpatient	Inpatient	22	E11.51	Type 2 diabetes mellitus with diabetic peripheral angiopathy without gangrene	E1151	K56.52	329	4.9072	MAJOR SMALL & LARGE BOWEL PROCEDURES W MCC	77	12.3	W	F	LAWRENCE	NULL	28	NULL	28	2.963	1	0	1	1	0	NULL	NULL
749	SGO	MEDICARE REPLACEMENT	Medicare	Inpatient	Inpatient	14	Z90.49	Acquired absence of other specified parts of digestive tract	Z9049	C18.9	375	1.2246	DIGESTIVE MALIGNANCY W CC	60	2.7	W	F	FLEMING	NULL	28	NULL	28	0	1	1	0	1	0	2	Transition
750	SGO	MEDICARE REPLACEMENT	Medicare	Inpatient	Inpatient	8	Z92.21	Personal history of antineoplastic chemotherapy	Z9221	C18.9	375	1.2246	DIGESTIVE MALIGNANCY W CC	60	2.7	W	F	FLEMING	NULL	28	NULL	28	0	1	1	0	1	0	2	Transition
751	SGR	KMA	Medicaid	Inpatient	Inpatient	7	E78.5	Hyperlipidemia, unspecified	E785	T81.4XXA	863	0.9903	POSTOPERATIVE & POST-TRAUMATIC INFECTIONS W/O MCC	59	1.8	W	M	CLARK	NULL	28	NULL	28	0	1	0	0	1	0	1	Pre
752	SGB	MEDICARE REPLACEMENT	Medicare	Inpatient	Inpatient	16	K59.00	Constipation, unspecified	K5900	S22.41XA	166	3.547	OTHER RESP SYSTEM O.R. PROCEDURES W MCC	83	8.7	W	M	FAYETTE	NULL	28	3	25	1.528	0	0	1	1	0	4	NULL
753	SGO	MEDICARE REPLACEMENT	Medicare	Inpatient	Inpatient	7	R62.7	Adult failure to thrive	R627	C18.9	375	1.2246	DIGESTIVE MALIGNANCY W CC	60	2.7	W	F	FLEMING	NULL	28	NULL	28	0	1	1	0	1	0	2	Transition
754	SGO	BLUE CROSS	Managed Care	Inpatient	Inpatient	9	E87.6	Hypokalemia	E876	C25.0	406	2.7825	PANCREAS, LIVER & SHUNT PROCEDURES W CC	64	15.4	W	F	SCOTT	NULL	28	NULL	28	2.016	0	1	0	1	0	2	Transition
755	SGO	BLUE CROSS	Managed Care	Inpatient	Inpatient	18	Z68.33	Body mass index (BMI) 33.0-33.9, adult	Z6833	C25.0	406	2.7825	PANCREAS, LIVER & SHUNT PROCEDURES W CC	64	15.4	W	F	SCOTT	NULL	28	NULL	28	2.016	0	1	0	1	0	2	Transition
756	SGE	MEDICARE REPLACEMENT	Medicare	Inpatient	Inpatient	36	E03.9	Hypothyroidism, unspecified	E039	K56.52	329	4.9072	MAJOR SMALL & LARGE BOWEL PROCEDURES W MCC	77	12.3	W	F	LAWRENCE	NULL	28	NULL	28	2.963	1	0	1	1	0	NULL	NULL
757	SGE	MEDICARE REPLACEMENT	Medicare	Inpatient	Inpatient	32	E83.42	Hypomagnesemia	E8342	K56.52	329	4.9072	MAJOR SMALL & LARGE BOWEL PROCEDURES W MCC	77	12.3	W	F	LAWRENCE	NULL	28	NULL	28	2.963	1	0	1	1	0	NULL	NULL
758	SGO	BLUE CROSS	Managed Care	Inpatient	Inpatient	17	Z92.21	Personal history of antineoplastic chemotherapy	Z9221	C25.0	406	2.7825	PANCREAS, LIVER & SHUNT PROCEDURES W CC	64	15.4	W	F	SCOTT	NULL	28	NULL	28	2.016	0	1	0	1	0	2	Transition
759	SGE	MEDICARE REPLACEMENT	Medicare	Inpatient	Inpatient	13	K76.89	Other specified diseases of liver	K7689	K56.52	329	4.9072	MAJOR SMALL & LARGE BOWEL PROCEDURES W MCC	77	12.3	W	F	LAWRENCE	NULL	28	NULL	28	2.963	1	0	1	1	0	NULL	NULL
760	SGG	PATIENT ASSISTANCE	Managed Care	Inpatient	Inpatient	28	B96.20	Unspecified Escherichia coli [E. coli] as the cause of diseases classified elsewhere	B9620	C78.5	329	4.9927	MAJOR SMALL & LARGE BOWEL PROCEDURES W MCC	59	19.3	B	F	FAYETTE	NULL	28	NULL	28	0	0	0	1	1	0	5	NULL
761	SGT	AUTO INSURANCE	Managed Care	Inpatient	Inpatient	34	Z79.84	Long term (current) use of oral hypoglycemic drugs	Z7984	S36.031A	957	7.5337	OTHER O.R. PROCEDURES FOR MULTIPLE SIGNIFICANT TRAUMA W MCC	51	62.6	W	M	GRANT	NULL	28	13	15	17.212	0	0	1	1	0	7	New
762	SGE	MEDICARE REPLACEMENT	Medicare	Inpatient	Inpatient	29	F41.9	Anxiety disorder, unspecified	F419	K56.52	329	4.9072	MAJOR SMALL & LARGE BOWEL PROCEDURES W MCC	77	12.3	W	F	LAWRENCE	NULL	28	NULL	28	2.963	1	0	1	1	0	NULL	NULL
763	SGO	COMMERCIAL	Managed Care	Inpatient	Inpatient	14	K66.0	Peritoneal adhesions (postprocedural) (postinfection)	K660	C45.1	357	2.0749	OTHER DIGESTIVE SYSTEM O.R. PROCEDURES W CC	59	18	W	M	FAYETTE	NULL	28	NULL	28	3.159	0	1	0	1	0	1	Pre
764	SGT	AUTO INSURANCE	Managed Care	Inpatient	Inpatient	44	R33.9	Retention of urine, unspecified	R339	S36.031A	957	7.5337	OTHER O.R. PROCEDURES FOR MULTIPLE SIGNIFICANT TRAUMA W MCC	51	62.6	W	M	GRANT	NULL	28	13	15	17.212	0	0	1	1	0	7	New
765	SGB	AUTO INSURANCE	Managed Care	Inpatient	Inpatient	1	S32.811A	Multiple fractures of pelvis with unstable disruption of pelvic ring, initial encounter for closed fracture	S32811A	S32.811A	958	3.8591	OTHER O.R. PROCEDURES FOR MULTIPLE SIGNIFICANT TRAUMA W CC	59	9.2	W	F	PULASKI	NULL	28	NULL	28	0.719	1	1	0	1	0	1	Pre
766	SGB	MEDICARE PART A	Medicare	Inpatient	Inpatient	23	E87.5	Hyperkalemia	E875	S32.811A	958	4.2558	OTHER O.R. PROCEDURES FOR MULTIPLE SIGNIFICANT TRAUMA W CC	66	13	B	M	FAYETTE	NULL	28	NULL	28	3.38	0	1	0	1	0	4	NULL
767	SGB	MEDICARE PART A	Medicare	Inpatient	Inpatient	10	R45.851	Suicidal ideations	R45851	S32.811A	958	4.2558	OTHER O.R. PROCEDURES FOR MULTIPLE SIGNIFICANT TRAUMA W CC	66	13	B	M	FAYETTE	NULL	28	NULL	28	3.38	0	1	0	1	0	4	NULL
768	SGE	KMA	Medicaid	Inpatient	Inpatient	6	E86.0	Dehydration	E860	K56.609	389	0.8397	G.I. OBSTRUCTION W CC	59	3.3	W	F	HARRISON	NULL	28	NULL	28	0	0	1	0	1	0	NULL	NULL
769	SGT	MEDICARE PART A	Medicare	Inpatient	Inpatient	22	I25.10	Atherosclerotic heart disease of native coronary artery without angina pectoris	I2510	M97.02XA	466	5.0991	REVISION OF HIP OR KNEE REPLACEMENT W MCC	73	15	W	F	LEE	NULL	28	3	25	5.333	1	0	1	1	0	NULL	NULL
770	SGE	MEDICARE PART B	Medicare	Inpatient	Inpatient	7	K65.9	Peritonitis, unspecified	K659	A41.9	3	18.9539	ECMO OR TRACH W MV >96 HRS OR PDX EXC FACE, MOUTH & NECK W MAJ O.R.	72	32.5	W	F	LETCHER	NULL	28	27	1	31.535	1	0	0	1	0	NULL	NULL
771	SGG	MEDICARE PART A	Medicare	Inpatient	Inpatient	14	F32.9	Major depressive disorder, single episode, unspecified	F329	K56.5	329	4.9612	MAJOR SMALL & LARGE BOWEL PROCEDURES W MCC	58	34.7	W	F	LAUREL	NULL	28	NULL	28	8.981	1	0	1	1	0	1	Pre
772	SGB	AUTO INSURANCE	Managed Care	Inpatient	Inpatient	21	R40.2144	Coma scale, eyes open, spontaneous, 24 hours or more after hospital admission	R402144	S22.42XA	183	1.4768	MAJOR CHEST TRAUMA W MCC	77	2.8	W	F	FAYETTE	NULL	28	NULL	28	1.523	0	0	1	1	0	5	NULL
773	SGB	MEDICARE PART A	Medicare	Inpatient	Inpatient	40	D64.9	Anemia, unspecified	D649	I63.411	23	5.4601	CRANIOTOMY W MAJOR DEVICE IMPLANT OR ACUTE COMPLEX CNS PDX W MCC OR CHEMOTHERAPY IMPLANT OR EPILEPSY W NEUROSTIMULATOR	79	23.9	W	M	PULASKI	NULL	28	3	25	2.678	1	0	1	1	0	6	NULL
774	SGB	MEDICARE PART A	Medicare	Inpatient	Inpatient	12	S32.10XA	Unspecified fracture of sacrum, initial encounter for closed fracture	S3210XA	S32.811A	958	4.2558	OTHER O.R. PROCEDURES FOR MULTIPLE SIGNIFICANT TRAUMA W CC	66	13	B	M	FAYETTE	NULL	28	NULL	28	3.38	0	1	0	1	0	4	NULL
775	SGE	MEDICARE PART B	Medicare	Inpatient	Inpatient	35	I70.0	Atherosclerosis of aorta	I700	A41.9	3	18.9539	ECMO OR TRACH W MV >96 HRS OR PDX EXC FACE, MOUTH & NECK W MAJ O.R.	72	32.5	W	F	LETCHER	NULL	28	27	1	31.535	1	0	0	1	0	NULL	NULL
776	SGE	MEDICARE PART B	Medicare	Inpatient	Inpatient	34	I10	Essential (primary) hypertension	I10	A41.9	3	18.9539	ECMO OR TRACH W MV >96 HRS OR PDX EXC FACE, MOUTH & NECK W MAJ O.R.	72	32.5	W	F	LETCHER	NULL	28	27	1	31.535	1	0	0	1	0	NULL	NULL
777	SGG	MEDICARE PART A	Medicare	Inpatient	Inpatient	19	K56.7	Ileus, unspecified	K567	K56.5	329	4.9612	MAJOR SMALL & LARGE BOWEL PROCEDURES W MCC	58	34.7	W	F	LAUREL	NULL	28	NULL	28	8.981	1	0	1	1	0	1	Pre
778	SGB	MEDICARE PART A	Medicare	Inpatient	Inpatient	16	R47.01	Aphasia	R4701	I63.49	64	1.7685	INTRACRANIAL HEMORRHAGE OR CEREBRAL INFARCTION W MCC	80	18.1	W	M	BRACKEN	NULL	28	NULL	28	2.88	0	0	1	1	0	4	NULL
779	SGB	MEDICARE PART A	Medicare	Inpatient	Inpatient	35	D12.3	Benign neoplasm of transverse colon	D123	I63.49	64	1.7685	INTRACRANIAL HEMORRHAGE OR CEREBRAL INFARCTION W MCC	80	18.1	W	M	BRACKEN	NULL	28	NULL	28	2.88	0	0	1	1	0	4	NULL
780	SGO	MEDICARE REPLACEMENT	Medicare	Inpatient	Inpatient	6	Z68.1	Body mass index (BMI) 19.9 or less, adult	Z681	K52.89	391	1.235	ESOPHAGITIS, GASTROENT & MISC DIGEST DISORDERS W MCC	69	3.7	W	F	DAVIESS	NULL	28	NULL	28	0	0	0	1	1	0	NULL	NULL
781	SGB	CHAMPUS	Govt/Other	Inpatient	Inpatient	25	M10.9	Gout, unspecified	M109	A41.9	4	10.9257	TRACH W MV >96 HRS OR PDX EXC FACE, MOUTH & NECK W/O MAJ O.R.	57	31.7	W	F	FRANKLIN	17	11	28	0	30.717	0	0	0	0	1	2	Transition
782	SGB	MEDICARE PART A	Medicare	Inpatient	Inpatient	19	E83.42	Hypomagnesemia	E8342	S32.811A	958	4.2558	OTHER O.R. PROCEDURES FOR MULTIPLE SIGNIFICANT TRAUMA W CC	66	13	B	M	FAYETTE	NULL	28	NULL	28	3.38	0	1	0	1	0	4	NULL
783	SGO	MEDICARE REPLACEMENT	Medicare	Inpatient	Inpatient	6	J98.11	Atelectasis	J9811	C17.0	374	1.9975	DIGESTIVE MALIGNANCY W MCC	58	15	W	M	LAUREL	NULL	28	NULL	28	0	1	0	1	1	0	NULL	NULL
784	SGT	MEDICARE PART A	Medicare	Inpatient	Inpatient	17	R53.81	Other malaise	R5381	M97.02XA	466	5.0991	REVISION OF HIP OR KNEE REPLACEMENT W MCC	73	15	W	F	LEE	NULL	28	3	25	5.333	1	0	1	1	0	NULL	NULL
785	SGB	KMA	Medicaid	Inpatient	Inpatient	19	F32.9	Major depressive disorder, single episode, unspecified	F329	C78.5	329	4.9927	MAJOR SMALL & LARGE BOWEL PROCEDURES W MCC	39	8.1	W	F	NICHOLAS	NULL	28	1	27	3.474	1	0	1	0	1	6	NULL
786	SGB	KMA	Medicaid	Inpatient	Inpatient	5	N39.0	Urinary tract infection, site not specified	N390	C78.5	329	4.9927	MAJOR SMALL & LARGE BOWEL PROCEDURES W MCC	39	8.1	W	F	NICHOLAS	NULL	28	1	27	3.474	1	0	1	0	1	6	NULL
787	SGE	MEDICARE PART B	Medicare	Inpatient	Inpatient	22	E87.4	Mixed disorder of acid-base balance	E874	A41.9	3	18.9539	ECMO OR TRACH W MV >96 HRS OR PDX EXC FACE, MOUTH & NECK W MAJ O.R.	72	32.5	W	F	LETCHER	NULL	28	27	1	31.535	1	0	0	1	0	NULL	NULL
788	SGG	MEDICARE PART A	Medicare	Inpatient	Inpatient	1	K56.5	Intestinal adhesions [bands] with obstruction (postprocedural) (postinfection)	K565	K56.5	329	4.9612	MAJOR SMALL & LARGE BOWEL PROCEDURES W MCC	58	34.7	W	F	LAUREL	NULL	28	NULL	28	8.981	1	0	1	1	0	1	Pre
789	SGG	MEDICARE PART A	Medicare	Inpatient	Inpatient	7	M10.9	Gout, unspecified	M109	I13.0	982	2.4839	EXTENSIVE O.R. PROCEDURE UNRELATED TO PRINCIPAL DIAGNOSIS W CC	74	17	W	M	SCOTT	NULL	28	NULL	28	2.426	0	1	0	1	0	3	Post
790	SGB	CHAMPUS	Govt/Other	Inpatient	Inpatient	24	E78.5	Hyperlipidemia, unspecified	E785	A41.9	4	10.9257	TRACH W MV >96 HRS OR PDX EXC FACE, MOUTH & NECK W/O MAJ O.R.	57	31.7	W	F	FRANKLIN	17	11	28	0	30.717	0	0	0	0	1	2	Transition
791	SGO	MEDICARE REPLACEMENT	Medicare	Inpatient	Inpatient	17	Z74.01	Bed confinement status	Z7401	C17.0	374	1.9975	DIGESTIVE MALIGNANCY W MCC	58	15	W	M	LAUREL	NULL	28	NULL	28	0	1	0	1	1	0	NULL	NULL
792	SGT	MEDICARE PART A	Medicare	Inpatient	Inpatient	36	Z90.2	Acquired absence of lung [part of]	Z902	M97.02XA	466	5.0991	REVISION OF HIP OR KNEE REPLACEMENT W MCC	73	15	W	F	LEE	NULL	28	3	25	5.333	1	0	1	1	0	NULL	NULL
793	SGO	MEDICARE REPLACEMENT	Medicare	Inpatient	Inpatient	4	Z95.5	Presence of coronary angioplasty implant and graft	Z955	C16.0	357	2.1367	OTHER DIGESTIVE SYSTEM O.R. PROCEDURES W CC	80	15.1	W	M	MC CREARY	NULL	28	NULL	28	0	0	1	0	1	0	5	NULL
794	SGE	MEDICARE PART B	Medicare	Inpatient	Inpatient	19	G93.49	Other encephalopathy	G9349	A41.9	3	18.9539	ECMO OR TRACH W MV >96 HRS OR PDX EXC FACE, MOUTH & NECK W MAJ O.R.	72	32.5	W	F	LETCHER	NULL	28	27	1	31.535	1	0	0	1	0	NULL	NULL
795	SGE	MEDICARE PART B	Medicare	Inpatient	Inpatient	40	I48.91	Unspecified atrial fibrillation	I4891	A41.9	3	18.9539	ECMO OR TRACH W MV >96 HRS OR PDX EXC FACE, MOUTH & NECK W MAJ O.R.	72	32.5	W	F	LETCHER	NULL	28	27	1	31.535	1	0	0	1	0	NULL	NULL
796	SGB	MEDICARE PART A	Medicare	Inpatient	Inpatient	32	Z96.653	Presence of artificial knee joint, bilateral	Z96653	I63.49	64	1.7685	INTRACRANIAL HEMORRHAGE OR CEREBRAL INFARCTION W MCC	80	18.1	W	M	BRACKEN	NULL	28	NULL	28	2.88	0	0	1	1	0	4	NULL
797	SGG	MEDICARE PART A	Medicare	Inpatient	Inpatient	7	Z79.01	Long term (current) use of anticoagulants	Z7901	K50.912	385	1.6533	INFLAMMATORY BOWEL DISEASE W MCC	55	5.9	W	M	BOYD	NULL	28	NULL	28	0	1	0	1	0	1	4	NULL
798	SGB	MEDICARE PART A	Medicare	Inpatient	Inpatient	13	I50.9	Heart failure, unspecified	I509	A41.9	853	5.0571	INFECTIOUS & PARASITIC DISEASES W O.R. PROCEDURE W MCC	87	15.7	W	F	BATH	NULL	28	2	26	5.765	1	0	1	0	1	5	NULL
799	SGE	MEDICARE PART B	Medicare	Inpatient	Inpatient	32	Z11.59	Encounter for screening for other viral diseases	Z1159	A41.9	3	18.9539	ECMO OR TRACH W MV >96 HRS OR PDX EXC FACE, MOUTH & NECK W MAJ O.R.	72	32.5	W	F	LETCHER	NULL	28	27	1	31.535	1	0	0	1	0	NULL	NULL
800	SGE	MEDICARE PART B	Medicare	Inpatient	Inpatient	46	I25.2	Old myocardial infarction	I252	A41.9	3	18.9539	ECMO OR TRACH W MV >96 HRS OR PDX EXC FACE, MOUTH & NECK W MAJ O.R.	72	32.5	W	F	LETCHER	NULL	28	27	1	31.535	1	0	0	1	0	NULL	NULL
801	SGB	MEDICARE PART A	Medicare	Inpatient	Inpatient	26	D72.829	Elevated white blood cell count, unspecified	D72829	I63.49	64	1.7685	INTRACRANIAL HEMORRHAGE OR CEREBRAL INFARCTION W MCC	80	18.1	W	M	BRACKEN	NULL	28	NULL	28	2.88	0	0	1	1	0	4	NULL
802	SGO	MEDICARE REPLACEMENT	Medicare	Inpatient	Inpatient	4	C25.9	Malignant neoplasm of pancreas, unspecified	C259	K52.89	391	1.235	ESOPHAGITIS, GASTROENT & MISC DIGEST DISORDERS W MCC	69	3.7	W	F	DAVIESS	NULL	28	NULL	28	0	0	0	1	1	0	NULL	NULL
803	SGO	COMMERCIAL	Managed Care	Inpatient	Inpatient	17	K92.0	Hematemesis	K920	C25.0	405	5.4272	PANCREAS, LIVER & SHUNT PROCEDURES W MCC	62	49.4	B	M	BOYLE	NULL	28	19	9	31.717	0	0	1	0	1	NULL	NULL
804	SGE	MEDICARE PART A	Medicare	Inpatient	Inpatient	17	E87.6	Hypokalemia	E876	A41.9	853	5.0986	INFECTIOUS & PARASITIC DISEASES W O.R. PROCEDURE W MCC	42	9.7	W	M	WOLFE	NULL	28	NULL	28	0	1	0	1	0	1	7	New
805	SGE	MEDICARE PART A	Medicare	Inpatient	Inpatient	22	S32.301D	Unspecified fracture of right ilium, subsequent encounter for fracture with routine healing	S32301D	A41.9	853	5.0986	INFECTIOUS & PARASITIC DISEASES W O.R. PROCEDURE W MCC	42	9.7	W	M	WOLFE	NULL	28	NULL	28	0	1	0	1	0	1	7	New
806	SGE	KMA	Medicaid	Inpatient	Inpatient	15	F41.9	Anxiety disorder, unspecified	F419	K56.609	389	0.8397	G.I. OBSTRUCTION W CC	59	3.3	W	F	HARRISON	NULL	28	NULL	28	0	0	1	0	1	0	NULL	NULL
807	SGE	MEDICARE PART B	Medicare	Inpatient	Inpatient	33	J44.9	Chronic obstructive pulmonary disease, unspecified	J449	A41.9	3	18.9539	ECMO OR TRACH W MV >96 HRS OR PDX EXC FACE, MOUTH & NECK W MAJ O.R.	72	32.5	W	F	LETCHER	NULL	28	27	1	31.535	1	0	0	1	0	NULL	NULL
808	SGB	MEDICARE PART A	Medicare	Inpatient	Inpatient	18	E66.9	Obesity, unspecified	E669	I63.49	64	1.7685	INTRACRANIAL HEMORRHAGE OR CEREBRAL INFARCTION W MCC	80	18.1	W	M	BRACKEN	NULL	28	NULL	28	2.88	0	0	1	1	0	4	NULL
809	SGB	MEDICARE PART A	Medicare	Inpatient	Inpatient	29	R40.2364	Coma scale, best motor response, obeys commands, 24 hours or more after hospital admission	R402364	I63.411	23	5.4601	CRANIOTOMY W MAJOR DEVICE IMPLANT OR ACUTE COMPLEX CNS PDX W MCC OR CHEMOTHERAPY IMPLANT OR EPILEPSY W NEUROSTIMULATOR	79	23.9	W	M	PULASKI	NULL	28	3	25	2.678	1	0	1	1	0	6	NULL
810	SGO	BLUE CROSS	Managed Care	Inpatient	Inpatient	15	K21.9	Gastro-esophageal reflux disease without esophagitis	K219	E86.0	640	1.2142	MISC DISORDERS OF NUTRITION, METABOLISM, FLUIDS/ELECTROLYTES W MCC	46	2.2	W	M	FRANKLIN	NULL	28	NULL	28	0	0	0	1	0	1	NULL	NULL
811	SGE	MEDICARE PART A	Medicare	Inpatient	Inpatient	28	Z79.899	Other long term (current) drug therapy	Z79899	A41.9	853	5.0986	INFECTIOUS & PARASITIC DISEASES W O.R. PROCEDURE W MCC	42	9.7	W	M	WOLFE	NULL	28	NULL	28	0	1	0	1	0	1	7	New
812	SGR	MEDICARE PART A	Medicare	Inpatient	Inpatient	6	E11.9	Type 2 diabetes mellitus without complications	E119	T81.89XA	907	3.8681	OTHER O.R. PROCEDURES FOR INJURIES W MCC	62	9.1	W	F	SCOTT	NULL	28	NULL	28	0	0	0	1	0	1	1	Pre
813	SGG	MEDICARE PART A	Medicare	Inpatient	Inpatient	11	I10	Essential (primary) hypertension	I10	K50.912	385	1.6533	INFLAMMATORY BOWEL DISEASE W MCC	55	5.9	W	M	BOYD	NULL	28	NULL	28	0	1	0	1	0	1	4	NULL
814	SGO	MEDICARE REPLACEMENT	Medicare	Inpatient	Inpatient	3	I50.22	Chronic systolic (congestive) heart failure	I5022	C17.0	374	1.9975	DIGESTIVE MALIGNANCY W MCC	58	15	W	M	LAUREL	NULL	28	NULL	28	0	1	0	1	1	0	NULL	NULL
815	SGO	COMMERCIAL	Managed Care	Inpatient	Inpatient	13	D68.8	Other specified coagulation defects	D688	C25.0	405	5.4272	PANCREAS, LIVER & SHUNT PROCEDURES W MCC	62	49.4	B	M	BOYLE	NULL	28	19	9	31.717	0	0	1	0	1	NULL	NULL
816	SGO	COMMERCIAL	Managed Care	Inpatient	Inpatient	41	Z78.1	Physical restraint status	Z781	C25.0	405	5.4272	PANCREAS, LIVER & SHUNT PROCEDURES W MCC	62	49.4	B	M	BOYLE	NULL	28	19	9	31.717	0	0	1	0	1	NULL	NULL
817	SGB	CHAMPUS	Govt/Other	Inpatient	Inpatient	13	E87.2	Acidosis	E872	A41.9	4	10.9257	TRACH W MV >96 HRS OR PDX EXC FACE, MOUTH & NECK W/O MAJ O.R.	57	31.7	W	F	FRANKLIN	17	11	28	0	30.717	0	0	0	0	1	2	Transition
818	SGO	MEDICARE REPLACEMENT	Medicare	Inpatient	Inpatient	22	Z68.25	Body mass index (BMI) 25.0-25.9, adult	Z6825	C17.0	374	1.9975	DIGESTIVE MALIGNANCY W MCC	58	15	W	M	LAUREL	NULL	28	NULL	28	0	1	0	1	1	0	NULL	NULL
819	SGO	MEDICARE REPLACEMENT	Medicare	Inpatient	Inpatient	1	C16.0	Malignant neoplasm of cardia	C160	C16.0	357	2.1367	OTHER DIGESTIVE SYSTEM O.R. PROCEDURES W CC	80	15.1	W	M	MC CREARY	NULL	28	NULL	28	0	0	1	0	1	0	5	NULL
820	SGO	MEDICARE REPLACEMENT	Medicare	Inpatient	Inpatient	14	K21.9	Gastro-esophageal reflux disease without esophagitis	K219	C16.0	357	2.1367	OTHER DIGESTIVE SYSTEM O.R. PROCEDURES W CC	80	15.1	W	M	MC CREARY	NULL	28	NULL	28	0	0	1	0	1	0	5	NULL
821	SGE	MEDICARE PART B	Medicare	Inpatient	Inpatient	11	K65.1	Peritoneal abscess	K651	A41.9	3	18.9539	ECMO OR TRACH W MV >96 HRS OR PDX EXC FACE, MOUTH & NECK W MAJ O.R.	72	32.5	W	F	LETCHER	NULL	28	27	1	31.535	1	0	0	1	0	NULL	NULL
822	SGB	STATE AGENCY	Govt/Other	Inpatient	Inpatient	15	G25.81	Restless legs syndrome	G2581	K85.91	408	3.9456	BILIARY TRACT PROC EXCEPT ONLY CHOLECYST W OR W/O C.D.E. W MCC	40	57.5	W	M	FAYETTE	NULL	28	NULL	28	1.824	0	0	1	1	0	3	Post
823	SGB	AUTO INSURANCE	Managed Care	Inpatient	Inpatient	1	S22.42XA	Multiple fractures of ribs, left side, initial encounter for closed fracture	S2242XA	S22.42XA	183	1.4768	MAJOR CHEST TRAUMA W MCC	77	2.8	W	F	FAYETTE	NULL	28	NULL	28	1.523	0	0	1	1	0	5	NULL
824	SGO	COMMERCIAL	Managed Care	Inpatient	Inpatient	31	T80.92XA	Unspecified transfusion reaction, initial encounter	T8092XA	C25.0	405	5.4272	PANCREAS, LIVER & SHUNT PROCEDURES W MCC	62	49.4	B	M	BOYLE	NULL	28	19	9	31.717	0	0	1	0	1	NULL	NULL
825	SGE	BLUE CROSS	Managed Care	Inpatient	Inpatient	1	C17.0	Malignant neoplasm of duodenum	C170	C17.0	374	2.065	DIGESTIVE MALIGNANCY W MCC	46	10.2	W	M	LETCHER	NULL	28	NULL	28	0	1	0	1	1	0	6	New
826	SGR	MEDICARE PART A	Medicare	Inpatient	Inpatient	7	I99.8	Other disorder of circulatory system	I998	T81.89XA	907	3.8681	OTHER O.R. PROCEDURES FOR INJURIES W MCC	62	9.1	W	F	SCOTT	NULL	28	NULL	28	0	0	0	1	0	1	1	Pre
827	SGO	MEDICARE REPLACEMENT	Medicare	Inpatient	Inpatient	12	D63.8	Anemia in other chronic diseases classified elsewhere (manifestation)	D638	C16.0	357	2.1367	OTHER DIGESTIVE SYSTEM O.R. PROCEDURES W CC	80	15.1	W	M	MC CREARY	NULL	28	NULL	28	0	0	1	0	1	0	5	NULL
828	SGE	MEDICARE PART B	Medicare	Inpatient	Inpatient	45	K14.0	Glossitis	K140	A41.9	3	18.9539	ECMO OR TRACH W MV >96 HRS OR PDX EXC FACE, MOUTH & NECK W MAJ O.R.	72	32.5	W	F	LETCHER	NULL	28	27	1	31.535	1	0	0	1	0	NULL	NULL
829	SGB	BLUE CROSS	Managed Care	Inpatient	Inpatient	13	R49.0	Dysphonia	R490	T81.4XXA	856	4.4513	POSTOPERATIVE OR POST-TRAUMATIC INFECTIONS W O.R. PROC W MCC	58	16.8	W	F	NULL	NULL	28	2	26	1.821	0	0	1	1	0	3	Post
830	SGO	MEDICARE REPLACEMENT	Medicare	Inpatient	Inpatient	2	I26.99	Other pulmonary embolism without acute cor pulmonale	I2699	K52.89	391	1.235	ESOPHAGITIS, GASTROENT & MISC DIGEST DISORDERS W MCC	69	3.7	W	F	DAVIESS	NULL	28	NULL	28	0	0	0	1	1	0	NULL	NULL
831	SGO	BLUE CROSS	Managed Care	Inpatient	Inpatient	8	Z82.49	Family history of ischemic heart disease and other diseases of the circulatory system	Z8249	E86.0	640	1.2142	MISC DISORDERS OF NUTRITION, METABOLISM, FLUIDS/ELECTROLYTES W MCC	46	2.2	W	M	FRANKLIN	NULL	28	NULL	28	0	0	0	1	0	1	NULL	NULL
832	SGO	COMMERCIAL	Managed Care	Inpatient	Inpatient	39	Z20.828	Contact with and (suspected) exposure to other viral communicable diseases	Z20828	C25.0	405	5.4272	PANCREAS, LIVER & SHUNT PROCEDURES W MCC	62	49.4	B	M	BOYLE	NULL	28	19	9	31.717	0	0	1	0	1	NULL	NULL
833	SGR	KMA	Medicaid	Inpatient	Inpatient	17	N18.3	Chronic kidney disease, stage 3 (moderate)	N183	E11.52	239	4.6459	AMPUTATION FOR CIRC SYS DISORDERS EXC UPPER LIMB & TOE W MCC	62	9	W	M	ANDERSON	NULL	28	NULL	28	0.835	0	0	1	1	0	3	Post
834	SGB	CHAMPUS	Govt/Other	Inpatient	Inpatient	12	J44.0	Chronic obstructive pulmonary disease with acute lower respiratory infection	J440	A41.9	4	10.9257	TRACH W MV >96 HRS OR PDX EXC FACE, MOUTH & NECK W/O MAJ O.R.	57	31.7	W	F	FRANKLIN	17	11	28	0	30.717	0	0	0	0	1	2	Transition
835	SGO	MEDICARE REPLACEMENT	Medicare	Inpatient	Inpatient	7	J90	Pleural effusion, not elsewhere classified	J90	C17.0	374	1.9975	DIGESTIVE MALIGNANCY W MCC	58	15	W	M	LAUREL	NULL	28	NULL	28	0	1	0	1	1	0	NULL	NULL
836	SGT	MEDICARE PART A	Medicare	Inpatient	Inpatient	31	E83.51	Hypocalcemia	E8351	M97.02XA	466	5.0991	REVISION OF HIP OR KNEE REPLACEMENT W MCC	73	15	W	F	LEE	NULL	28	3	25	5.333	1	0	1	1	0	NULL	NULL
837	SGG	MEDICARE PART A	Medicare	Inpatient	Inpatient	4	K63.2	Fistula of intestine	K632	K57.20	329	4.9927	MAJOR SMALL & LARGE BOWEL PROCEDURES W MCC	64	11.6	W	F	CASEY	NULL	28	2	26	2.517	1	0	1	0	1	5	NULL
838	SGB	MEDICARE PART A	Medicare	Inpatient	Inpatient	3	G93.6	Cerebral edema	G936	I63.411	23	5.4601	CRANIOTOMY W MAJOR DEVICE IMPLANT OR ACUTE COMPLEX CNS PDX W MCC OR CHEMOTHERAPY IMPLANT OR EPILEPSY W NEUROSTIMULATOR	79	23.9	W	M	PULASKI	NULL	28	3	25	2.678	1	0	1	1	0	6	NULL
839	SGR	KMA	Medicaid	Inpatient	Inpatient	29	Z98.61	Coronary angioplasty status	Z9861	E11.52	239	4.6459	AMPUTATION FOR CIRC SYS DISORDERS EXC UPPER LIMB & TOE W MCC	62	9	W	M	ANDERSON	NULL	28	NULL	28	0.835	0	0	1	1	0	3	Post
840	SGB	CHAMPUS	Govt/Other	Inpatient	Inpatient	27	Z93.3	Colostomy status	Z933	A41.9	4	10.9257	TRACH W MV >96 HRS OR PDX EXC FACE, MOUTH & NECK W/O MAJ O.R.	57	31.7	W	F	FRANKLIN	17	11	28	0	30.717	0	0	0	0	1	2	Transition
841	SGE	MEDICARE REPLACEMENT	Medicare	Inpatient	Inpatient	18	Z79.82	Long term (current) use of aspirin	Z7982	K80.11	418	1.6642	LAPAROSCOPIC CHOLECYSTECTOMY W/O C.D.E. W CC	71	11.7	W	M	FAYETTE	NULL	28	NULL	28	0	0	1	0	1	0	6	New
842	SGB	STATE AGENCY	Govt/Other	Inpatient	Inpatient	4	N17.9	Acute kidney failure, unspecified	N179	K85.91	408	3.9456	BILIARY TRACT PROC EXCEPT ONLY CHOLECYST W OR W/O C.D.E. W MCC	40	57.5	W	M	FAYETTE	NULL	28	NULL	28	1.824	0	0	1	1	0	3	Post
843	SGB	MEDICARE PART A	Medicare	Inpatient	Inpatient	3	R40.2342	Coma scale, best motor response, flexion withdrawal, at arrival to emergency department	R402342	I63.49	64	1.7685	INTRACRANIAL HEMORRHAGE OR CEREBRAL INFARCTION W MCC	80	18.1	W	M	BRACKEN	NULL	28	NULL	28	2.88	0	0	1	1	0	4	NULL
844	SGB	MEDICARE PART A	Medicare	Inpatient	Inpatient	13	E87.1	Hypo-osmolality and hyponatremia	E871	I63.411	23	5.4601	CRANIOTOMY W MAJOR DEVICE IMPLANT OR ACUTE COMPLEX CNS PDX W MCC OR CHEMOTHERAPY IMPLANT OR EPILEPSY W NEUROSTIMULATOR	79	23.9	W	M	PULASKI	NULL	28	3	25	2.678	1	0	1	1	0	6	NULL
845	SGB	MEDICARE PART A	Medicare	Inpatient	Inpatient	1	I63.411	Cerebral infarction due to embolism of right middle cerebral artery	I63411	I63.411	23	5.4601	CRANIOTOMY W MAJOR DEVICE IMPLANT OR ACUTE COMPLEX CNS PDX W MCC OR CHEMOTHERAPY IMPLANT OR EPILEPSY W NEUROSTIMULATOR	79	23.9	W	M	PULASKI	NULL	28	3	25	2.678	1	0	1	1	0	6	NULL
846	SGO	COMMERCIAL	Managed Care	Inpatient	Inpatient	7	K72.00	Acute and subacute hepatic failure without coma	K7200	C25.0	405	5.4272	PANCREAS, LIVER & SHUNT PROCEDURES W MCC	62	49.4	B	M	BOYLE	NULL	28	19	9	31.717	0	0	1	0	1	NULL	NULL
847	SGE	BLUE CROSS	Managed Care	Inpatient	Inpatient	18	Z79.4	Long term (current) use of insulin	Z794	C17.0	374	2.065	DIGESTIVE MALIGNANCY W MCC	46	10.2	W	M	LETCHER	NULL	28	NULL	28	0	1	0	1	1	0	6	New
848	SGR	KMA	Medicaid	Inpatient	Inpatient	13	Z86.74	Personal history of sudden cardiac arrest	Z8674	E11.52	239	4.6459	AMPUTATION FOR CIRC SYS DISORDERS EXC UPPER LIMB & TOE W MCC	62	9	W	M	ANDERSON	NULL	28	NULL	28	0.835	0	0	1	1	0	3	Post
849	SGE	MEDICARE REPLACEMENT	Medicare	Inpatient	Inpatient	16	Z79.01	Long term (current) use of anticoagulants	Z7901	K80.11	418	1.6642	LAPAROSCOPIC CHOLECYSTECTOMY W/O C.D.E. W CC	71	11.7	W	M	FAYETTE	NULL	28	NULL	28	0	0	1	0	1	0	6	New
850	SGT	MEDICARE PART A	Medicare	Inpatient	Inpatient	19	Z79.82	Long term (current) use of aspirin	Z7982	M97.02XA	466	5.0991	REVISION OF HIP OR KNEE REPLACEMENT W MCC	73	15	W	F	LEE	NULL	28	3	25	5.333	1	0	1	1	0	NULL	NULL
851	SGE	MEDICARE PART B	Medicare	Inpatient	Inpatient	15	I77.4	Celiac artery compression syndrome	I774	A41.9	3	18.9539	ECMO OR TRACH W MV >96 HRS OR PDX EXC FACE, MOUTH & NECK W MAJ O.R.	72	32.5	W	F	LETCHER	NULL	28	27	1	31.535	1	0	0	1	0	NULL	NULL
852	SGB	MEDICARE PART A	Medicare	Inpatient	Inpatient	15	N13.6	Pyonephrosis	N136	I63.411	23	5.4601	CRANIOTOMY W MAJOR DEVICE IMPLANT OR ACUTE COMPLEX CNS PDX W MCC OR CHEMOTHERAPY IMPLANT OR EPILEPSY W NEUROSTIMULATOR	79	23.9	W	M	PULASKI	NULL	28	3	25	2.678	1	0	1	1	0	6	NULL
853	SGG	MEDICARE PART A	Medicare	Inpatient	Inpatient	14	Z93.2	Ileostomy status	Z932	K50.912	385	1.6533	INFLAMMATORY BOWEL DISEASE W MCC	55	5.9	W	M	BOYD	NULL	28	NULL	28	0	1	0	1	0	1	4	NULL
854	SGT	MEDICARE PART A	Medicare	Inpatient	Inpatient	28	I12.9	Hypertensive chronic kidney disease with stage 1 through stage 4 chronic kidney disease, or unspecified chronic kidney disease	I129	M97.02XA	466	5.0991	REVISION OF HIP OR KNEE REPLACEMENT W MCC	73	15	W	F	LEE	NULL	28	3	25	5.333	1	0	1	1	0	NULL	NULL
855	SGB	MEDICARE PART A	Medicare	Inpatient	Inpatient	42	G25.81	Restless legs syndrome	G2581	I63.411	23	5.4601	CRANIOTOMY W MAJOR DEVICE IMPLANT OR ACUTE COMPLEX CNS PDX W MCC OR CHEMOTHERAPY IMPLANT OR EPILEPSY W NEUROSTIMULATOR	79	23.9	W	M	PULASKI	NULL	28	3	25	2.678	1	0	1	1	0	6	NULL
856	SGB	MEDICARE PART A	Medicare	Inpatient	Inpatient	33	Z95.5	Presence of coronary angioplasty implant and graft	Z955	I63.411	23	5.4601	CRANIOTOMY W MAJOR DEVICE IMPLANT OR ACUTE COMPLEX CNS PDX W MCC OR CHEMOTHERAPY IMPLANT OR EPILEPSY W NEUROSTIMULATOR	79	23.9	W	M	PULASKI	NULL	28	3	25	2.678	1	0	1	1	0	6	NULL
857	SGB	MEDICARE PART A	Medicare	Inpatient	Inpatient	16	B37.0	Candidal stomatitis	B370	I63.411	23	5.4601	CRANIOTOMY W MAJOR DEVICE IMPLANT OR ACUTE COMPLEX CNS PDX W MCC OR CHEMOTHERAPY IMPLANT OR EPILEPSY W NEUROSTIMULATOR	79	23.9	W	M	PULASKI	NULL	28	3	25	2.678	1	0	1	1	0	6	NULL
858	SGO	MEDICARE REPLACEMENT	Medicare	Inpatient	Inpatient	8	R73.9	Hyperglycemia, unspecified	R739	K52.89	391	1.235	ESOPHAGITIS, GASTROENT & MISC DIGEST DISORDERS W MCC	69	3.7	W	F	DAVIESS	NULL	28	NULL	28	0	0	0	1	1	0	NULL	NULL
859	SGR	MEDICARE PART A	Medicare	Inpatient	Inpatient	12	Z68.30	Body mass index (BMI) 30.0-30.9, adult	Z6830	T81.89XA	907	3.8681	OTHER O.R. PROCEDURES FOR INJURIES W MCC	62	9.1	W	F	SCOTT	NULL	28	NULL	28	0	0	0	1	0	1	1	Pre
860	SGB	MEDICARE PART A	Medicare	Inpatient	Inpatient	5	D69.6	Thrombocytopenia, unspecified	D696	S32.811A	958	4.2558	OTHER O.R. PROCEDURES FOR MULTIPLE SIGNIFICANT TRAUMA W CC	66	13	B	M	FAYETTE	NULL	28	NULL	28	3.38	0	1	0	1	0	4	NULL
861	SGE	MEDICARE REPLACEMENT	Medicare	Inpatient	Inpatient	15	E83.42	Hypomagnesemia	E8342	K80.11	418	1.6642	LAPAROSCOPIC CHOLECYSTECTOMY W/O C.D.E. W CC	71	11.7	W	M	FAYETTE	NULL	28	NULL	28	0	0	1	0	1	0	6	New
862	SGB	MEDICARE PART A	Medicare	Inpatient	Inpatient	11	D62	Acute posthemorrhagic anemia	D62	A41.9	853	5.0571	INFECTIOUS & PARASITIC DISEASES W O.R. PROCEDURE W MCC	87	15.7	W	F	BATH	NULL	28	2	26	5.765	1	0	1	0	1	5	NULL
863	SGB	MEDICARE PART A	Medicare	Inpatient	Inpatient	27	E87.6	Hypokalemia	E876	I63.49	64	1.7685	INTRACRANIAL HEMORRHAGE OR CEREBRAL INFARCTION W MCC	80	18.1	W	M	BRACKEN	NULL	28	NULL	28	2.88	0	0	1	1	0	4	NULL
864	SGB	AUTO INSURANCE	Managed Care	Inpatient	Inpatient	15	R26.9	Unspecified abnormalities of gait and mobility	R269	S22.42XA	183	1.4768	MAJOR CHEST TRAUMA W MCC	77	2.8	W	F	FAYETTE	NULL	28	NULL	28	1.523	0	0	1	1	0	5	NULL
865	SGB	AUTO INSURANCE	Managed Care	Inpatient	Inpatient	20	R40.2364	Coma scale, best motor response, obeys commands, 24 hours or more after hospital admission	R402364	S22.42XA	183	1.4768	MAJOR CHEST TRAUMA W MCC	77	2.8	W	F	FAYETTE	NULL	28	NULL	28	1.523	0	0	1	1	0	5	NULL
866	SGO	COMMERCIAL	Managed Care	Inpatient	Inpatient	43	I44.30	Unspecified atrioventricular block	I4430	C25.0	405	5.4272	PANCREAS, LIVER & SHUNT PROCEDURES W MCC	62	49.4	B	M	BOYLE	NULL	28	19	9	31.717	0	0	1	0	1	NULL	NULL
867	SGO	COMMERCIAL	Managed Care	Inpatient	Inpatient	1	C25.0	Malignant neoplasm of head of pancreas	C250	C25.0	405	5.4272	PANCREAS, LIVER & SHUNT PROCEDURES W MCC	62	49.4	B	M	BOYLE	NULL	28	19	9	31.717	0	0	1	0	1	NULL	NULL
868	SGB	CHAMPUS	Govt/Other	Inpatient	Inpatient	26	E03.9	Hypothyroidism, unspecified	E039	A41.9	4	10.9257	TRACH W MV >96 HRS OR PDX EXC FACE, MOUTH & NECK W/O MAJ O.R.	57	31.7	W	F	FRANKLIN	17	11	28	0	30.717	0	0	0	0	1	2	Transition
869	SGT	MEDICARE PART A	Medicare	Inpatient	Inpatient	10	N32.1	Vesicointestinal fistula	N321	M97.02XA	466	5.0991	REVISION OF HIP OR KNEE REPLACEMENT W MCC	73	15	W	F	LEE	NULL	28	3	25	5.333	1	0	1	1	0	NULL	NULL
870	SGB	MEDICARE PART A	Medicare	Inpatient	Inpatient	20	E78.5	Hyperlipidemia, unspecified	E785	A41.9	853	5.0571	INFECTIOUS & PARASITIC DISEASES W O.R. PROCEDURE W MCC	87	15.7	W	F	BATH	NULL	28	2	26	5.765	1	0	1	0	1	5	NULL
871	SGB	MEDICARE PART A	Medicare	Inpatient	Inpatient	14	E87.6	Hypokalemia	E876	A41.9	853	5.0571	INFECTIOUS & PARASITIC DISEASES W O.R. PROCEDURE W MCC	87	15.7	W	F	BATH	NULL	28	2	26	5.765	1	0	1	0	1	5	NULL
872	SGG	MEDICARE PART A	Medicare	Inpatient	Inpatient	8	D72.829	Elevated white blood cell count, unspecified	D72829	K57.20	329	4.9927	MAJOR SMALL & LARGE BOWEL PROCEDURES W MCC	64	11.6	W	F	CASEY	NULL	28	2	26	2.517	1	0	1	0	1	5	NULL
873	SGE	MEDICARE PART B	Medicare	Inpatient	Inpatient	39	E83.51	Hypocalcemia	E8351	A41.9	3	18.9539	ECMO OR TRACH W MV >96 HRS OR PDX EXC FACE, MOUTH & NECK W MAJ O.R.	72	32.5	W	F	LETCHER	NULL	28	27	1	31.535	1	0	0	1	0	NULL	NULL
874	SGB	STATE AGENCY	Govt/Other	Inpatient	Inpatient	1	K85.91	Acute pancreatitis with uninfected necrosis, unspecified	K8591	K85.91	408	3.9456	BILIARY TRACT PROC EXCEPT ONLY CHOLECYST W OR W/O C.D.E. W MCC	40	57.5	W	M	FAYETTE	NULL	28	NULL	28	1.824	0	0	1	1	0	3	Post
875	SGB	BLUE CROSS	Managed Care	Inpatient	Inpatient	16	I50.9	Heart failure, unspecified	I509	T81.4XXA	856	4.4513	POSTOPERATIVE OR POST-TRAUMATIC INFECTIONS W O.R. PROC W MCC	58	16.8	W	F	NULL	NULL	28	2	26	1.821	0	0	1	1	0	3	Post
876	SGB	MEDICARE PART A	Medicare	Inpatient	Inpatient	38	F32.9	Major depressive disorder, single episode, unspecified	F329	I63.411	23	5.4601	CRANIOTOMY W MAJOR DEVICE IMPLANT OR ACUTE COMPLEX CNS PDX W MCC OR CHEMOTHERAPY IMPLANT OR EPILEPSY W NEUROSTIMULATOR	79	23.9	W	M	PULASKI	NULL	28	3	25	2.678	1	0	1	1	0	6	NULL
877	SGG	MEDICARE PART A	Medicare	Inpatient	Inpatient	1	I13.0	Hypertensive heart and chronic kidney disease with heart failure and stage 1 through stage 4 chronic kidney disease, or unspecified chronic kidney disease	I130	I13.0	982	2.4839	EXTENSIVE O.R. PROCEDURE UNRELATED TO PRINCIPAL DIAGNOSIS W CC	74	17	W	M	SCOTT	NULL	28	NULL	28	2.426	0	1	0	1	0	3	Post
878	SGB	KMA	Medicaid	Inpatient	Inpatient	7	F15.10	Other stimulant abuse, uncomplicated	F1510	K68.12	372	1.0384	MAJOR GASTROINTESTINAL DISORDERS & PERITONEAL INFECTIONS W CC	63	7.9	W	M	LINCOLN	NULL	28	NULL	28	0	1	1	0	1	0	6	NULL
879	SGR	KMA	Medicaid	Inpatient	Inpatient	16	I07.1	Rheumatic tricuspid insufficiency	I071	E11.52	239	4.6459	AMPUTATION FOR CIRC SYS DISORDERS EXC UPPER LIMB & TOE W MCC	62	9	W	M	ANDERSON	NULL	28	NULL	28	0.835	0	0	1	1	0	3	Post
880	SGG	MEDICARE PART A	Medicare	Inpatient	Inpatient	21	I49.3	Ventricular premature depolarization	I493	K57.20	329	4.9927	MAJOR SMALL & LARGE BOWEL PROCEDURES W MCC	64	11.6	W	F	CASEY	NULL	28	2	26	2.517	1	0	1	0	1	5	NULL
881	SGB	BLUE CROSS	Managed Care	Inpatient	Inpatient	8	E66.01	Morbid (severe) obesity due to excess calories	E6601	T81.4XXA	856	4.4513	POSTOPERATIVE OR POST-TRAUMATIC INFECTIONS W O.R. PROC W MCC	58	16.8	W	F	NULL	NULL	28	2	26	1.821	0	0	1	1	0	3	Post
882	SGB	BLUE CROSS	Managed Care	Inpatient	Inpatient	1	T81.4XXA	Infection following a procedure, initial encounter	T814XXA	T81.4XXA	856	4.4513	POSTOPERATIVE OR POST-TRAUMATIC INFECTIONS W O.R. PROC W MCC	58	16.8	W	F	NULL	NULL	28	2	26	1.821	0	0	1	1	0	3	Post
883	SGB	MEDICARE PART A	Medicare	Inpatient	Inpatient	17	D64.9	Anemia, unspecified	D649	I63.49	64	1.7685	INTRACRANIAL HEMORRHAGE OR CEREBRAL INFARCTION W MCC	80	18.1	W	M	BRACKEN	NULL	28	NULL	28	2.88	0	0	1	1	0	4	NULL
884	SGB	MEDICARE PART A	Medicare	Inpatient	Inpatient	10	E83.51	Hypocalcemia	E8351	I63.49	64	1.7685	INTRACRANIAL HEMORRHAGE OR CEREBRAL INFARCTION W MCC	80	18.1	W	M	BRACKEN	NULL	28	NULL	28	2.88	0	0	1	1	0	4	NULL
885	SGB	MEDICARE PART A	Medicare	Inpatient	Inpatient	23	R29.712	NIHSS score 12	R29712	I63.49	64	1.7685	INTRACRANIAL HEMORRHAGE OR CEREBRAL INFARCTION W MCC	80	18.1	W	M	BRACKEN	NULL	28	NULL	28	2.88	0	0	1	1	0	4	NULL
886	SGE	KMA	Medicaid	Inpatient	Inpatient	8	E83.51	Hypocalcemia	E8351	K56.609	389	0.8397	G.I. OBSTRUCTION W CC	59	3.3	W	F	HARRISON	NULL	28	NULL	28	0	0	1	0	1	0	NULL	NULL
887	SGE	KMA	Medicaid	Inpatient	Inpatient	9	Z20.828	Contact with and (suspected) exposure to other viral communicable diseases	Z20828	K56.609	389	0.8397	G.I. OBSTRUCTION W CC	59	3.3	W	F	HARRISON	NULL	28	NULL	28	0	0	1	0	1	0	NULL	NULL
888	SGB	KMA	Medicaid	Inpatient	Inpatient	20	F41.9	Anxiety disorder, unspecified	F419	C78.5	329	4.9927	MAJOR SMALL & LARGE BOWEL PROCEDURES W MCC	39	8.1	W	F	NICHOLAS	NULL	28	1	27	3.474	1	0	1	0	1	6	NULL
889	SGB	KMA	Medicaid	Inpatient	Inpatient	13	F17.210	Nicotine dependence, cigarettes, uncomplicated	F17210	C78.5	329	4.9927	MAJOR SMALL & LARGE BOWEL PROCEDURES W MCC	39	8.1	W	F	NICHOLAS	NULL	28	1	27	3.474	1	0	1	0	1	6	NULL
890	SGG	MEDICARE PART A	Medicare	Inpatient	Inpatient	26	Z99.81	Dependence on supplemental oxygen	Z9981	K57.20	329	4.9927	MAJOR SMALL & LARGE BOWEL PROCEDURES W MCC	64	11.6	W	F	CASEY	NULL	28	2	26	2.517	1	0	1	0	1	5	NULL
891	SGE	MEDICARE PART B	Medicare	Inpatient	Inpatient	42	E77.8	Other disorders of glycoprotein metabolism	E778	A41.9	3	18.9539	ECMO OR TRACH W MV >96 HRS OR PDX EXC FACE, MOUTH & NECK W MAJ O.R.	72	32.5	W	F	LETCHER	NULL	28	27	1	31.535	1	0	0	1	0	NULL	NULL
892	SGG	MEDICARE PART A	Medicare	Inpatient	Inpatient	18	R09.02	Hypoxemia	R0902	K56.5	329	4.9612	MAJOR SMALL & LARGE BOWEL PROCEDURES W MCC	58	34.7	W	F	LAUREL	NULL	28	NULL	28	8.981	1	0	1	1	0	1	Pre
893	SGG	MEDICARE PART A	Medicare	Inpatient	Inpatient	20	N73.9	Female pelvic inflammatory disease, unspecified	N739	K56.5	329	4.9612	MAJOR SMALL & LARGE BOWEL PROCEDURES W MCC	58	34.7	W	F	LAUREL	NULL	28	NULL	28	8.981	1	0	1	1	0	1	Pre
894	SGB	MEDICARE PART A	Medicare	Inpatient	Inpatient	21	R33.9	Retention of urine, unspecified	R339	I63.49	64	1.7685	INTRACRANIAL HEMORRHAGE OR CEREBRAL INFARCTION W MCC	80	18.1	W	M	BRACKEN	NULL	28	NULL	28	2.88	0	0	1	1	0	4	NULL
895	SGB	MEDICARE PART A	Medicare	Inpatient	Inpatient	34	Z95.1	Presence of aortocoronary bypass graft	Z951	I63.411	23	5.4601	CRANIOTOMY W MAJOR DEVICE IMPLANT OR ACUTE COMPLEX CNS PDX W MCC OR CHEMOTHERAPY IMPLANT OR EPILEPSY W NEUROSTIMULATOR	79	23.9	W	M	PULASKI	NULL	28	3	25	2.678	1	0	1	1	0	6	NULL
896	SGB	MEDICARE PART A	Medicare	Inpatient	Inpatient	43	Z95.810	Presence of automatic (implantable) cardiac defibrillator	Z95810	I63.411	23	5.4601	CRANIOTOMY W MAJOR DEVICE IMPLANT OR ACUTE COMPLEX CNS PDX W MCC OR CHEMOTHERAPY IMPLANT OR EPILEPSY W NEUROSTIMULATOR	79	23.9	W	M	PULASKI	NULL	28	3	25	2.678	1	0	1	1	0	6	NULL
897	SGO	COMMERCIAL	Managed Care	Inpatient	Inpatient	29	K21.9	Gastro-esophageal reflux disease without esophagitis	K219	C25.0	405	5.4272	PANCREAS, LIVER & SHUNT PROCEDURES W MCC	62	49.4	B	M	BOYLE	NULL	28	19	9	31.717	0	0	1	0	1	NULL	NULL
898	SGB	KMA	Medicaid	Inpatient	Inpatient	8	E83.42	Hypomagnesemia	E8342	K68.12	372	1.0384	MAJOR GASTROINTESTINAL DISORDERS & PERITONEAL INFECTIONS W CC	63	7.9	W	M	LINCOLN	NULL	28	NULL	28	0	1	1	0	1	0	6	NULL
899	SGR	KMA	Medicaid	Inpatient	Inpatient	14	E83.39	Other disorders of phosphorus metabolism	E8339	E11.52	239	4.6459	AMPUTATION FOR CIRC SYS DISORDERS EXC UPPER LIMB & TOE W MCC	62	9	W	M	ANDERSON	NULL	28	NULL	28	0.835	0	0	1	1	0	3	Post
900	SGB	MEDICARE PART A	Medicare	Inpatient	Inpatient	16	S32.059A	Unspecified fracture of fifth lumbar vertebra, initial encounter for closed fracture	S32059A	S32.811A	958	4.2558	OTHER O.R. PROCEDURES FOR MULTIPLE SIGNIFICANT TRAUMA W CC	66	13	B	M	FAYETTE	NULL	28	NULL	28	3.38	0	1	0	1	0	4	NULL
901	SGO	MEDICARE REPLACEMENT	Medicare	Inpatient	Inpatient	5	I69.354	Hemiplegia and hemiparesis following cerebral infarction affecting left non-dominant side	I69354	C17.0	374	1.9975	DIGESTIVE MALIGNANCY W MCC	58	15	W	M	LAUREL	NULL	28	NULL	28	0	1	0	1	1	0	NULL	NULL
902	SGE	MEDICARE PART B	Medicare	Inpatient	Inpatient	43	E87.8	Other disorders of electrolyte and fluid balance, not elsewhere classified	E878	A41.9	3	18.9539	ECMO OR TRACH W MV >96 HRS OR PDX EXC FACE, MOUTH & NECK W MAJ O.R.	72	32.5	W	F	LETCHER	NULL	28	27	1	31.535	1	0	0	1	0	NULL	NULL
903	SGB	AUTO INSURANCE	Managed Care	Inpatient	Inpatient	10	I48.91	Unspecified atrial fibrillation	I4891	S22.42XA	183	1.4768	MAJOR CHEST TRAUMA W MCC	77	2.8	W	F	FAYETTE	NULL	28	NULL	28	1.523	0	0	1	1	0	5	NULL
904	SGR	KMA	Medicaid	Inpatient	Inpatient	7	I13.0	Hypertensive heart and chronic kidney disease with heart failure and stage 1 through stage 4 chronic kidney disease, or unspecified chronic kidney disease	I130	E11.52	239	4.6459	AMPUTATION FOR CIRC SYS DISORDERS EXC UPPER LIMB & TOE W MCC	62	9	W	M	ANDERSON	NULL	28	NULL	28	0.835	0	0	1	1	0	3	Post
905	SGG	MEDICARE PART A	Medicare	Inpatient	Inpatient	18	E83.39	Other disorders of phosphorus metabolism	E8339	K50.912	385	1.6533	INFLAMMATORY BOWEL DISEASE W MCC	55	5.9	W	M	BOYD	NULL	28	NULL	28	0	1	0	1	0	1	4	NULL
906	SGT	MEDICARE PART A	Medicare	Inpatient	Inpatient	18	Z68.22	Body mass index (BMI) 22.0-22.9, adult	Z6822	M97.02XA	466	5.0991	REVISION OF HIP OR KNEE REPLACEMENT W MCC	73	15	W	F	LEE	NULL	28	3	25	5.333	1	0	1	1	0	NULL	NULL
907	SGT	MEDICARE PART A	Medicare	Inpatient	Inpatient	3	S22.32XA	Fracture of one rib, left side, initial encounter for closed fracture	S2232XA	M97.02XA	466	5.0991	REVISION OF HIP OR KNEE REPLACEMENT W MCC	73	15	W	F	LEE	NULL	28	3	25	5.333	1	0	1	1	0	NULL	NULL
908	SGT	MEDICARE PART A	Medicare	Inpatient	Inpatient	16	G89.29	Other chronic pain	G8929	M97.02XA	466	5.0991	REVISION OF HIP OR KNEE REPLACEMENT W MCC	73	15	W	F	LEE	NULL	28	3	25	5.333	1	0	1	1	0	NULL	NULL
909	SGB	MEDICARE PART A	Medicare	Inpatient	Inpatient	3	R65.21	Severe sepsis with septic shock	R6521	A41.9	853	5.0571	INFECTIOUS & PARASITIC DISEASES W O.R. PROCEDURE W MCC	87	15.7	W	F	BATH	NULL	28	2	26	5.765	1	0	1	0	1	5	NULL
910	SGE	MEDICARE PART B	Medicare	Inpatient	Inpatient	52	Z68.29	Body mass index (BMI) 29.0-29.9, adult	Z6829	A41.9	3	18.9539	ECMO OR TRACH W MV >96 HRS OR PDX EXC FACE, MOUTH & NECK W MAJ O.R.	72	32.5	W	F	LETCHER	NULL	28	27	1	31.535	1	0	0	1	0	NULL	NULL
911	SGB	MEDICARE PART A	Medicare	Inpatient	Inpatient	10	N02.9	Recurrent and persistent hematuria with unspecified morphologic changes	N029	I63.411	23	5.4601	CRANIOTOMY W MAJOR DEVICE IMPLANT OR ACUTE COMPLEX CNS PDX W MCC OR CHEMOTHERAPY IMPLANT OR EPILEPSY W NEUROSTIMULATOR	79	23.9	W	M	PULASKI	NULL	28	3	25	2.678	1	0	1	1	0	6	NULL
912	SGO	COMMERCIAL	Managed Care	Inpatient	Inpatient	34	K86.81	Exocrine pancreatic insufficiency	K8681	C25.0	405	5.4272	PANCREAS, LIVER & SHUNT PROCEDURES W MCC	62	49.4	B	M	BOYLE	NULL	28	19	9	31.717	0	0	1	0	1	NULL	NULL
913	SGB	CHAMPUS	Govt/Other	Inpatient	Inpatient	23	I45.10	Unspecified right bundle-branch block	I4510	A41.9	4	10.9257	TRACH W MV >96 HRS OR PDX EXC FACE, MOUTH & NECK W/O MAJ O.R.	57	31.7	W	F	FRANKLIN	17	11	28	0	30.717	0	0	0	0	1	2	Transition
914	SGT	MEDICARE PART A	Medicare	Inpatient	Inpatient	34	Z66	Do not resuscitate	Z66	M97.02XA	466	5.0991	REVISION OF HIP OR KNEE REPLACEMENT W MCC	73	15	W	F	LEE	NULL	28	3	25	5.333	1	0	1	1	0	NULL	NULL
915	SGO	COMMERCIAL	Managed Care	Inpatient	Inpatient	6	R65.21	Severe sepsis with septic shock	R6521	C25.0	405	5.4272	PANCREAS, LIVER & SHUNT PROCEDURES W MCC	62	49.4	B	M	BOYLE	NULL	28	19	9	31.717	0	0	1	0	1	NULL	NULL
916	SGB	CHAMPUS	Govt/Other	Inpatient	Inpatient	39	L89.619	Pressure ulcer of right heel, unspecified stage	L89619	A41.9	4	10.9257	TRACH W MV >96 HRS OR PDX EXC FACE, MOUTH & NECK W/O MAJ O.R.	57	31.7	W	F	FRANKLIN	17	11	28	0	30.717	0	0	0	0	1	2	Transition
917	SGB	CHAMPUS	Govt/Other	Inpatient	Inpatient	11	I13.0	Hypertensive heart and chronic kidney disease with heart failure and stage 1 through stage 4 chronic kidney disease, or unspecified chronic kidney disease	I130	A41.9	4	10.9257	TRACH W MV >96 HRS OR PDX EXC FACE, MOUTH & NECK W/O MAJ O.R.	57	31.7	W	F	FRANKLIN	17	11	28	0	30.717	0	0	0	0	1	2	Transition
918	SGE	MEDICARE REPLACEMENT	Medicare	Inpatient	Inpatient	8	E86.1	Hypovolemia	E861	K80.11	418	1.6642	LAPAROSCOPIC CHOLECYSTECTOMY W/O C.D.E. W CC	71	11.7	W	M	FAYETTE	NULL	28	NULL	28	0	0	1	0	1	0	6	New
919	SGE	KMA	Medicaid	Inpatient	Inpatient	12	G89.29	Other chronic pain	G8929	K56.609	389	0.8397	G.I. OBSTRUCTION W CC	59	3.3	W	F	HARRISON	NULL	28	NULL	28	0	0	1	0	1	0	NULL	NULL
920	SGT	MEDICARE PART A	Medicare	Inpatient	Inpatient	5	J44.1	Chronic obstructive pulmonary disease with (acute) exacerbation	J441	M97.02XA	466	5.0991	REVISION OF HIP OR KNEE REPLACEMENT W MCC	73	15	W	F	LEE	NULL	28	3	25	5.333	1	0	1	1	0	NULL	NULL
921	SGG	MEDICARE PART A	Medicare	Inpatient	Inpatient	19	R34	Anuria and oliguria	R34	K57.20	329	4.9927	MAJOR SMALL & LARGE BOWEL PROCEDURES W MCC	64	11.6	W	F	CASEY	NULL	28	2	26	2.517	1	0	1	0	1	5	NULL
922	SGG	MEDICARE PART A	Medicare	Inpatient	Inpatient	6	Z68.1	Body mass index (BMI) 19 or less, adult	Z681	K56.5	329	4.9612	MAJOR SMALL & LARGE BOWEL PROCEDURES W MCC	58	34.7	W	F	LAUREL	NULL	28	NULL	28	8.981	1	0	1	1	0	1	Pre
923	SGG	MEDICARE PART A	Medicare	Inpatient	Inpatient	15	Z93.2	Ileostomy status	Z932	K56.5	329	4.9612	MAJOR SMALL & LARGE BOWEL PROCEDURES W MCC	58	34.7	W	F	LAUREL	NULL	28	NULL	28	8.981	1	0	1	1	0	1	Pre
924	SGB	MEDICARE PART A	Medicare	Inpatient	Inpatient	19	F32.9	Major depressive disorder, single episode, unspecified	F329	I63.49	64	1.7685	INTRACRANIAL HEMORRHAGE OR CEREBRAL INFARCTION W MCC	80	18.1	W	M	BRACKEN	NULL	28	NULL	28	2.88	0	0	1	1	0	4	NULL
925	SGB	CHAMPUS	Govt/Other	Inpatient	Inpatient	31	Z86.14	Personal history of Methicillin resistant Staphylococcus aureus infection	Z8614	A41.9	4	10.9257	TRACH W MV >96 HRS OR PDX EXC FACE, MOUTH & NECK W/O MAJ O.R.	57	31.7	W	F	FRANKLIN	17	11	28	0	30.717	0	0	0	0	1	2	Transition
926	SGE	MEDICARE REPLACEMENT	Medicare	Inpatient	Inpatient	3	K82.1	Hydrops of gallbladder	K821	K80.11	418	1.6642	LAPAROSCOPIC CHOLECYSTECTOMY W/O C.D.E. W CC	71	11.7	W	M	FAYETTE	NULL	28	NULL	28	0	0	1	0	1	0	6	New
927	SGG	MEDICARE PART A	Medicare	Inpatient	Inpatient	12	F41.9	Anxiety disorder, unspecified	F419	K50.912	385	1.6533	INFLAMMATORY BOWEL DISEASE W MCC	55	5.9	W	M	BOYD	NULL	28	NULL	28	0	1	0	1	0	1	4	NULL
928	SGT	MEDICARE PART A	Medicare	Inpatient	Inpatient	29	Z87.891	Personal history of nicotine dependence	Z87891	M97.02XA	466	5.0991	REVISION OF HIP OR KNEE REPLACEMENT W MCC	73	15	W	F	LEE	NULL	28	3	25	5.333	1	0	1	1	0	NULL	NULL
929	SGB	MEDICARE PART A	Medicare	Inpatient	Inpatient	12	F05	Delirium due to known physiological condition	F05	I63.411	23	5.4601	CRANIOTOMY W MAJOR DEVICE IMPLANT OR ACUTE COMPLEX CNS PDX W MCC OR CHEMOTHERAPY IMPLANT OR EPILEPSY W NEUROSTIMULATOR	79	23.9	W	M	PULASKI	NULL	28	3	25	2.678	1	0	1	1	0	6	NULL
930	SGR	KMA	Medicaid	Inpatient	Inpatient	3	J96.01	Acute respiratory failure with hypoxia	J9601	E11.52	239	4.6459	AMPUTATION FOR CIRC SYS DISORDERS EXC UPPER LIMB & TOE W MCC	62	9	W	M	ANDERSON	NULL	28	NULL	28	0.835	0	0	1	1	0	3	Post
931	SGR	MEDICARE PART A	Medicare	Inpatient	Inpatient	4	I10	Essential (primary) hypertension	I10	T81.89XA	907	3.8681	OTHER O.R. PROCEDURES FOR INJURIES W MCC	62	9.1	W	F	SCOTT	NULL	28	NULL	28	0	0	0	1	0	1	1	Pre
932	SGB	MEDICARE PART A	Medicare	Inpatient	Inpatient	12	I82.439	Acute embolism and thrombosis of unspecified popliteal vein	I82439	A41.9	853	5.0571	INFECTIOUS & PARASITIC DISEASES W O.R. PROCEDURE W MCC	87	15.7	W	F	BATH	NULL	28	2	26	5.765	1	0	1	0	1	5	NULL
933	SGO	MEDICARE REPLACEMENT	Medicare	Inpatient	Inpatient	16	G89.29	Other chronic pain	G8929	C16.0	357	2.1367	OTHER DIGESTIVE SYSTEM O.R. PROCEDURES W CC	80	15.1	W	M	MC CREARY	NULL	28	NULL	28	0	0	1	0	1	0	5	NULL
934	SGB	STATE AGENCY	Govt/Other	Inpatient	Inpatient	12	K21.9	Gastro-esophageal reflux disease without esophagitis	K219	K85.91	408	3.9456	BILIARY TRACT PROC EXCEPT ONLY CHOLECYST W OR W/O C.D.E. W MCC	40	57.5	W	M	FAYETTE	NULL	28	NULL	28	1.824	0	0	1	1	0	3	Post
935	SGB	MEDICARE PART A	Medicare	Inpatient	Inpatient	4	R40.2212	Coma scale, best verbal response, none, at arrival to emergency department	R402212	I63.49	64	1.7685	INTRACRANIAL HEMORRHAGE OR CEREBRAL INFARCTION W MCC	80	18.1	W	M	BRACKEN	NULL	28	NULL	28	2.88	0	0	1	1	0	4	NULL
936	SGO	COMMERCIAL	Managed Care	Inpatient	Inpatient	33	E83.51	Hypocalcemia	E8351	C25.0	405	5.4272	PANCREAS, LIVER & SHUNT PROCEDURES W MCC	62	49.4	B	M	BOYLE	NULL	28	19	9	31.717	0	0	1	0	1	NULL	NULL
937	SGE	MEDICARE PART A	Medicare	Inpatient	Inpatient	11	E13.65	Other specified diabetes mellitus with hyperglycemia	E1365	A41.9	853	5.0986	INFECTIOUS & PARASITIC DISEASES W O.R. PROCEDURE W MCC	42	9.7	W	M	WOLFE	NULL	28	NULL	28	0	1	0	1	0	1	7	New
938	SGB	KMA	Medicaid	Inpatient	Inpatient	10	R53.81	Other malaise	R5381	K68.12	372	1.0384	MAJOR GASTROINTESTINAL DISORDERS & PERITONEAL INFECTIONS W CC	63	7.9	W	M	LINCOLN	NULL	28	NULL	28	0	1	1	0	1	0	6	NULL
939	SGO	MEDICARE REPLACEMENT	Medicare	Inpatient	Inpatient	11	I12.9	Hypertensive chronic kidney disease with stage 1 through stage 4 chronic kidney disease, or unspecified chronic kidney disease	I129	C17.0	374	1.9975	DIGESTIVE MALIGNANCY W MCC	58	15	W	M	LAUREL	NULL	28	NULL	28	0	1	0	1	1	0	NULL	NULL
940	SGB	MEDICARE PART A	Medicare	Inpatient	Inpatient	9	K62.6	Ulcer of anus and rectum	K626	I63.49	64	1.7685	INTRACRANIAL HEMORRHAGE OR CEREBRAL INFARCTION W MCC	80	18.1	W	M	BRACKEN	NULL	28	NULL	28	2.88	0	0	1	1	0	4	NULL
941	SGB	MEDICARE PART A	Medicare	Inpatient	Inpatient	23	Z92.82	Status post administration of tPA (rtPA) in a different facility within the last 24 hours prior to admission to current facility	Z9282	I63.411	23	5.4601	CRANIOTOMY W MAJOR DEVICE IMPLANT OR ACUTE COMPLEX CNS PDX W MCC OR CHEMOTHERAPY IMPLANT OR EPILEPSY W NEUROSTIMULATOR	79	23.9	W	M	PULASKI	NULL	28	3	25	2.678	1	0	1	1	0	6	NULL
942	SGB	MEDICARE PART A	Medicare	Inpatient	Inpatient	4	R40.2214	Coma scale, best verbal response, none, 24 hours or more after hospital admission	R402214	I63.411	23	5.4601	CRANIOTOMY W MAJOR DEVICE IMPLANT OR ACUTE COMPLEX CNS PDX W MCC OR CHEMOTHERAPY IMPLANT OR EPILEPSY W NEUROSTIMULATOR	79	23.9	W	M	PULASKI	NULL	28	3	25	2.678	1	0	1	1	0	6	NULL
943	SGE	MEDICARE PART A	Medicare	Inpatient	Inpatient	15	E83.39	Other disorders of phosphorus metabolism	E8339	A41.9	853	5.0986	INFECTIOUS & PARASITIC DISEASES W O.R. PROCEDURE W MCC	42	9.7	W	M	WOLFE	NULL	28	NULL	28	0	1	0	1	0	1	7	New
944	SGB	MEDICARE PART A	Medicare	Inpatient	Inpatient	16	I25.10	Atherosclerotic heart disease of native coronary artery without angina pectoris	I2510	A41.9	853	5.0571	INFECTIOUS & PARASITIC DISEASES W O.R. PROCEDURE W MCC	87	15.7	W	F	BATH	NULL	28	2	26	5.765	1	0	1	0	1	5	NULL
945	SGE	MEDICARE PART A	Medicare	Inpatient	Inpatient	25	Z68.20	Body mass index (BMI) 20.0-20.9, adult	Z6820	A41.9	853	5.0986	INFECTIOUS & PARASITIC DISEASES W O.R. PROCEDURE W MCC	42	9.7	W	M	WOLFE	NULL	28	NULL	28	0	1	0	1	0	1	7	New
946	SGR	KMA	Medicaid	Inpatient	Inpatient	6	I50.22	Chronic systolic (congestive) heart failure	I5022	E11.52	239	4.6459	AMPUTATION FOR CIRC SYS DISORDERS EXC UPPER LIMB & TOE W MCC	62	9	W	M	ANDERSON	NULL	28	NULL	28	0.835	0	0	1	1	0	3	Post
947	SGO	MEDICARE REPLACEMENT	Medicare	Inpatient	Inpatient	9	K83.09	Other cholangitis	K8309	C17.0	374	1.9975	DIGESTIVE MALIGNANCY W MCC	58	15	W	M	LAUREL	NULL	28	NULL	28	0	1	0	1	1	0	NULL	NULL
948	SGT	MEDICARE PART A	Medicare	Inpatient	Inpatient	15	J84.10	Pulmonary fibrosis, unspecified	J8410	M97.02XA	466	5.0991	REVISION OF HIP OR KNEE REPLACEMENT W MCC	73	15	W	F	LEE	NULL	28	3	25	5.333	1	0	1	1	0	NULL	NULL
949	SGB	MEDICARE PART A	Medicare	Inpatient	Inpatient	10	E87.0	Hyperosmolality and hypernatremia	E870	A41.9	853	5.0571	INFECTIOUS & PARASITIC DISEASES W O.R. PROCEDURE W MCC	87	15.7	W	F	BATH	NULL	28	2	26	5.765	1	0	1	0	1	5	NULL
950	SGG	MEDICARE PART A	Medicare	Inpatient	Inpatient	17	D64.9	Anemia, unspecified	D649	K57.20	329	4.9927	MAJOR SMALL & LARGE BOWEL PROCEDURES W MCC	64	11.6	W	F	CASEY	NULL	28	2	26	2.517	1	0	1	0	1	5	NULL
951	SGE	MEDICARE PART B	Medicare	Inpatient	Inpatient	41	R73.9	Hyperglycemia, unspecified	R739	A41.9	3	18.9539	ECMO OR TRACH W MV >96 HRS OR PDX EXC FACE, MOUTH & NECK W MAJ O.R.	72	32.5	W	F	LETCHER	NULL	28	27	1	31.535	1	0	0	1	0	NULL	NULL
952	SGB	BLUE CROSS	Managed Care	Inpatient	Inpatient	14	Z95.1	Presence of aortocoronary bypass graft	Z951	T81.4XXA	856	4.4513	POSTOPERATIVE OR POST-TRAUMATIC INFECTIONS W O.R. PROC W MCC	58	16.8	W	F	NULL	NULL	28	2	26	1.821	0	0	1	1	0	3	Post
953	SGE	BLUE CROSS	Managed Care	Inpatient	Inpatient	16	Z68.34	Body mass index (BMI) 34.0-34.9, adult	Z6834	C17.0	374	2.065	DIGESTIVE MALIGNANCY W MCC	46	10.2	W	M	LETCHER	NULL	28	NULL	28	0	1	0	1	1	0	6	New
954	SGR	MEDICARE PART A	Medicare	Inpatient	Inpatient	8	E78.5	Hyperlipidemia, unspecified	E785	T81.89XA	907	3.8681	OTHER O.R. PROCEDURES FOR INJURIES W MCC	62	9.1	W	F	SCOTT	NULL	28	NULL	28	0	0	0	1	0	1	1	Pre
955	SGB	MEDICARE PART A	Medicare	Inpatient	Inpatient	14	K56.7	Ileus, unspecified	K567	S32.811A	958	4.2558	OTHER O.R. PROCEDURES FOR MULTIPLE SIGNIFICANT TRAUMA W CC	66	13	B	M	FAYETTE	NULL	28	NULL	28	3.38	0	1	0	1	0	4	NULL
956	SGE	KMA	Medicaid	Inpatient	Inpatient	16	I95.89	Other hypotension	I9589	K56.609	389	0.8397	G.I. OBSTRUCTION W CC	59	3.3	W	F	HARRISON	NULL	28	NULL	28	0	0	1	0	1	0	NULL	NULL
957	SGE	KMA	Medicaid	Inpatient	Inpatient	1	K56.609	Unspecified intestinal obstruction, unspecified as to partial versus complete obstruction	K56609	K56.609	389	0.8397	G.I. OBSTRUCTION W CC	59	3.3	W	F	HARRISON	NULL	28	NULL	28	0	0	1	0	1	0	NULL	NULL
958	SGB	KMA	Medicaid	Inpatient	Inpatient	12	Z90.3	Acquired absence of stomach [part of]	Z903	C78.5	329	4.9927	MAJOR SMALL & LARGE BOWEL PROCEDURES W MCC	39	8.1	W	F	NICHOLAS	NULL	28	1	27	3.474	1	0	1	0	1	6	NULL
959	SGB	KMA	Medicaid	Inpatient	Inpatient	9	Z85.850	Personal history of malignant neoplasm of thyroid	Z85850	C78.5	329	4.9927	MAJOR SMALL & LARGE BOWEL PROCEDURES W MCC	39	8.1	W	F	NICHOLAS	NULL	28	1	27	3.474	1	0	1	0	1	6	NULL
960	SGE	MEDICARE PART B	Medicare	Inpatient	Inpatient	29	J98.11	Atelectasis	J9811	A41.9	3	18.9539	ECMO OR TRACH W MV >96 HRS OR PDX EXC FACE, MOUTH & NECK W MAJ O.R.	72	32.5	W	F	LETCHER	NULL	28	27	1	31.535	1	0	0	1	0	NULL	NULL
961	SGB	MEDICARE PART A	Medicare	Inpatient	Inpatient	50	Z87.442	Personal history of urinary calculi	Z87442	I63.411	23	5.4601	CRANIOTOMY W MAJOR DEVICE IMPLANT OR ACUTE COMPLEX CNS PDX W MCC OR CHEMOTHERAPY IMPLANT OR EPILEPSY W NEUROSTIMULATOR	79	23.9	W	M	PULASKI	NULL	28	3	25	2.678	1	0	1	1	0	6	NULL
962	SGO	MEDICARE REPLACEMENT	Medicare	Inpatient	Inpatient	1	K52.89	Other specified noninfective gastroenteritis and colitis	K5289	K52.89	391	1.235	ESOPHAGITIS, GASTROENT & MISC DIGEST DISORDERS W MCC	69	3.7	W	F	DAVIESS	NULL	28	NULL	28	0	0	0	1	1	0	NULL	NULL
963	SGO	BLUE CROSS	Managed Care	Inpatient	Inpatient	16	J44.9	Chronic obstructive pulmonary disease, unspecified	J449	E86.0	640	1.2142	MISC DISORDERS OF NUTRITION, METABOLISM, FLUIDS/ELECTROLYTES W MCC	46	2.2	W	M	FRANKLIN	NULL	28	NULL	28	0	0	0	1	0	1	NULL	NULL
964	SGE	MEDICARE PART A	Medicare	Inpatient	Inpatient	18	F12.90	Cannabis use, unspecified, uncomplicated	F1290	A41.9	853	5.0986	INFECTIOUS & PARASITIC DISEASES W O.R. PROCEDURE W MCC	42	9.7	W	M	WOLFE	NULL	28	NULL	28	0	1	0	1	0	1	7	New
965	SGB	CHAMPUS	Govt/Other	Inpatient	Inpatient	37	D64.9	Anemia, unspecified	D649	A41.9	4	10.9257	TRACH W MV >96 HRS OR PDX EXC FACE, MOUTH & NECK W/O MAJ O.R.	57	31.7	W	F	FRANKLIN	17	11	28	0	30.717	0	0	0	0	1	2	Transition
966	SGB	CHAMPUS	Govt/Other	Inpatient	Inpatient	7	J96.21	Acute and chronic respiratory failure with hypoxia	J9621	A41.9	4	10.9257	TRACH W MV >96 HRS OR PDX EXC FACE, MOUTH & NECK W/O MAJ O.R.	57	31.7	W	F	FRANKLIN	17	11	28	0	30.717	0	0	0	0	1	2	Transition
967	SGO	MEDICARE REPLACEMENT	Medicare	Inpatient	Inpatient	19	Z79.899	Other long term (current) drug therapy	Z79899	C17.0	374	1.9975	DIGESTIVE MALIGNANCY W MCC	58	15	W	M	LAUREL	NULL	28	NULL	28	0	1	0	1	1	0	NULL	NULL
968	SGB	MEDICARE PART A	Medicare	Inpatient	Inpatient	22	R19.7	Diarrhea, unspecified	R197	A41.9	853	5.0571	INFECTIOUS & PARASITIC DISEASES W O.R. PROCEDURE W MCC	87	15.7	W	F	BATH	NULL	28	2	26	5.765	1	0	1	0	1	5	NULL
969	SGG	MEDICARE PART A	Medicare	Inpatient	Inpatient	11	I50.9	Heart failure, unspecified	I509	K57.20	329	4.9927	MAJOR SMALL & LARGE BOWEL PROCEDURES W MCC	64	11.6	W	F	CASEY	NULL	28	2	26	2.517	1	0	1	0	1	5	NULL
970	SGG	MEDICARE PART A	Medicare	Inpatient	Inpatient	18	G89.18	Other acute postprocedural pain	G8918	K57.20	329	4.9927	MAJOR SMALL & LARGE BOWEL PROCEDURES W MCC	64	11.6	W	F	CASEY	NULL	28	2	26	2.517	1	0	1	0	1	5	NULL
971	SGG	MEDICARE PART A	Medicare	Inpatient	Inpatient	16	R00.0	Tachycardia, unspecified	R000	K56.5	329	4.9612	MAJOR SMALL & LARGE BOWEL PROCEDURES W MCC	58	34.7	W	F	LAUREL	NULL	28	NULL	28	8.981	1	0	1	1	0	1	Pre
972	SGB	MEDICARE PART A	Medicare	Inpatient	Inpatient	20	I10	Essential (primary) hypertension	I10	I63.49	64	1.7685	INTRACRANIAL HEMORRHAGE OR CEREBRAL INFARCTION W MCC	80	18.1	W	M	BRACKEN	NULL	28	NULL	28	2.88	0	0	1	1	0	4	NULL
973	SGB	BLUE CROSS	Managed Care	Inpatient	Inpatient	8	F12.90	Cannabis use, unspecified, uncomplicated	F1290	K85.91	438	1.6584	DISORDERS OF PANCREAS EXCEPT MALIGNANCY W MCC	37	9.6	W	M	MONTGOMERY	NULL	28	NULL	28	0	1	0	1	1	0	2	Transition
974	SGG	MEDICARE PART A	Medicare	Inpatient	Inpatient	8	G89.18	Other acute postprocedural pain	G8918	I13.0	982	2.4839	EXTENSIVE O.R. PROCEDURE UNRELATED TO PRINCIPAL DIAGNOSIS W CC	74	17	W	M	SCOTT	NULL	28	NULL	28	2.426	0	1	0	1	0	3	Post
975	SGE	MEDICARE PART A	Medicare	Inpatient	Inpatient	5	K68.19	Other retroperitoneal abscess	K6819	A41.9	853	5.0986	INFECTIOUS & PARASITIC DISEASES W O.R. PROCEDURE W MCC	42	9.7	W	M	WOLFE	NULL	28	NULL	28	0	1	0	1	0	1	7	New
976	SGE	BLUE CROSS	Managed Care	Inpatient	Inpatient	4	K83.1	Obstruction of bile duct	K831	C17.0	374	2.065	DIGESTIVE MALIGNANCY W MCC	46	10.2	W	M	LETCHER	NULL	28	NULL	28	0	1	0	1	1	0	6	New
977	SGB	BLUE CROSS	Managed Care	Inpatient	Inpatient	11	E03.1	Congenital hypothyroidism without goiter	E031	T81.4XXA	856	4.4513	POSTOPERATIVE OR POST-TRAUMATIC INFECTIONS W O.R. PROC W MCC	58	16.8	W	F	NULL	NULL	28	2	26	1.821	0	0	1	1	0	3	Post
978	SGB	MEDICARE PART A	Medicare	Inpatient	Inpatient	8	E11.65	Type 2 diabetes mellitus with hyperglycemia	E1165	I63.49	64	1.7685	INTRACRANIAL HEMORRHAGE OR CEREBRAL INFARCTION W MCC	80	18.1	W	M	BRACKEN	NULL	28	NULL	28	2.88	0	0	1	1	0	4	NULL
979	SGB	CHAMPUS	Govt/Other	Inpatient	Inpatient	16	E27.40	Unspecified adrenocortical insufficiency	E2740	A41.9	4	10.9257	TRACH W MV >96 HRS OR PDX EXC FACE, MOUTH & NECK W/O MAJ O.R.	57	31.7	W	F	FRANKLIN	17	11	28	0	30.717	0	0	0	0	1	2	Transition
980	SGG	MEDICARE PART A	Medicare	Inpatient	Inpatient	20	B95.7	Other staphylococcus as the cause of diseases classified elsewhere	B957	K50.912	385	1.6533	INFLAMMATORY BOWEL DISEASE W MCC	55	5.9	W	M	BOYD	NULL	28	NULL	28	0	1	0	1	0	1	4	NULL
981	SGE	KMA	Medicaid	Inpatient	Inpatient	17	Z68.22	Body mass index (BMI) 22.0-22.9, adult	Z6822	K56.609	389	0.8397	G.I. OBSTRUCTION W CC	59	3.3	W	F	HARRISON	NULL	28	NULL	28	0	0	1	0	1	0	NULL	NULL
982	SGE	MEDICARE PART B	Medicare	Inpatient	Inpatient	55	Z79.899	Other long term (current) drug therapy	Z79899	A41.9	3	18.9539	ECMO OR TRACH W MV >96 HRS OR PDX EXC FACE, MOUTH & NECK W MAJ O.R.	72	32.5	W	F	LETCHER	NULL	28	27	1	31.535	1	0	0	1	0	NULL	NULL
983	SGO	MEDICARE REPLACEMENT	Medicare	Inpatient	Inpatient	9	T45.1X5A	Adverse effect of antineoplastic and immunosuppressive drugs, initial encounter	T451X5A	K52.89	391	1.235	ESOPHAGITIS, GASTROENT & MISC DIGEST DISORDERS W MCC	69	3.7	W	F	DAVIESS	NULL	28	NULL	28	0	0	0	1	1	0	NULL	NULL
984	SGO	BLUE CROSS	Managed Care	Inpatient	Inpatient	17	Z92.21	Personal history of antineoplastic chemotherapy	Z9221	E86.0	640	1.2142	MISC DISORDERS OF NUTRITION, METABOLISM, FLUIDS/ELECTROLYTES W MCC	46	2.2	W	M	FRANKLIN	NULL	28	NULL	28	0	0	0	1	0	1	NULL	NULL
985	SGO	COMMERCIAL	Managed Care	Inpatient	Inpatient	15	N17.9	Acute kidney failure, unspecified	N179	C25.0	405	5.4272	PANCREAS, LIVER & SHUNT PROCEDURES W MCC	62	49.4	B	M	BOYLE	NULL	28	19	9	31.717	0	0	1	0	1	NULL	NULL
986	SGB	BLUE CROSS	Managed Care	Inpatient	Inpatient	10	F17.210	Nicotine dependence, cigarettes, uncomplicated	F17210	K85.91	438	1.6584	DISORDERS OF PANCREAS EXCEPT MALIGNANCY W MCC	37	9.6	W	M	MONTGOMERY	NULL	28	NULL	28	0	1	0	1	1	0	2	Transition
987	SGG	MEDICARE PART A	Medicare	Inpatient	Inpatient	9	I50.20	Unspecified systolic (congestive) heart failure	I5020	I13.0	982	2.4839	EXTENSIVE O.R. PROCEDURE UNRELATED TO PRINCIPAL DIAGNOSIS W CC	74	17	W	M	SCOTT	NULL	28	NULL	28	2.426	0	1	0	1	0	3	Post
988	SGR	KMA	Medicaid	Inpatient	Inpatient	28	Z79.899	Other long term (current) drug therapy	Z79899	E11.52	239	4.6459	AMPUTATION FOR CIRC SYS DISORDERS EXC UPPER LIMB & TOE W MCC	62	9	W	M	ANDERSON	NULL	28	NULL	28	0.835	0	0	1	1	0	3	Post
989	SGB	MEDICARE PART A	Medicare	Inpatient	Inpatient	1	S32.811A	Multiple fractures of pelvis with unstable disruption of pelvic ring, initial encounter for closed fracture	S32811A	S32.811A	958	4.2558	OTHER O.R. PROCEDURES FOR MULTIPLE SIGNIFICANT TRAUMA W CC	66	13	B	M	FAYETTE	NULL	28	NULL	28	3.38	0	1	0	1	0	4	NULL
990	SGE	MEDICARE REPLACEMENT	Medicare	Inpatient	Inpatient	10	I48.91	Unspecified atrial fibrillation	I4891	K80.11	418	1.6642	LAPAROSCOPIC CHOLECYSTECTOMY W/O C.D.E. W CC	71	11.7	W	M	FAYETTE	NULL	28	NULL	28	0	0	1	0	1	0	6	New
991	SGG	MEDICARE PART A	Medicare	Inpatient	Inpatient	3	R78.81	Bacteremia	R7881	K50.912	385	1.6533	INFLAMMATORY BOWEL DISEASE W MCC	55	5.9	W	M	BOYD	NULL	28	NULL	28	0	1	0	1	0	1	4	NULL
992	SGB	MEDICARE PART A	Medicare	Inpatient	Inpatient	17	J44.9	Chronic obstructive pulmonary disease, unspecified	J449	A41.9	853	5.0571	INFECTIOUS & PARASITIC DISEASES W O.R. PROCEDURE W MCC	87	15.7	W	F	BATH	NULL	28	2	26	5.765	1	0	1	0	1	5	NULL
993	SGG	MEDICARE PART A	Medicare	Inpatient	Inpatient	13	I25.10	Atherosclerotic heart disease of native coronary artery without angina pectoris	I2510	K57.20	329	4.9927	MAJOR SMALL & LARGE BOWEL PROCEDURES W MCC	64	11.6	W	F	CASEY	NULL	28	2	26	2.517	1	0	1	0	1	5	NULL
994	SGE	MEDICARE PART B	Medicare	Inpatient	Inpatient	62	M79.81	Nontraumatic hematoma of soft tissue	M7981	A41.9	3	18.9539	ECMO OR TRACH W MV >96 HRS OR PDX EXC FACE, MOUTH & NECK W MAJ O.R.	72	32.5	W	F	LETCHER	NULL	28	27	1	31.535	1	0	0	1	0	NULL	NULL
995	SGB	MEDICARE PART A	Medicare	Inpatient	Inpatient	28	R40.2252	Coma scale, best verbal response, oriented, at arrival to emergency department	R402252	I63.411	23	5.4601	CRANIOTOMY W MAJOR DEVICE IMPLANT OR ACUTE COMPLEX CNS PDX W MCC OR CHEMOTHERAPY IMPLANT OR EPILEPSY W NEUROSTIMULATOR	79	23.9	W	M	PULASKI	NULL	28	3	25	2.678	1	0	1	1	0	6	NULL
996	SGB	MEDICARE PART A	Medicare	Inpatient	Inpatient	27	R40.2142	Coma scale, eyes open, spontaneous, at arrival to emergency department	R402142	I63.411	23	5.4601	CRANIOTOMY W MAJOR DEVICE IMPLANT OR ACUTE COMPLEX CNS PDX W MCC OR CHEMOTHERAPY IMPLANT OR EPILEPSY W NEUROSTIMULATOR	79	23.9	W	M	PULASKI	NULL	28	3	25	2.678	1	0	1	1	0	6	NULL
997	SGT	MEDICARE PART A	Medicare	Inpatient	Inpatient	30	Z79.899	Other long term (current) drug therapy	Z79899	M97.02XA	466	5.0991	REVISION OF HIP OR KNEE REPLACEMENT W MCC	73	15	W	F	LEE	NULL	28	3	25	5.333	1	0	1	1	0	NULL	NULL
998	SGB	MEDICARE PART A	Medicare	Inpatient	Inpatient	6	G81.94	Hemiplegia, unspecified affecting left nondominant side	G8194	I63.411	23	5.4601	CRANIOTOMY W MAJOR DEVICE IMPLANT OR ACUTE COMPLEX CNS PDX W MCC OR CHEMOTHERAPY IMPLANT OR EPILEPSY W NEUROSTIMULATOR	79	23.9	W	M	PULASKI	NULL	28	3	25	2.678	1	0	1	1	0	6	NULL
999	SGG	MEDICARE PART A	Medicare	Inpatient	Inpatient	6	I82.621	Acute embolism and thrombosis of deep veins of right upper extremity	I82621	K50.912	385	1.6533	INFLAMMATORY BOWEL DISEASE W MCC	55	5.9	W	M	BOYD	NULL	28	NULL	28	0	1	0	1	0	1	4	NULL
1000	SGB	STATE AGENCY	Govt/Other	Inpatient	Inpatient	13	K59.00	Constipation, unspecified	K5900	K85.91	408	3.9456	BILIARY TRACT PROC EXCEPT ONLY CHOLECYST W OR W/O C.D.E. W MCC	40	57.5	W	M	FAYETTE	NULL	28	NULL	28	1.824	0	0	1	1	0	3	Post
1001	SGB	MEDICARE PART A	Medicare	Inpatient	Inpatient	39	K21.9	Gastro-esophageal reflux disease without esophagitis	K219	I63.411	23	5.4601	CRANIOTOMY W MAJOR DEVICE IMPLANT OR ACUTE COMPLEX CNS PDX W MCC OR CHEMOTHERAPY IMPLANT OR EPILEPSY W NEUROSTIMULATOR	79	23.9	W	M	PULASKI	NULL	28	3	25	2.678	1	0	1	1	0	6	NULL
1002	SGB	MEDICARE PART A	Medicare	Inpatient	Inpatient	41	I45.81	Long QT syndrome	I4581	I63.411	23	5.4601	CRANIOTOMY W MAJOR DEVICE IMPLANT OR ACUTE COMPLEX CNS PDX W MCC OR CHEMOTHERAPY IMPLANT OR EPILEPSY W NEUROSTIMULATOR	79	23.9	W	M	PULASKI	NULL	28	3	25	2.678	1	0	1	1	0	6	NULL
1003	SGB	MEDICARE PART A	Medicare	Inpatient	Inpatient	3	N17.9	Acute kidney failure, unspecified	N179	S32.811A	958	4.2558	OTHER O.R. PROCEDURES FOR MULTIPLE SIGNIFICANT TRAUMA W CC	66	13	B	M	FAYETTE	NULL	28	NULL	28	3.38	0	1	0	1	0	4	NULL
1004	SGO	MEDICARE REPLACEMENT	Medicare	Inpatient	Inpatient	8	Z68.20	Body mass index (BMI) 20.0-20.9, adult	Z6820	C16.0	357	2.1367	OTHER DIGESTIVE SYSTEM O.R. PROCEDURES W CC	80	15.1	W	M	MC CREARY	NULL	28	NULL	28	0	0	1	0	1	0	5	NULL
1005	SGE	MEDICARE PART B	Medicare	Inpatient	Inpatient	9	K66.1	Hemoperitoneum	K661	A41.9	3	18.9539	ECMO OR TRACH W MV >96 HRS OR PDX EXC FACE, MOUTH & NECK W MAJ O.R.	72	32.5	W	F	LETCHER	NULL	28	27	1	31.535	1	0	0	1	0	NULL	NULL
1006	SGB	MEDICARE PART A	Medicare	Inpatient	Inpatient	1	I63.49	Cerebral infarction due to embolism of other cerebral artery	I6349	I63.49	64	1.7685	INTRACRANIAL HEMORRHAGE OR CEREBRAL INFARCTION W MCC	80	18.1	W	M	BRACKEN	NULL	28	NULL	28	2.88	0	0	1	1	0	4	NULL
1007	SGB	MEDICARE PART A	Medicare	Inpatient	Inpatient	47	R33.8	Other retention of urine	R338	I63.411	23	5.4601	CRANIOTOMY W MAJOR DEVICE IMPLANT OR ACUTE COMPLEX CNS PDX W MCC OR CHEMOTHERAPY IMPLANT OR EPILEPSY W NEUROSTIMULATOR	79	23.9	W	M	PULASKI	NULL	28	3	25	2.678	1	0	1	1	0	6	NULL
1008	SGB	MEDICARE PART A	Medicare	Inpatient	Inpatient	14	I42.9	Cardiomyopathy, unspecified	I429	I63.411	23	5.4601	CRANIOTOMY W MAJOR DEVICE IMPLANT OR ACUTE COMPLEX CNS PDX W MCC OR CHEMOTHERAPY IMPLANT OR EPILEPSY W NEUROSTIMULATOR	79	23.9	W	M	PULASKI	NULL	28	3	25	2.678	1	0	1	1	0	6	NULL
1009	SGB	MEDICARE PART A	Medicare	Inpatient	Inpatient	2	J95.821	Acute postprocedural respiratory failure	J95821	I63.411	23	5.4601	CRANIOTOMY W MAJOR DEVICE IMPLANT OR ACUTE COMPLEX CNS PDX W MCC OR CHEMOTHERAPY IMPLANT OR EPILEPSY W NEUROSTIMULATOR	79	23.9	W	M	PULASKI	NULL	28	3	25	2.678	1	0	1	1	0	6	NULL
1010	SGO	COMMERCIAL	Managed Care	Inpatient	Inpatient	16	I97.121	Postprocedural cardiac arrest following other surgery	I97121	C25.0	405	5.4272	PANCREAS, LIVER & SHUNT PROCEDURES W MCC	62	49.4	B	M	BOYLE	NULL	28	19	9	31.717	0	0	1	0	1	NULL	NULL
1011	SGT	MEDICARE PART A	Medicare	Inpatient	Inpatient	24	K21.9	Gastro-esophageal reflux disease without esophagitis	K219	M97.02XA	466	5.0991	REVISION OF HIP OR KNEE REPLACEMENT W MCC	73	15	W	F	LEE	NULL	28	3	25	5.333	1	0	1	1	0	NULL	NULL
1012	SGB	MEDICARE PART A	Medicare	Inpatient	Inpatient	21	R29.810	Facial weakness	R29810	I63.411	23	5.4601	CRANIOTOMY W MAJOR DEVICE IMPLANT OR ACUTE COMPLEX CNS PDX W MCC OR CHEMOTHERAPY IMPLANT OR EPILEPSY W NEUROSTIMULATOR	79	23.9	W	M	PULASKI	NULL	28	3	25	2.678	1	0	1	1	0	6	NULL
1013	SGE	MEDICARE PART A	Medicare	Inpatient	Inpatient	8	E87.1	Hypo-osmolality and hyponatremia	E871	A41.9	853	5.0986	INFECTIOUS & PARASITIC DISEASES W O.R. PROCEDURE W MCC	42	9.7	W	M	WOLFE	NULL	28	NULL	28	0	1	0	1	0	1	7	New
1014	SGE	BLUE CROSS	Managed Care	Inpatient	Inpatient	3	K85.90	Acute pancreatitis without necrosis or infection, unspecified	K8590	C17.0	374	2.065	DIGESTIVE MALIGNANCY W MCC	46	10.2	W	M	LETCHER	NULL	28	NULL	28	0	1	0	1	1	0	6	New
1015	SGR	KMA	Medicaid	Inpatient	Inpatient	4	J96.02	Acute respiratory failure with hypercapnia	J9602	E11.52	239	4.6459	AMPUTATION FOR CIRC SYS DISORDERS EXC UPPER LIMB & TOE W MCC	62	9	W	M	ANDERSON	NULL	28	NULL	28	0.835	0	0	1	1	0	3	Post
1016	SGB	MEDICARE PART A	Medicare	Inpatient	Inpatient	29	W17.89XA	Other fall from one level to another, initial encounter	W1789XA	S32.811A	958	4.2558	OTHER O.R. PROCEDURES FOR MULTIPLE SIGNIFICANT TRAUMA W CC	66	13	B	M	FAYETTE	NULL	28	NULL	28	3.38	0	1	0	1	0	4	NULL
1017	SGG	MEDICARE PART A	Medicare	Inpatient	Inpatient	16	E83.42	Hypomagnesemia	E8342	K50.912	385	1.6533	INFLAMMATORY BOWEL DISEASE W MCC	55	5.9	W	M	BOYD	NULL	28	NULL	28	0	1	0	1	0	1	4	NULL
1018	SGO	MEDICARE REPLACEMENT	Medicare	Inpatient	Inpatient	23	Z20.828	Contact with and (suspected) exposure to other viral communicable diseases	Z20828	C17.0	374	1.9975	DIGESTIVE MALIGNANCY W MCC	58	15	W	M	LAUREL	NULL	28	NULL	28	0	1	0	1	1	0	NULL	NULL
1019	SGG	MEDICARE PART A	Medicare	Inpatient	Inpatient	12	T45.1X5A	Adverse effect of antineoplastic and immunosuppressive drugs, initial encounter	T451X5A	K56.5	329	4.9612	MAJOR SMALL & LARGE BOWEL PROCEDURES W MCC	58	34.7	W	F	LAUREL	NULL	28	NULL	28	8.981	1	0	1	1	0	1	Pre
1020	SGB	STATE AGENCY	Govt/Other	Inpatient	Inpatient	16	R00.0	Tachycardia, unspecified	R000	K85.91	408	3.9456	BILIARY TRACT PROC EXCEPT ONLY CHOLECYST W OR W/O C.D.E. W MCC	40	57.5	W	M	FAYETTE	NULL	28	NULL	28	1.824	0	0	1	1	0	3	Post
1021	SGB	STATE AGENCY	Govt/Other	Inpatient	Inpatient	6	K31.5	Obstruction of duodenum	K315	K85.91	408	3.9456	BILIARY TRACT PROC EXCEPT ONLY CHOLECYST W OR W/O C.D.E. W MCC	40	57.5	W	M	FAYETTE	NULL	28	NULL	28	1.824	0	0	1	1	0	3	Post
1022	SGG	MEDICARE PART A	Medicare	Inpatient	Inpatient	4	E11.22	Type 2 diabetes mellitus with diabetic chronic kidney disease	E1122	I13.0	982	2.4839	EXTENSIVE O.R. PROCEDURE UNRELATED TO PRINCIPAL DIAGNOSIS W CC	74	17	W	M	SCOTT	NULL	28	NULL	28	2.426	0	1	0	1	0	3	Post
1023	SGE	MEDICARE PART A	Medicare	Inpatient	Inpatient	20	I10	Essential (primary) hypertension	I10	A41.9	853	5.0986	INFECTIOUS & PARASITIC DISEASES W O.R. PROCEDURE W MCC	42	9.7	W	M	WOLFE	NULL	28	NULL	28	0	1	0	1	0	1	7	New
1024	SGB	KMA	Medicaid	Inpatient	Inpatient	11	B19.20	Unspecified viral hepatitis C without hepatic coma	B1920	K68.12	372	1.0384	MAJOR GASTROINTESTINAL DISORDERS & PERITONEAL INFECTIONS W CC	63	7.9	W	M	LINCOLN	NULL	28	NULL	28	0	1	1	0	1	0	6	NULL
1025	SGB	CHAMPUS	Govt/Other	Inpatient	Inpatient	29	E83.51	Hypocalcemia	E8351	A41.9	4	10.9257	TRACH W MV >96 HRS OR PDX EXC FACE, MOUTH & NECK W/O MAJ O.R.	57	31.7	W	F	FRANKLIN	17	11	28	0	30.717	0	0	0	0	1	2	Transition
1026	SGE	KMA	Medicaid	Inpatient	Inpatient	4	I95.9	Hypotension, unspecified	I959	K56.609	389	0.8397	G.I. OBSTRUCTION W CC	59	3.3	W	F	HARRISON	NULL	28	NULL	28	0	0	1	0	1	0	NULL	NULL
1027	SGO	MEDICARE REPLACEMENT	Medicare	Inpatient	Inpatient	12	N18.3	Chronic kidney disease, stage 3 (moderate)	N183	C17.0	374	1.9975	DIGESTIVE MALIGNANCY W MCC	58	15	W	M	LAUREL	NULL	28	NULL	28	0	1	0	1	1	0	NULL	NULL
1028	SGT	MEDICARE PART A	Medicare	Inpatient	Inpatient	27	N18.9	Chronic kidney disease, unspecified	N189	M97.02XA	466	5.0991	REVISION OF HIP OR KNEE REPLACEMENT W MCC	73	15	W	F	LEE	NULL	28	3	25	5.333	1	0	1	1	0	NULL	NULL
1029	SGG	MEDICARE PART A	Medicare	Inpatient	Inpatient	10	J44.9	Chronic obstructive pulmonary disease, unspecified	J449	K57.20	329	4.9927	MAJOR SMALL & LARGE BOWEL PROCEDURES W MCC	64	11.6	W	F	CASEY	NULL	28	2	26	2.517	1	0	1	0	1	5	NULL
1030	SGE	MEDICARE PART B	Medicare	Inpatient	Inpatient	49	T85.898A	Other specified complication of other internal prosthetic devices, implants and grafts, initial encounter	T85898A	A41.9	3	18.9539	ECMO OR TRACH W MV >96 HRS OR PDX EXC FACE, MOUTH & NECK W MAJ O.R.	72	32.5	W	F	LETCHER	NULL	28	27	1	31.535	1	0	0	1	0	NULL	NULL
1031	SGB	BLUE CROSS	Managed Care	Inpatient	Inpatient	15	I11.0	Hypertensive heart disease with heart failure	I110	T81.4XXA	856	4.4513	POSTOPERATIVE OR POST-TRAUMATIC INFECTIONS W O.R. PROC W MCC	58	16.8	W	F	NULL	NULL	28	2	26	1.821	0	0	1	1	0	3	Post
1032	SGO	COMMERCIAL	Managed Care	Inpatient	Inpatient	25	E66.9	Obesity, unspecified	E669	C25.0	405	5.4272	PANCREAS, LIVER & SHUNT PROCEDURES W MCC	62	49.4	B	M	BOYLE	NULL	28	19	9	31.717	0	0	1	0	1	NULL	NULL
1033	SGB	BLUE CROSS	Managed Care	Inpatient	Inpatient	1	K85.91	Acute pancreatitis with uninfected necrosis, unspecified	K8591	K85.91	438	1.6584	DISORDERS OF PANCREAS EXCEPT MALIGNANCY W MCC	37	9.6	W	M	MONTGOMERY	NULL	28	NULL	28	0	1	0	1	1	0	2	Transition
1034	SGB	CHAMPUS	Govt/Other	Inpatient	Inpatient	20	N18.9	Chronic kidney disease, unspecified	N189	A41.9	4	10.9257	TRACH W MV >96 HRS OR PDX EXC FACE, MOUTH & NECK W/O MAJ O.R.	57	31.7	W	F	FRANKLIN	17	11	28	0	30.717	0	0	0	0	1	2	Transition
1035	SGO	MEDICARE REPLACEMENT	Medicare	Inpatient	Inpatient	13	E78.5	Hyperlipidemia, unspecified	E785	C17.0	374	1.9975	DIGESTIVE MALIGNANCY W MCC	58	15	W	M	LAUREL	NULL	28	NULL	28	0	1	0	1	1	0	NULL	NULL
1036	SGT	MEDICARE PART A	Medicare	Inpatient	Inpatient	14	Z98.1	Arthrodesis status	Z981	M97.02XA	466	5.0991	REVISION OF HIP OR KNEE REPLACEMENT W MCC	73	15	W	F	LEE	NULL	28	3	25	5.333	1	0	1	1	0	NULL	NULL
1037	SGT	MEDICARE PART A	Medicare	Inpatient	Inpatient	32	E83.39	Other disorders of phosphorus metabolism	E8339	M97.02XA	466	5.0991	REVISION OF HIP OR KNEE REPLACEMENT W MCC	73	15	W	F	LEE	NULL	28	3	25	5.333	1	0	1	1	0	NULL	NULL
1038	SGT	MEDICARE PART A	Medicare	Inpatient	Inpatient	8	S12.110A	Anterior displaced Type II dens fracture, initial encounter for closed fracture	S12110A	M97.02XA	466	5.0991	REVISION OF HIP OR KNEE REPLACEMENT W MCC	73	15	W	F	LEE	NULL	28	3	25	5.333	1	0	1	1	0	NULL	NULL
1039	SGE	MEDICARE PART B	Medicare	Inpatient	Inpatient	36	Z87.19	Personal history of other diseases of the digestive system	Z8719	A41.9	3	18.9539	ECMO OR TRACH W MV >96 HRS OR PDX EXC FACE, MOUTH & NECK W MAJ O.R.	72	32.5	W	F	LETCHER	NULL	28	27	1	31.535	1	0	0	1	0	NULL	NULL
1040	SGE	MEDICARE PART B	Medicare	Inpatient	Inpatient	16	T85.638A	Leakage of other specified internal prosthetic devices, implants and grafts, initial encounter	T85638A	A41.9	3	18.9539	ECMO OR TRACH W MV >96 HRS OR PDX EXC FACE, MOUTH & NECK W MAJ O.R.	72	32.5	W	F	LETCHER	NULL	28	27	1	31.535	1	0	0	1	0	NULL	NULL
1041	SGE	MEDICARE PART B	Medicare	Inpatient	Inpatient	53	R54	Age-related physical debility	R54	A41.9	3	18.9539	ECMO OR TRACH W MV >96 HRS OR PDX EXC FACE, MOUTH & NECK W MAJ O.R.	72	32.5	W	F	LETCHER	NULL	28	27	1	31.535	1	0	0	1	0	NULL	NULL
1042	SGB	MEDICARE PART A	Medicare	Inpatient	Inpatient	24	E78.5	Hyperlipidemia, unspecified	E785	I63.49	64	1.7685	INTRACRANIAL HEMORRHAGE OR CEREBRAL INFARCTION W MCC	80	18.1	W	M	BRACKEN	NULL	28	NULL	28	2.88	0	0	1	1	0	4	NULL
1043	SGO	COMMERCIAL	Managed Care	Inpatient	Inpatient	22	Z68.29	Body mass index (BMI) 29.0-29.9, adult	Z6829	C25.0	405	5.4272	PANCREAS, LIVER & SHUNT PROCEDURES W MCC	62	49.4	B	M	BOYLE	NULL	28	19	9	31.717	0	0	1	0	1	NULL	NULL
1044	SGB	KMA	Medicaid	Inpatient	Inpatient	3	L02.413	Cutaneous abscess of right upper limb	L02413	K68.12	372	1.0384	MAJOR GASTROINTESTINAL DISORDERS & PERITONEAL INFECTIONS W CC	63	7.9	W	M	LINCOLN	NULL	28	NULL	28	0	1	1	0	1	0	6	NULL
1045	SGR	KMA	Medicaid	Inpatient	Inpatient	27	Z79.82	Long term (current) use of aspirin	Z7982	E11.52	239	4.6459	AMPUTATION FOR CIRC SYS DISORDERS EXC UPPER LIMB & TOE W MCC	62	9	W	M	ANDERSON	NULL	28	NULL	28	0.835	0	0	1	1	0	3	Post
1046	SGB	MEDICARE PART A	Medicare	Inpatient	Inpatient	6	D68.4	Acquired coagulation factor deficiency	D684	S32.811A	958	4.2558	OTHER O.R. PROCEDURES FOR MULTIPLE SIGNIFICANT TRAUMA W CC	66	13	B	M	FAYETTE	NULL	28	NULL	28	3.38	0	1	0	1	0	4	NULL
1047	SGG	MEDICARE PART A	Medicare	Inpatient	Inpatient	19	L89.152	Pressure ulcer of sacral region, stage 2	L89152	K50.912	385	1.6533	INFLAMMATORY BOWEL DISEASE W MCC	55	5.9	W	M	BOYD	NULL	28	NULL	28	0	1	0	1	0	1	4	NULL
1048	SGG	MEDICARE PART A	Medicare	Inpatient	Inpatient	12	I11.0	Hypertensive heart disease with heart failure	I110	K57.20	329	4.9927	MAJOR SMALL & LARGE BOWEL PROCEDURES W MCC	64	11.6	W	F	CASEY	NULL	28	2	26	2.517	1	0	1	0	1	5	NULL
1049	SGO	MEDICARE REPLACEMENT	Medicare	Inpatient	Inpatient	13	M19.90	Unspecified osteoarthritis, unspecified site	M1990	C16.0	357	2.1367	OTHER DIGESTIVE SYSTEM O.R. PROCEDURES W CC	80	15.1	W	M	MC CREARY	NULL	28	NULL	28	0	0	1	0	1	0	5	NULL
1050	SGB	STATE AGENCY	Govt/Other	Inpatient	Inpatient	2	K65.1	Peritoneal abscess	K651	K85.91	408	3.9456	BILIARY TRACT PROC EXCEPT ONLY CHOLECYST W OR W/O C.D.E. W MCC	40	57.5	W	M	FAYETTE	NULL	28	NULL	28	1.824	0	0	1	1	0	3	Post
1051	SGB	AUTO INSURANCE	Managed Care	Inpatient	Inpatient	17	R40.2363	Coma scale, best motor response, obeys commands, at hospital admission	R402363	S22.42XA	183	1.4768	MAJOR CHEST TRAUMA W MCC	77	2.8	W	F	FAYETTE	NULL	28	NULL	28	1.523	0	0	1	1	0	5	NULL
1052	SGB	AUTO INSURANCE	Managed Care	Inpatient	Inpatient	11	R09.02	Hypoxemia	R0902	S22.42XA	183	1.4768	MAJOR CHEST TRAUMA W MCC	77	2.8	W	F	FAYETTE	NULL	28	NULL	28	1.523	0	0	1	1	0	5	NULL
1053	SGB	MEDICARE PART A	Medicare	Inpatient	Inpatient	11	J98.11	Atelectasis	J9811	I63.411	23	5.4601	CRANIOTOMY W MAJOR DEVICE IMPLANT OR ACUTE COMPLEX CNS PDX W MCC OR CHEMOTHERAPY IMPLANT OR EPILEPSY W NEUROSTIMULATOR	79	23.9	W	M	PULASKI	NULL	28	3	25	2.678	1	0	1	1	0	6	NULL
1054	SGE	BLUE CROSS	Managed Care	Inpatient	Inpatient	11	I10	Essential (primary) hypertension	I10	C17.0	374	2.065	DIGESTIVE MALIGNANCY W MCC	46	10.2	W	M	LETCHER	NULL	28	NULL	28	0	1	0	1	1	0	6	New
1055	SGB	MEDICARE PART A	Medicare	Inpatient	Inpatient	22	E83.51	Hypocalcemia	E8351	S32.811A	958	4.2558	OTHER O.R. PROCEDURES FOR MULTIPLE SIGNIFICANT TRAUMA W CC	66	13	B	M	FAYETTE	NULL	28	NULL	28	3.38	0	1	0	1	0	4	NULL
1056	SGE	MEDICARE PART B	Medicare	Inpatient	Inpatient	28	J81.1	Chronic pulmonary edema	J811	A41.9	3	18.9539	ECMO OR TRACH W MV >96 HRS OR PDX EXC FACE, MOUTH & NECK W MAJ O.R.	72	32.5	W	F	LETCHER	NULL	28	27	1	31.535	1	0	0	1	0	NULL	NULL
1057	SGB	MEDICARE PART A	Medicare	Inpatient	Inpatient	34	D12.2	Benign neoplasm of ascending colon	D122	I63.49	64	1.7685	INTRACRANIAL HEMORRHAGE OR CEREBRAL INFARCTION W MCC	80	18.1	W	M	BRACKEN	NULL	28	NULL	28	2.88	0	0	1	1	0	4	NULL
1058	SGB	AUTO INSURANCE	Managed Care	Inpatient	Inpatient	7	I10	Essential (primary) hypertension	I10	S22.42XA	183	1.4768	MAJOR CHEST TRAUMA W MCC	77	2.8	W	F	FAYETTE	NULL	28	NULL	28	1.523	0	0	1	1	0	5	NULL
1059	SGE	BLUE CROSS	Managed Care	Inpatient	Inpatient	10	K21.9	Gastro-esophageal reflux disease without esophagitis	K219	C17.0	374	2.065	DIGESTIVE MALIGNANCY W MCC	46	10.2	W	M	LETCHER	NULL	28	NULL	28	0	1	0	1	1	0	6	New
1060	SGR	MEDICARE PART A	Medicare	Inpatient	Inpatient	11	I73.9	Peripheral vascular disease, unspecified	I739	T81.89XA	907	3.8681	OTHER O.R. PROCEDURES FOR INJURIES W MCC	62	9.1	W	F	SCOTT	NULL	28	NULL	28	0	0	0	1	0	1	1	Pre
1061	SGB	CHAMPUS	Govt/Other	Inpatient	Inpatient	17	M32.9	Systemic lupus erythematosus, unspecified	M329	A41.9	4	10.9257	TRACH W MV >96 HRS OR PDX EXC FACE, MOUTH & NECK W/O MAJ O.R.	57	31.7	W	F	FRANKLIN	17	11	28	0	30.717	0	0	0	0	1	2	Transition
1062	SGB	CHAMPUS	Govt/Other	Inpatient	Inpatient	34	Z68.28	Body mass index (BMI) 28.0-28.9, adult	Z6828	A41.9	4	10.9257	TRACH W MV >96 HRS OR PDX EXC FACE, MOUTH & NECK W/O MAJ O.R.	57	31.7	W	F	FRANKLIN	17	11	28	0	30.717	0	0	0	0	1	2	Transition
1063	SGB	KMA	Medicaid	Inpatient	Inpatient	18	R41.0	Disorientation, unspecified	R410	C78.5	329	4.9927	MAJOR SMALL & LARGE BOWEL PROCEDURES W MCC	39	8.1	W	F	NICHOLAS	NULL	28	1	27	3.474	1	0	1	0	1	6	NULL
1064	SGO	BLUE CROSS	Managed Care	Inpatient	Inpatient	7	R62.7	Adult failure to thrive	R627	E86.0	640	1.2142	MISC DISORDERS OF NUTRITION, METABOLISM, FLUIDS/ELECTROLYTES W MCC	46	2.2	W	M	FRANKLIN	NULL	28	NULL	28	0	0	0	1	0	1	NULL	NULL
1065	SGB	BLUE CROSS	Managed Care	Inpatient	Inpatient	5	Z68.39	Body mass index (BMI) 39.0-39.9, adult	Z6839	K85.91	438	1.6584	DISORDERS OF PANCREAS EXCEPT MALIGNANCY W MCC	37	9.6	W	M	MONTGOMERY	NULL	28	NULL	28	0	1	0	1	1	0	2	Transition
1066	SGB	KMA	Medicaid	Inpatient	Inpatient	12	I25.10	Atherosclerotic heart disease of native coronary artery without angina pectoris	I2510	K68.12	372	1.0384	MAJOR GASTROINTESTINAL DISORDERS & PERITONEAL INFECTIONS W CC	63	7.9	W	M	LINCOLN	NULL	28	NULL	28	0	1	1	0	1	0	6	NULL
1067	SGR	KMA	Medicaid	Inpatient	Inpatient	15	E11.65	Type 2 diabetes mellitus with hyperglycemia	E1165	E11.52	239	4.6459	AMPUTATION FOR CIRC SYS DISORDERS EXC UPPER LIMB & TOE W MCC	62	9	W	M	ANDERSON	NULL	28	NULL	28	0.835	0	0	1	1	0	3	Post
1068	SGE	MEDICARE REPLACEMENT	Medicare	Inpatient	Inpatient	13	E83.51	Hypocalcemia	E8351	K80.11	418	1.6642	LAPAROSCOPIC CHOLECYSTECTOMY W/O C.D.E. W CC	71	11.7	W	M	FAYETTE	NULL	28	NULL	28	0	0	1	0	1	0	6	New
1069	SGO	MEDICARE REPLACEMENT	Medicare	Inpatient	Inpatient	15	E11.22	Type 2 diabetes mellitus with diabetic chronic kidney disease	E1122	C17.0	374	1.9975	DIGESTIVE MALIGNANCY W MCC	58	15	W	M	LAUREL	NULL	28	NULL	28	0	1	0	1	1	0	NULL	NULL
1070	SGT	MEDICARE PART A	Medicare	Inpatient	Inpatient	25	W18.11XA	Fall from or off toilet without subsequent striking against object, initial encounter	W1811XA	M97.02XA	466	5.0991	REVISION OF HIP OR KNEE REPLACEMENT W MCC	73	15	W	F	LEE	NULL	28	3	25	5.333	1	0	1	1	0	NULL	NULL
1071	SGB	MEDICARE PART A	Medicare	Inpatient	Inpatient	21	E83.39	Other disorders of phosphorus metabolism	E8339	A41.9	853	5.0571	INFECTIOUS & PARASITIC DISEASES W O.R. PROCEDURE W MCC	87	15.7	W	F	BATH	NULL	28	2	26	5.765	1	0	1	0	1	5	NULL
1072	SGO	BLUE CROSS	Managed Care	Inpatient	Inpatient	4	C19	Malignant neoplasm of rectosigmoid junction	C19	E86.0	640	1.2142	MISC DISORDERS OF NUTRITION, METABOLISM, FLUIDS/ELECTROLYTES W MCC	46	2.2	W	M	FRANKLIN	NULL	28	NULL	28	0	0	0	1	0	1	NULL	NULL
1073	SGO	COMMERCIAL	Managed Care	Inpatient	Inpatient	37	E87.6	Hypokalemia	E876	C25.0	405	5.4272	PANCREAS, LIVER & SHUNT PROCEDURES W MCC	62	49.4	B	M	BOYLE	NULL	28	19	9	31.717	0	0	1	0	1	NULL	NULL
1074	SGB	KMA	Medicaid	Inpatient	Inpatient	14	Z91.81	History of falling	Z9181	K68.12	372	1.0384	MAJOR GASTROINTESTINAL DISORDERS & PERITONEAL INFECTIONS W CC	63	7.9	W	M	LINCOLN	NULL	28	NULL	28	0	1	1	0	1	0	6	NULL
1075	SGB	MEDICARE PART A	Medicare	Inpatient	Inpatient	8	Z68.1	Body mass index (BMI) 19.9 or less, adult	Z681	A41.9	853	5.0571	INFECTIOUS & PARASITIC DISEASES W O.R. PROCEDURE W MCC	87	15.7	W	F	BATH	NULL	28	2	26	5.765	1	0	1	0	1	5	NULL
1076	SGE	MEDICARE PART B	Medicare	Inpatient	Inpatient	13	Q43.8	Other specified congenital malformations of intestine	Q438	A41.9	3	18.9539	ECMO OR TRACH W MV >96 HRS OR PDX EXC FACE, MOUTH & NECK W MAJ O.R.	72	32.5	W	F	LETCHER	NULL	28	27	1	31.535	1	0	0	1	0	NULL	NULL
1077	SGG	MEDICARE PART A	Medicare	Inpatient	Inpatient	2	G93.40	Encephalopathy, unspecified	G9340	K56.5	329	4.9612	MAJOR SMALL & LARGE BOWEL PROCEDURES W MCC	58	34.7	W	F	LAUREL	NULL	28	NULL	28	8.981	1	0	1	1	0	1	Pre
1078	SGB	MEDICARE PART A	Medicare	Inpatient	Inpatient	36	F17.220	Nicotine dependence, chewing tobacco, uncomplicated	F17220	I63.49	64	1.7685	INTRACRANIAL HEMORRHAGE OR CEREBRAL INFARCTION W MCC	80	18.1	W	M	BRACKEN	NULL	28	NULL	28	2.88	0	0	1	1	0	4	NULL
1079	SGB	MEDICARE PART A	Medicare	Inpatient	Inpatient	48	Z73.6	Limitation of activities due to disability	Z736	I63.411	23	5.4601	CRANIOTOMY W MAJOR DEVICE IMPLANT OR ACUTE COMPLEX CNS PDX W MCC OR CHEMOTHERAPY IMPLANT OR EPILEPSY W NEUROSTIMULATOR	79	23.9	W	M	PULASKI	NULL	28	3	25	2.678	1	0	1	1	0	6	NULL
1080	SGO	BLUE CROSS	Managed Care	Inpatient	Inpatient	12	K29.70	Gastritis, unspecified, without bleeding	K2970	E86.0	640	1.2142	MISC DISORDERS OF NUTRITION, METABOLISM, FLUIDS/ELECTROLYTES W MCC	46	2.2	W	M	FRANKLIN	NULL	28	NULL	28	0	0	0	1	0	1	NULL	NULL
1081	SGO	COMMERCIAL	Managed Care	Inpatient	Inpatient	19	E87.0	Hyperosmolality and hypernatremia	E870	C25.0	405	5.4272	PANCREAS, LIVER & SHUNT PROCEDURES W MCC	62	49.4	B	M	BOYLE	NULL	28	19	9	31.717	0	0	1	0	1	NULL	NULL
1082	SGE	BLUE CROSS	Managed Care	Inpatient	Inpatient	9	F17.200	Nicotine dependence, unspecified, uncomplicated	F17200	C17.0	374	2.065	DIGESTIVE MALIGNANCY W MCC	46	10.2	W	M	LETCHER	NULL	28	NULL	28	0	1	0	1	1	0	6	New
1083	SGB	CHAMPUS	Govt/Other	Inpatient	Inpatient	3	R65.21	Severe sepsis with septic shock	R6521	A41.9	4	10.9257	TRACH W MV >96 HRS OR PDX EXC FACE, MOUTH & NECK W/O MAJ O.R.	57	31.7	W	F	FRANKLIN	17	11	28	0	30.717	0	0	0	0	1	2	Transition
1084	SGB	MEDICARE PART A	Medicare	Inpatient	Inpatient	34	E87.6	Hypokalemia	E876	S32.811A	958	4.2558	OTHER O.R. PROCEDURES FOR MULTIPLE SIGNIFICANT TRAUMA W CC	66	13	B	M	FAYETTE	NULL	28	NULL	28	3.38	0	1	0	1	0	4	NULL
1085	SGE	KMA	Medicaid	Inpatient	Inpatient	2	E87.2	Acidosis	E872	K56.609	389	0.8397	G.I. OBSTRUCTION W CC	59	3.3	W	F	HARRISON	NULL	28	NULL	28	0	0	1	0	1	0	NULL	NULL
1086	SGG	MEDICARE PART A	Medicare	Inpatient	Inpatient	5	K56.7	Ileus, unspecified	K567	K57.20	329	4.9927	MAJOR SMALL & LARGE BOWEL PROCEDURES W MCC	64	11.6	W	F	CASEY	NULL	28	2	26	2.517	1	0	1	0	1	5	NULL
1087	SGE	MEDICARE PART B	Medicare	Inpatient	Inpatient	4	K55.029	Acute infarction of small intestine, extent unspecified	K55029	A41.9	3	18.9539	ECMO OR TRACH W MV >96 HRS OR PDX EXC FACE, MOUTH & NECK W MAJ O.R.	72	32.5	W	F	LETCHER	NULL	28	27	1	31.535	1	0	0	1	0	NULL	NULL
1088	SGB	STATE AGENCY	Govt/Other	Inpatient	Inpatient	9	K66.8	Other specified disorders of peritoneum	K668	K85.91	408	3.9456	BILIARY TRACT PROC EXCEPT ONLY CHOLECYST W OR W/O C.D.E. W MCC	40	57.5	W	M	FAYETTE	NULL	28	NULL	28	1.824	0	0	1	1	0	3	Post
1089	SGB	MEDICARE PART A	Medicare	Inpatient	Inpatient	5	G93.40	Encephalopathy, unspecified	G9340	I63.49	64	1.7685	INTRACRANIAL HEMORRHAGE OR CEREBRAL INFARCTION W MCC	80	18.1	W	M	BRACKEN	NULL	28	NULL	28	2.88	0	0	1	1	0	4	NULL
1090	SGB	AUTO INSURANCE	Managed Care	Inpatient	Inpatient	22	R40.2244	Coma scale, best verbal response, confused conversation, 24 hours or more after hospital admission	R402244	S22.42XA	183	1.4768	MAJOR CHEST TRAUMA W MCC	77	2.8	W	F	FAYETTE	NULL	28	NULL	28	1.523	0	0	1	1	0	5	NULL
1091	SGO	COMMERCIAL	Managed Care	Inpatient	Inpatient	26	R00.0	Tachycardia, unspecified	R000	C25.0	405	5.4272	PANCREAS, LIVER & SHUNT PROCEDURES W MCC	62	49.4	B	M	BOYLE	NULL	28	19	9	31.717	0	0	1	0	1	NULL	NULL
1092	SGO	COMMERCIAL	Managed Care	Inpatient	Inpatient	12	E89.811	Postprocedural hemorrhage of an endocrine system organ or structure following other procedure	E89811	C25.0	405	5.4272	PANCREAS, LIVER & SHUNT PROCEDURES W MCC	62	49.4	B	M	BOYLE	NULL	28	19	9	31.717	0	0	1	0	1	NULL	NULL
1093	SGE	MEDICARE PART A	Medicare	Inpatient	Inpatient	29	Z90.411	Acquired partial absence of pancreas	Z90411	A41.9	853	5.0986	INFECTIOUS & PARASITIC DISEASES W O.R. PROCEDURE W MCC	42	9.7	W	M	WOLFE	NULL	28	NULL	28	0	1	0	1	0	1	7	New
1094	SGE	BLUE CROSS	Managed Care	Inpatient	Inpatient	8	E11.65	Type 2 diabetes mellitus with hyperglycemia	E1165	C17.0	374	2.065	DIGESTIVE MALIGNANCY W MCC	46	10.2	W	M	LETCHER	NULL	28	NULL	28	0	1	0	1	1	0	6	New
1095	SGB	MEDICARE PART A	Medicare	Inpatient	Inpatient	27	F31.9	Bipolar disorder, unspecified	F319	S32.811A	958	4.2558	OTHER O.R. PROCEDURES FOR MULTIPLE SIGNIFICANT TRAUMA W CC	66	13	B	M	FAYETTE	NULL	28	NULL	28	3.38	0	1	0	1	0	4	NULL
1096	SGT	MEDICARE PART A	Medicare	Inpatient	Inpatient	21	I48.91	Unspecified atrial fibrillation	I4891	M97.02XA	466	5.0991	REVISION OF HIP OR KNEE REPLACEMENT W MCC	73	15	W	F	LEE	NULL	28	3	25	5.333	1	0	1	1	0	NULL	NULL
1097	SGE	MEDICARE PART B	Medicare	Inpatient	Inpatient	20	K91.89	Other postprocedural complications and disorders of digestive system	K9189	A41.9	3	18.9539	ECMO OR TRACH W MV >96 HRS OR PDX EXC FACE, MOUTH & NECK W MAJ O.R.	72	32.5	W	F	LETCHER	NULL	28	27	1	31.535	1	0	0	1	0	NULL	NULL
1098	SGE	BLUE CROSS	Managed Care	Inpatient	Inpatient	14	K59.00	Constipation, unspecified	K5900	C17.0	374	2.065	DIGESTIVE MALIGNANCY W MCC	46	10.2	W	M	LETCHER	NULL	28	NULL	28	0	1	0	1	1	0	6	New
1099	SGG	MEDICARE PART A	Medicare	Inpatient	Inpatient	17	Z68.20	Body mass index (BMI) 20.0-20.9, adult	Z6820	K50.912	385	1.6533	INFLAMMATORY BOWEL DISEASE W MCC	55	5.9	W	M	BOYD	NULL	28	NULL	28	0	1	0	1	0	1	4	NULL
1100	SGT	MEDICARE PART A	Medicare	Inpatient	Inpatient	4	J90	Pleural effusion, not elsewhere classified	J90	M97.02XA	466	5.0991	REVISION OF HIP OR KNEE REPLACEMENT W MCC	73	15	W	F	LEE	NULL	28	3	25	5.333	1	0	1	1	0	NULL	NULL
1101	SGO	MEDICARE REPLACEMENT	Medicare	Inpatient	Inpatient	7	M25.559	Pain in unspecified hip	M25559	C16.0	357	2.1367	OTHER DIGESTIVE SYSTEM O.R. PROCEDURES W CC	80	15.1	W	M	MC CREARY	NULL	28	NULL	28	0	0	1	0	1	0	5	NULL
1102	SGB	STATE AGENCY	Govt/Other	Inpatient	Inpatient	7	K80.00	Calculus of gallbladder with acute cholecystitis without obstruction	K8000	K85.91	408	3.9456	BILIARY TRACT PROC EXCEPT ONLY CHOLECYST W OR W/O C.D.E. W MCC	40	57.5	W	M	FAYETTE	NULL	28	NULL	28	1.824	0	0	1	1	0	3	Post
1103	SGO	COMMERCIAL	Managed Care	Inpatient	Inpatient	10	J15.0	Pneumonia due to Klebsiella pneumoniae	J150	C25.0	405	5.4272	PANCREAS, LIVER & SHUNT PROCEDURES W MCC	62	49.4	B	M	BOYLE	NULL	28	19	9	31.717	0	0	1	0	1	NULL	NULL
1104	SGB	MEDICARE PART A	Medicare	Inpatient	Inpatient	25	J44.9	Chronic obstructive pulmonary disease, unspecified	J449	S32.811A	958	4.2558	OTHER O.R. PROCEDURES FOR MULTIPLE SIGNIFICANT TRAUMA W CC	66	13	B	M	FAYETTE	NULL	28	NULL	28	3.38	0	1	0	1	0	4	NULL
1105	SGE	MEDICARE PART B	Medicare	Inpatient	Inpatient	31	Z20.828	Contact with and (suspected) exposure to other viral communicable diseases	Z20828	A41.9	3	18.9539	ECMO OR TRACH W MV >96 HRS OR PDX EXC FACE, MOUTH & NECK W MAJ O.R.	72	32.5	W	F	LETCHER	NULL	28	27	1	31.535	1	0	0	1	0	NULL	NULL
1106	SGB	STATE AGENCY	Govt/Other	Inpatient	Inpatient	3	K25.5	Chronic or unspecified gastric ulcer with perforation	K255	K85.91	408	3.9456	BILIARY TRACT PROC EXCEPT ONLY CHOLECYST W OR W/O C.D.E. W MCC	40	57.5	W	M	FAYETTE	NULL	28	NULL	28	1.824	0	0	1	1	0	3	Post
1107	SGB	AUTO INSURANCE	Managed Care	Inpatient	Inpatient	18	R40.2143	Coma scale, eyes open, spontaneous, at hospital admission	R402143	S22.42XA	183	1.4768	MAJOR CHEST TRAUMA W MCC	77	2.8	W	F	FAYETTE	NULL	28	NULL	28	1.523	0	0	1	1	0	5	NULL
1108	SGB	MEDICARE PART A	Medicare	Inpatient	Inpatient	20	I11.0	Hypertensive heart disease with heart failure	I110	I63.411	23	5.4601	CRANIOTOMY W MAJOR DEVICE IMPLANT OR ACUTE COMPLEX CNS PDX W MCC OR CHEMOTHERAPY IMPLANT OR EPILEPSY W NEUROSTIMULATOR	79	23.9	W	M	PULASKI	NULL	28	3	25	2.678	1	0	1	1	0	6	NULL
1109	SGE	MEDICARE PART A	Medicare	Inpatient	Inpatient	16	E83.42	Hypomagnesemia	E8342	A41.9	853	5.0986	INFECTIOUS & PARASITIC DISEASES W O.R. PROCEDURE W MCC	42	9.7	W	M	WOLFE	NULL	28	NULL	28	0	1	0	1	0	1	7	New
1110	SGO	MEDICARE REPLACEMENT	Medicare	Inpatient	Inpatient	24	Z11.59	Encounter for screening for other viral diseases	Z1159	C17.0	374	1.9975	DIGESTIVE MALIGNANCY W MCC	58	15	W	M	LAUREL	NULL	28	NULL	28	0	1	0	1	1	0	NULL	NULL
1111	SGT	MEDICARE PART A	Medicare	Inpatient	Inpatient	9	C34.90	Malignant neoplasm of unspecified part of unspecified bronchus or lung	C3490	M97.02XA	466	5.0991	REVISION OF HIP OR KNEE REPLACEMENT W MCC	73	15	W	F	LEE	NULL	28	3	25	5.333	1	0	1	1	0	NULL	NULL
1112	SGO	MEDICARE REPLACEMENT	Medicare	Inpatient	Inpatient	5	I10	Essential (primary) hypertension	I10	C16.0	357	2.1367	OTHER DIGESTIVE SYSTEM O.R. PROCEDURES W CC	80	15.1	W	M	MC CREARY	NULL	28	NULL	28	0	0	1	0	1	0	5	NULL
1113	SGB	MEDICARE PART A	Medicare	Inpatient	Inpatient	24	F03.90	Unspecified dementia without behavioral disturbance	F0390	I63.411	23	5.4601	CRANIOTOMY W MAJOR DEVICE IMPLANT OR ACUTE COMPLEX CNS PDX W MCC OR CHEMOTHERAPY IMPLANT OR EPILEPSY W NEUROSTIMULATOR	79	23.9	W	M	PULASKI	NULL	28	3	25	2.678	1	0	1	1	0	6	NULL
1114	SGO	MEDICARE REPLACEMENT	Medicare	Inpatient	Inpatient	10	I10	Essential (primary) hypertension	I10	K52.89	391	1.235	ESOPHAGITIS, GASTROENT & MISC DIGEST DISORDERS W MCC	69	3.7	W	F	DAVIESS	NULL	28	NULL	28	0	0	0	1	1	0	NULL	NULL
1115	SGE	MEDICARE PART A	Medicare	Inpatient	Inpatient	14	E78.5	Hyperlipidemia, unspecified	E785	A41.9	853	5.0986	INFECTIOUS & PARASITIC DISEASES W O.R. PROCEDURE W MCC	42	9.7	W	M	WOLFE	NULL	28	NULL	28	0	1	0	1	0	1	7	New
1116	SGB	CHAMPUS	Govt/Other	Inpatient	Inpatient	36	E83.39	Other disorders of phosphorus metabolism	E8339	A41.9	4	10.9257	TRACH W MV >96 HRS OR PDX EXC FACE, MOUTH & NECK W/O MAJ O.R.	57	31.7	W	F	FRANKLIN	17	11	28	0	30.717	0	0	0	0	1	2	Transition
1117	SGB	CHAMPUS	Govt/Other	Inpatient	Inpatient	2	N17.0	Acute kidney failure with tubular necrosis	N170	A41.9	4	10.9257	TRACH W MV >96 HRS OR PDX EXC FACE, MOUTH & NECK W/O MAJ O.R.	57	31.7	W	F	FRANKLIN	17	11	28	0	30.717	0	0	0	0	1	2	Transition
1118	SGB	KMA	Medicaid	Inpatient	Inpatient	15	E66.9	Obesity, unspecified	E669	C78.5	329	4.9927	MAJOR SMALL & LARGE BOWEL PROCEDURES W MCC	39	8.1	W	F	NICHOLAS	NULL	28	1	27	3.474	1	0	1	0	1	6	NULL
1119	SGG	MEDICARE PART A	Medicare	Inpatient	Inpatient	1	K57.20	Diverticulitis of large intestine with perforation and abscess without bleeding	K5720	K57.20	329	4.9927	MAJOR SMALL & LARGE BOWEL PROCEDURES W MCC	64	11.6	W	F	CASEY	NULL	28	2	26	2.517	1	0	1	0	1	5	NULL
1120	SGE	MEDICARE PART B	Medicare	Inpatient	Inpatient	17	E87.0	Hyperosmolality and hypernatremia	E870	A41.9	3	18.9539	ECMO OR TRACH W MV >96 HRS OR PDX EXC FACE, MOUTH & NECK W MAJ O.R.	72	32.5	W	F	LETCHER	NULL	28	27	1	31.535	1	0	0	1	0	NULL	NULL
1121	SGG	MEDICARE PART A	Medicare	Inpatient	Inpatient	11	Z87.891	Personal history of nicotine dependence	Z87891	I13.0	982	2.4839	EXTENSIVE O.R. PROCEDURE UNRELATED TO PRINCIPAL DIAGNOSIS W CC	74	17	W	M	SCOTT	NULL	28	NULL	28	2.426	0	1	0	1	0	3	Post
1122	SGE	MEDICARE PART A	Medicare	Inpatient	Inpatient	2	M72.6	Necrotizing fasciitis	M726	A41.9	853	5.0986	INFECTIOUS & PARASITIC DISEASES W O.R. PROCEDURE W MCC	42	9.7	W	M	WOLFE	NULL	28	NULL	28	0	1	0	1	0	1	7	New
1123	SGO	MEDICARE REPLACEMENT	Medicare	Inpatient	Inpatient	20	Z79.4	Long term (current) use of insulin	Z794	C17.0	374	1.9975	DIGESTIVE MALIGNANCY W MCC	58	15	W	M	LAUREL	NULL	28	NULL	28	0	1	0	1	1	0	NULL	NULL
1124	SGG	MEDICARE PART A	Medicare	Inpatient	Inpatient	6	E87.2	Acidosis	E872	K57.20	329	4.9927	MAJOR SMALL & LARGE BOWEL PROCEDURES W MCC	64	11.6	W	F	CASEY	NULL	28	2	26	2.517	1	0	1	0	1	5	NULL
1125	SGE	MEDICARE PART B	Medicare	Inpatient	Inpatient	12	J90	Pleural effusion, not elsewhere classified	J90	A41.9	3	18.9539	ECMO OR TRACH W MV >96 HRS OR PDX EXC FACE, MOUTH & NECK W MAJ O.R.	72	32.5	W	F	LETCHER	NULL	28	27	1	31.535	1	0	0	1	0	NULL	NULL
1126	SGB	MEDICARE PART A	Medicare	Inpatient	Inpatient	44	I25.2	Old myocardial infarction	I252	I63.411	23	5.4601	CRANIOTOMY W MAJOR DEVICE IMPLANT OR ACUTE COMPLEX CNS PDX W MCC OR CHEMOTHERAPY IMPLANT OR EPILEPSY W NEUROSTIMULATOR	79	23.9	W	M	PULASKI	NULL	28	3	25	2.678	1	0	1	1	0	6	NULL
1127	SGB	MEDICARE PART A	Medicare	Inpatient	Inpatient	5	G93.41	Metabolic encephalopathy	G9341	I63.411	23	5.4601	CRANIOTOMY W MAJOR DEVICE IMPLANT OR ACUTE COMPLEX CNS PDX W MCC OR CHEMOTHERAPY IMPLANT OR EPILEPSY W NEUROSTIMULATOR	79	23.9	W	M	PULASKI	NULL	28	3	25	2.678	1	0	1	1	0	6	NULL
1128	SGO	BLUE CROSS	Managed Care	Inpatient	Inpatient	9	Z20.828	Contact with and (suspected) exposure to other viral communicable diseases	Z20828	E86.0	640	1.2142	MISC DISORDERS OF NUTRITION, METABOLISM, FLUIDS/ELECTROLYTES W MCC	46	2.2	W	M	FRANKLIN	NULL	28	NULL	28	0	0	0	1	0	1	NULL	NULL
1129	SGO	COMMERCIAL	Managed Care	Inpatient	Inpatient	9	J80	Acute respiratory distress syndrome	J80	C25.0	405	5.4272	PANCREAS, LIVER & SHUNT PROCEDURES W MCC	62	49.4	B	M	BOYLE	NULL	28	19	9	31.717	0	0	1	0	1	NULL	NULL
1130	SGB	MEDICARE PART A	Medicare	Inpatient	Inpatient	26	I25.10	Atherosclerotic heart disease of native coronary artery without angina pectoris	I2510	S32.811A	958	4.2558	OTHER O.R. PROCEDURES FOR MULTIPLE SIGNIFICANT TRAUMA W CC	66	13	B	M	FAYETTE	NULL	28	NULL	28	3.38	0	1	0	1	0	4	NULL
1131	SGB	MEDICARE PART A	Medicare	Inpatient	Inpatient	1	A41.9	Sepsis, unspecified organism	A419	A41.9	853	5.0571	INFECTIOUS & PARASITIC DISEASES W O.R. PROCEDURE W MCC	87	15.7	W	F	BATH	NULL	28	2	26	5.765	1	0	1	0	1	5	NULL
1132	SGE	MEDICARE PART B	Medicare	Inpatient	Inpatient	30	K62.3	Rectal prolapse	K623	A41.9	3	18.9539	ECMO OR TRACH W MV >96 HRS OR PDX EXC FACE, MOUTH & NECK W MAJ O.R.	72	32.5	W	F	LETCHER	NULL	28	27	1	31.535	1	0	0	1	0	NULL	NULL
1133	SGE	MEDICARE PART B	Medicare	Inpatient	Inpatient	61	I99.8	Other disorder of circulatory system	I998	A41.9	3	18.9539	ECMO OR TRACH W MV >96 HRS OR PDX EXC FACE, MOUTH & NECK W MAJ O.R.	72	32.5	W	F	LETCHER	NULL	28	27	1	31.535	1	0	0	1	0	NULL	NULL
1134	SGO	COMMERCIAL	Managed Care	Inpatient	Inpatient	36	E83.42	Hypomagnesemia	E8342	C25.0	405	5.4272	PANCREAS, LIVER & SHUNT PROCEDURES W MCC	62	49.4	B	M	BOYLE	NULL	28	19	9	31.717	0	0	1	0	1	NULL	NULL
1135	SGO	COMMERCIAL	Managed Care	Inpatient	Inpatient	40	Z66	Do not resuscitate	Z66	C25.0	405	5.4272	PANCREAS, LIVER & SHUNT PROCEDURES W MCC	62	49.4	B	M	BOYLE	NULL	28	19	9	31.717	0	0	1	0	1	NULL	NULL
1136	SGB	BLUE CROSS	Managed Care	Inpatient	Inpatient	6	J45.909	Unspecified asthma, uncomplicated	J45909	K85.91	438	1.6584	DISORDERS OF PANCREAS EXCEPT MALIGNANCY W MCC	37	9.6	W	M	MONTGOMERY	NULL	28	NULL	28	0	1	0	1	1	0	2	Transition
1137	SGR	KMA	Medicaid	Inpatient	Inpatient	21	E78.5	Hyperlipidemia, unspecified	E785	E11.52	239	4.6459	AMPUTATION FOR CIRC SYS DISORDERS EXC UPPER LIMB & TOE W MCC	62	9	W	M	ANDERSON	NULL	28	NULL	28	0.835	0	0	1	1	0	3	Post
1138	SGE	MEDICARE PART B	Medicare	Inpatient	Inpatient	14	K55.1	Chronic vascular disorders of intestine	K551	A41.9	3	18.9539	ECMO OR TRACH W MV >96 HRS OR PDX EXC FACE, MOUTH & NECK W MAJ O.R.	72	32.5	W	F	LETCHER	NULL	28	27	1	31.535	1	0	0	1	0	NULL	NULL
1139	SGE	MEDICARE PART B	Medicare	Inpatient	Inpatient	59	T50.1X5A	Adverse effect of loop [high-ceiling] diuretics, initial encounter	T501X5A	A41.9	3	18.9539	ECMO OR TRACH W MV >96 HRS OR PDX EXC FACE, MOUTH & NECK W MAJ O.R.	72	32.5	W	F	LETCHER	NULL	28	27	1	31.535	1	0	0	1	0	NULL	NULL
1140	SGO	COMMERCIAL	Managed Care	Inpatient	Inpatient	24	E11.9	Type 2 diabetes mellitus without complications	E119	C25.0	405	5.4272	PANCREAS, LIVER & SHUNT PROCEDURES W MCC	62	49.4	B	M	BOYLE	NULL	28	19	9	31.717	0	0	1	0	1	NULL	NULL
1141	SGT	MEDICARE PART A	Medicare	Inpatient	Inpatient	26	D63.1	Anemia in chronic kidney disease (manifestation)	D631	M97.02XA	466	5.0991	REVISION OF HIP OR KNEE REPLACEMENT W MCC	73	15	W	F	LEE	NULL	28	3	25	5.333	1	0	1	1	0	NULL	NULL
1142	SGE	MEDICARE PART B	Medicare	Inpatient	Inpatient	8	R57.8	Other shock	R578	A41.9	3	18.9539	ECMO OR TRACH W MV >96 HRS OR PDX EXC FACE, MOUTH & NECK W MAJ O.R.	72	32.5	W	F	LETCHER	NULL	28	27	1	31.535	1	0	0	1	0	NULL	NULL
1143	SGE	MEDICARE PART B	Medicare	Inpatient	Inpatient	21	T85.698A	Other mechanical complication of other specified internal prosthetic devices, implants and grafts, initial encounter	T85698A	A41.9	3	18.9539	ECMO OR TRACH W MV >96 HRS OR PDX EXC FACE, MOUTH & NECK W MAJ O.R.	72	32.5	W	F	LETCHER	NULL	28	27	1	31.535	1	0	0	1	0	NULL	NULL
1144	SGE	MEDICARE PART B	Medicare	Inpatient	Inpatient	1	A41.9	Sepsis, unspecified organism	A419	A41.9	3	18.9539	ECMO OR TRACH W MV >96 HRS OR PDX EXC FACE, MOUTH & NECK W MAJ O.R.	72	32.5	W	F	LETCHER	NULL	28	27	1	31.535	1	0	0	1	0	NULL	NULL
1145	SGB	BLUE CROSS	Managed Care	Inpatient	Inpatient	3	J96.90	Respiratory failure, unspecified, unspecified whether with hypoxia or hypercapnia	J9690	T81.4XXA	856	4.4513	POSTOPERATIVE OR POST-TRAUMATIC INFECTIONS W O.R. PROC W MCC	58	16.8	W	F	NULL	NULL	28	2	26	1.821	0	0	1	1	0	3	Post
1146	SGB	MEDICARE PART A	Medicare	Inpatient	Inpatient	35	I25.10	Atherosclerotic heart disease of native coronary artery without angina pectoris	I2510	I63.411	23	5.4601	CRANIOTOMY W MAJOR DEVICE IMPLANT OR ACUTE COMPLEX CNS PDX W MCC OR CHEMOTHERAPY IMPLANT OR EPILEPSY W NEUROSTIMULATOR	79	23.9	W	M	PULASKI	NULL	28	3	25	2.678	1	0	1	1	0	6	NULL
1147	SGB	MEDICARE PART A	Medicare	Inpatient	Inpatient	12	S02.19XA	Other fracture of base of skull, initial encounter for closed fracture	S0219XA	S14.0XXA	3	17.9495	ECMO OR TRACH W MV >96 HRS OR PDX EXC FACE, MOUTH & NECK W MAJ O.R.	55	5.9	W	M	MADISON	NULL	28	7	21	5.934	1	0	0	1	0	2	Transition
1148	SGB	MEDICARE PART A	Medicare	Inpatient	Inpatient	2	R40.2213	Coma scale, best verbal response, none, at hospital admission	R402213	S14.0XXA	3	17.9495	ECMO OR TRACH W MV >96 HRS OR PDX EXC FACE, MOUTH & NECK W MAJ O.R.	55	5.9	W	M	MADISON	NULL	28	7	21	5.934	1	0	0	1	0	2	Transition
1149	SGE	FIN ASSIST DENIED	Medicaid	Inpatient	Inpatient	12	E83.42	Hypomagnesemia	E8342	T81.31XA	920	1.0031	COMPLICATIONS OF TREATMENT W CC	55	0.6	W	F	BOURBON	NULL	28	NULL	28	0	0	1	0	1	0	7	New
1150	SGG	KMA	Medicaid	Inpatient	Inpatient	3	C78.7	Secondary malignant neoplasm of liver and intrahepatic bile duct	C787	K56.600	329	4.9072	MAJOR SMALL & LARGE BOWEL PROCEDURES W MCC	61	7.1	W	M	MONTGOMERY	NULL	28	NULL	28	0	1	0	1	0	1	7	NULL
1151	SGR	KMA	Medicaid	Inpatient	Inpatient	4	F11.20	Opioid dependence, uncomplicated	F1120	I72.3	252	3.2598	OTHER VASCULAR PROCEDURES W MCC	58	45.7	W	F	DAVIESS	NULL	28	1	27	4.888	0	0	1	1	0	5	NULL
1152	SGB	MEDICARE PART A	Medicare	Inpatient	Inpatient	13	Z51.5	Encounter for palliative care	Z515	K25.6	326	5.2559	STOMACH, ESOPHAGEAL & DUODENAL PROC W MCC	62	20	W	M	PULASKI	NULL	28	21	7	19.973	1	0	1	1	0	5	NULL
1153	SGB	KMA	Medicaid	Inpatient	Inpatient	4	R40.2114	Coma scale, eyes open, never, 24 hours or more after hospital admission	R402114	A41.9	853	5.0571	INFECTIOUS & PARASITIC DISEASES W O.R. PROCEDURE W MCC	61	7.6	W	F	MC CREARY	NULL	28	3	25	2.475	0	0	1	1	0	5	NULL
1154	SGO	BLUE CROSS	Managed Care	Inpatient	Inpatient	13	K21.9	Gastro-esophageal reflux disease without esophagitis	K219	K83.1	445	1.0745	DISORDERS OF THE BILIARY TRACT W CC	56	2.9	W	M	WASHINGTON	NULL	28	NULL	28	0	0	1	0	1	0	NULL	NULL
1155	SGB	VET. ADMINISTRATION	Govt/Other	Inpatient	Inpatient	3	J95.811	Postprocedural pneumothorax	J95811	K26.4	357	2.1	OTHER DIGESTIVE SYSTEM O.R. PROCEDURES W CC	70	5.9	W	M	FRANKLIN	NULL	28	7	21	5.86	0	1	0	1	0	4	NULL
1156	SGR	KMA	Medicaid	Inpatient	Inpatient	20	B19.20	Unspecified viral hepatitis C without hepatic coma	B1920	I72.3	252	3.2598	OTHER VASCULAR PROCEDURES W MCC	58	45.7	W	F	DAVIESS	NULL	28	1	27	4.888	0	0	1	1	0	5	NULL
1157	SGE	BLUE CROSS	Managed Care	Inpatient	Inpatient	27	R18.8	Other ascites	R188	K55.049	326	5.2705	STOMACH, ESOPHAGEAL & DUODENAL PROC W MCC	65	33.7	W	M	FLEMING	NULL	28	10	18	27.368	1	0	1	1	0	7	New
1158	SGO	KMA	Medicaid	Inpatient	Inpatient	13	Z79.01	Long term (current) use of anticoagulants	Z7901	K83.1	444	1.5974	DISORDERS OF THE BILIARY TRACT W MCC	61	7.9	W	M	HARLAN	NULL	28	NULL	28	0	1	0	1	0	1	2	Transition
1159	SGB	MEDICARE PART A	Medicare	Inpatient	Inpatient	18	D72.829	Elevated white blood cell count, unspecified	D72829	S14.0XXA	3	17.9495	ECMO OR TRACH W MV >96 HRS OR PDX EXC FACE, MOUTH & NECK W MAJ O.R.	55	5.9	W	M	MADISON	NULL	28	7	21	5.934	1	0	0	1	0	2	Transition
1160	SGB	MEDICARE PART A	Medicare	Inpatient	Inpatient	15	G93.89	Other specified disorders of brain	G9389	S14.0XXA	3	17.9495	ECMO OR TRACH W MV >96 HRS OR PDX EXC FACE, MOUTH & NECK W MAJ O.R.	55	5.9	W	M	MADISON	NULL	28	7	21	5.934	1	0	0	1	0	2	Transition
1161	SGG	BLUE CROSS	Managed Care	Inpatient	Inpatient	3	K57.32	Diverticulitis of large intestine without perforation or abscess without bleeding	K5732	C18.6	330	2.5233	MAJOR SMALL & LARGE BOWEL PROCEDURES W CC	62	6	W	M	FAYETTE	NULL	28	NULL	28	0	0	1	0	1	0	5	NULL
1162	SGE	FIN ASSIST DENIED	Medicaid	Inpatient	Inpatient	1	T81.31XA	Disruption of external operation (surgical) wound, not elsewhere classified, initial encounter	T8131XA	T81.31XA	920	1.0031	COMPLICATIONS OF TREATMENT W CC	55	0.6	W	F	BOURBON	NULL	28	NULL	28	0	0	1	0	1	0	7	New
1163	SGG	KMA	Medicaid	Inpatient	Inpatient	5	Z68.1	Body mass index (BMI) 19.9 or less, adult	Z681	K56.600	329	4.9072	MAJOR SMALL & LARGE BOWEL PROCEDURES W MCC	61	7.1	W	M	MONTGOMERY	NULL	28	NULL	28	0	1	0	1	0	1	7	NULL
1164	SGR	KMA	Medicaid	Inpatient	Inpatient	21	D63.8	Anemia in other chronic diseases classified elsewhere (manifestation)	D638	I72.3	252	3.2598	OTHER VASCULAR PROCEDURES W MCC	58	45.7	W	F	DAVIESS	NULL	28	1	27	4.888	0	0	1	1	0	5	NULL
1165	SGE	BLUE CROSS	Managed Care	Inpatient	Inpatient	7	K65.1	Peritoneal abscess	K651	K55.049	326	5.2705	STOMACH, ESOPHAGEAL & DUODENAL PROC W MCC	65	33.7	W	M	FLEMING	NULL	28	10	18	27.368	1	0	1	1	0	7	New
1166	SGB	BLUE CROSS	Managed Care	Inpatient	Inpatient	8	K21.9	Gastro-esophageal reflux disease without esophagitis	K219	K85.82	438	1.6593	DISORDERS OF PANCREAS EXCEPT MALIGNANCY W MCC	44	9.3	W	F	MARSHALL	NULL	28	NULL	28	0	0	0	1	0	1	5	NULL
1167	SGO	BLUE CROSS	Managed Care	Inpatient	Inpatient	6	I10	Essential (primary) hypertension	I10	K83.1	445	1.0745	DISORDERS OF THE BILIARY TRACT W CC	56	2.9	W	M	WASHINGTON	NULL	28	NULL	28	0	0	1	0	1	0	NULL	NULL
1168	SGR	MEDICARE PART A	Medicare	Inpatient	Inpatient	5	C34.90	Malignant neoplasm of unspecified part of unspecified bronchus or lung	C3490	I99.8	252	3.2335	OTHER VASCULAR PROCEDURES W MCC	72	13.9	W	M	MONTGOMERY	NULL	28	NULL	28	0	1	0	1	1	0	3	Post
1169	SGT	KMA	Medicaid	Inpatient	Inpatient	17	D47.3	Essential (hemorrhagic) thrombocythemia	D473	K63.2	393	1.6326	OTHER DIGESTIVE SYSTEM DIAGNOSES W MCC	26	18.1	W	M	FLOYD	NULL	28	NULL	28	0	1	0	1	0	1	6	New
1170	SGO	KMA	Medicaid	Inpatient	Inpatient	9	Z85.038	Personal history of other malignant neoplasm of large intestine	Z85038	K83.1	444	1.5974	DISORDERS OF THE BILIARY TRACT W MCC	61	7.9	W	M	HARLAN	NULL	28	NULL	28	0	1	0	1	0	1	2	Transition
1171	SGT	MEDICARE REPLACEMENT	Medicare	Inpatient	Inpatient	9	R53.81	Other malaise	R5381	S72.001A	469	3.1399	MAJOR HIP AND KNEE JOINT REPLACEMENT OR REATTACHMENT OF LOWER EXTREMITY W MCC OR TOTAL ANKLE REPLACEMENT	70	19.6	W	M	NICHOLAS	NULL	28	NULL	28	0	1	0	1	0	1	NULL	NULL
1172	SGR	MEDICARE PART A	Medicare	Inpatient	Inpatient	20	Z98.1	Arthrodesis status	Z981	I99.8	252	3.2335	OTHER VASCULAR PROCEDURES W MCC	72	13.9	W	M	MONTGOMERY	NULL	28	NULL	28	0	1	0	1	1	0	3	Post
1173	SGE	BLUE CROSS	Managed Care	Inpatient	Inpatient	31	K21.9	Gastro-esophageal reflux disease without esophagitis	K219	K55.049	326	5.2705	STOMACH, ESOPHAGEAL & DUODENAL PROC W MCC	65	33.7	W	M	FLEMING	NULL	28	10	18	27.368	1	0	1	1	0	7	New
1174	SGO	KMA	Medicaid	Inpatient	Inpatient	1	K83.1	Obstruction of bile duct	K831	K83.1	444	1.5974	DISORDERS OF THE BILIARY TRACT W MCC	61	7.9	W	M	HARLAN	NULL	28	NULL	28	0	1	0	1	0	1	2	Transition
1175	SGO	MEDICARE REPLACEMENT	Medicare	Inpatient	Inpatient	7	K44.9	Diaphragmatic hernia without obstruction or gangrene	K449	E86.0	641	0.7181	MISC DISORDERS OF NUTRITION, METABOLISM, FLUIDS/ELECTROLYTES W/O MCC	63	4	W	M	POWELL	NULL	28	NULL	28	0	1	0	0	1	0	3	Post
1176	SGB	KMA	Medicaid	Inpatient	Inpatient	27	E66.9	Obesity, unspecified	E669	A41.9	853	5.0571	INFECTIOUS & PARASITIC DISEASES W O.R. PROCEDURE W MCC	61	7.6	W	F	MC CREARY	NULL	28	3	25	2.475	0	0	1	1	0	5	NULL
1177	SGB	MEDICARE PART A	Medicare	Inpatient	Inpatient	9	J96.01	Acute respiratory failure with hypoxia	J9601	S14.0XXA	3	17.9495	ECMO OR TRACH W MV >96 HRS OR PDX EXC FACE, MOUTH & NECK W MAJ O.R.	55	5.9	W	M	MADISON	NULL	28	7	21	5.934	1	0	0	1	0	2	Transition
1178	SGG	KMA	Medicaid	Inpatient	Inpatient	10	Z92.21	Personal history of antineoplastic chemotherapy	Z9221	K56.600	329	4.9072	MAJOR SMALL & LARGE BOWEL PROCEDURES W MCC	61	7.1	W	M	MONTGOMERY	NULL	28	NULL	28	0	1	0	1	0	1	7	NULL
1179	SGB	BLUE CROSS	Managed Care	Inpatient	Inpatient	2	K65.1	Peritoneal abscess	K651	K85.82	438	1.6593	DISORDERS OF PANCREAS EXCEPT MALIGNANCY W MCC	44	9.3	W	F	MARSHALL	NULL	28	NULL	28	0	0	0	1	0	1	5	NULL
1180	SGB	MEDICARE PART A	Medicare	Inpatient	Inpatient	23	S12.400A	Unspecified displaced fracture of fifth cervical vertebra, initial encounter for closed fracture	S12400A	S14.0XXA	3	17.9495	ECMO OR TRACH W MV >96 HRS OR PDX EXC FACE, MOUTH & NECK W MAJ O.R.	55	5.9	W	M	MADISON	NULL	28	7	21	5.934	1	0	0	1	0	2	Transition
1181	SGE	BLUE CROSS	Managed Care	Inpatient	Inpatient	30	Z90.411	Acquired partial absence of pancreas	Z90411	K55.049	326	5.2705	STOMACH, ESOPHAGEAL & DUODENAL PROC W MCC	65	33.7	W	M	FLEMING	NULL	28	10	18	27.368	1	0	1	1	0	7	New
1182	SGO	BLUE CROSS	Managed Care	Inpatient	Inpatient	11	F32.9	Major depressive disorder, single episode, unspecified	F329	K83.1	445	1.0745	DISORDERS OF THE BILIARY TRACT W CC	56	2.9	W	M	WASHINGTON	NULL	28	NULL	28	0	0	1	0	1	0	NULL	NULL
1183	SGG	MEDICARE REPLACEMENT	Medicare	Inpatient	Inpatient	7	K81.1	Chronic cholecystitis	K811	K91.89	329	4.9612	MAJOR SMALL & LARGE BOWEL PROCEDURES W MCC	69	14.1	W	M	BOYD	NULL	28	NULL	28	0.057	1	0	1	0	1	2	Transition
1184	SGO	MEDICARE REPLACEMENT	Medicare	Inpatient	Inpatient	5	R00.1	Bradycardia, unspecified	R001	E86.0	641	0.7181	MISC DISORDERS OF NUTRITION, METABOLISM, FLUIDS/ELECTROLYTES W/O MCC	63	4	W	M	POWELL	NULL	28	NULL	28	0	1	0	0	1	0	3	Post
1185	SGO	MEDICARE REPLACEMENT	Medicare	Inpatient	Inpatient	6	N40.1	Benign prostatic hyperplasia with lower urinary tract symptoms	N401	E86.0	641	0.7181	MISC DISORDERS OF NUTRITION, METABOLISM, FLUIDS/ELECTROLYTES W/O MCC	63	4	W	M	POWELL	NULL	28	NULL	28	0	1	0	0	1	0	3	Post
1186	SGO	BLUE CROSS	Managed Care	Inpatient	Inpatient	7	E11.9	Type 2 diabetes mellitus without complications	E119	K83.1	445	1.0745	DISORDERS OF THE BILIARY TRACT W CC	56	2.9	W	M	WASHINGTON	NULL	28	NULL	28	0	0	1	0	1	0	NULL	NULL
1187	SGG	MEDICARE REPLACEMENT	Medicare	Inpatient	Inpatient	9	Z92.21	Personal history of antineoplastic chemotherapy	Z9221	K91.89	329	4.9612	MAJOR SMALL & LARGE BOWEL PROCEDURES W MCC	69	14.1	W	M	BOYD	NULL	28	NULL	28	0.057	1	0	1	0	1	2	Transition
1188	SGO	MEDICARE REPLACEMENT	Medicare	Inpatient	Inpatient	2	K83.1	Obstruction of bile duct	K831	K65.1	371	1.7244	MAJOR GASTROINTESTINAL DISORDERS & PERITONEAL INFECTIONS W MCC	68	5.9	W	M	CARTER	NULL	28	NULL	28	0	1	0	1	1	0	3	Post
1189	SGR	MEDICARE PART A	Medicare	Inpatient	Inpatient	13	F39	Unspecified mood [affective] disorder	F39	I71.4	268	6.7037	AORTIC AND HEART ASSIST PROCEDURES EXCEPT PULSATION BALLOON W MCC	74	17.4	W	M	LINCOLN	NULL	28	2	26	10.674	1	0	1	1	0	5	NULL
1190	SGB	MEDICARE REPLACEMENT	Medicare	Inpatient	Inpatient	8	K80.30	Calculus of bile duct with cholangitis, unspecified, without obstruction	K8030	A41.9	871	1.8229	SEPTICEMIA OR SEVERE SEPSIS W/O MV >96 HOURS W MCC	86	5.1	W	F	WOODFORD	NULL	28	NULL	28	1.79	0	0	1	0	1	4	NULL
1191	SGO	MEDICARE REPLACEMENT	Medicare	Inpatient	Inpatient	12	Z68.21	Body mass index (BMI) 21.0-21.9, adult	Z6821	C78.7	406	2.7909	PANCREAS, LIVER & SHUNT PROCEDURES W CC	78	5.1	W	M	BOYD	NULL	28	NULL	28	0	1	1	0	1	0	7	New
1192	SGB	MEDICARE PART A	Medicare	Inpatient	Inpatient	34	E83.41	Hypermagnesemia	E8341	K25.6	326	5.2559	STOMACH, ESOPHAGEAL & DUODENAL PROC W MCC	62	20	W	M	PULASKI	NULL	28	21	7	19.973	1	0	1	1	0	5	NULL
1193	SGT	MEDICARE REPLACEMENT	Medicare	Inpatient	Inpatient	16	Z91.81	History of falling	Z9181	S72.001A	469	3.1399	MAJOR HIP AND KNEE JOINT REPLACEMENT OR REATTACHMENT OF LOWER EXTREMITY W MCC OR TOTAL ANKLE REPLACEMENT	70	19.6	W	M	NICHOLAS	NULL	28	NULL	28	0	1	0	1	0	1	NULL	NULL
1194	SGT	MEDICARE PART A	Medicare	Inpatient	Inpatient	17	I25.2	Old myocardial infarction	I252	S27.0XXA	200	1.0821	PNEUMOTHORAX W CC	95	8.5	W	F	BRACKEN	NULL	28	NULL	28	0	0	1	0	1	0	NULL	NULL
1195	SGB	MEDICARE PART A	Medicare	Inpatient	Inpatient	33	K66.0	Peritoneal adhesions (postprocedural) (postinfection)	K660	K25.6	326	5.2559	STOMACH, ESOPHAGEAL & DUODENAL PROC W MCC	62	20	W	M	PULASKI	NULL	28	21	7	19.973	1	0	1	1	0	5	NULL
1196	SGG	MEDICARE REPLACEMENT	Medicare	Inpatient	Inpatient	2	K65.9	Peritonitis, unspecified	K659	K91.89	329	4.9612	MAJOR SMALL & LARGE BOWEL PROCEDURES W MCC	69	14.1	W	M	BOYD	NULL	28	NULL	28	0.057	1	0	1	0	1	2	Transition
1197	SGO	MEDICARE REPLACEMENT	Medicare	Inpatient	Inpatient	10	M21.371	Foot drop, right foot	M21371	E86.0	641	0.7181	MISC DISORDERS OF NUTRITION, METABOLISM, FLUIDS/ELECTROLYTES W/O MCC	63	4	W	M	POWELL	NULL	28	NULL	28	0	1	0	0	1	0	3	Post
1198	SGB	KMA	Medicaid	Inpatient	Inpatient	16	F17.210	Nicotine dependence, cigarettes, uncomplicated	F17210	A41.9	853	5.0571	INFECTIOUS & PARASITIC DISEASES W O.R. PROCEDURE W MCC	61	7.6	W	F	MC CREARY	NULL	28	3	25	2.475	0	0	1	1	0	5	NULL
1199	SGG	KMA	Medicaid	Inpatient	Inpatient	3	K66.0	Peritoneal adhesions (postprocedural) (postinfection)	K660	K57.20	330	2.4689	MAJOR SMALL & LARGE BOWEL PROCEDURES W CC	41	3.2	W	M	FAYETTE	NULL	28	NULL	28	0	0	1	0	1	0	4	NULL
1200	SGT	KMA	Medicaid	Inpatient	Inpatient	9	D64.9	Anemia, unspecified	D649	K63.2	393	1.6326	OTHER DIGESTIVE SYSTEM DIAGNOSES W MCC	26	18.1	W	M	FLOYD	NULL	28	NULL	28	0	1	0	1	0	1	6	New
1201	SGE	BLUE CROSS	Managed Care	Inpatient	Inpatient	39	I49.3	Ventricular premature depolarization	I493	K55.049	326	5.2705	STOMACH, ESOPHAGEAL & DUODENAL PROC W MCC	65	33.7	W	M	FLEMING	NULL	28	10	18	27.368	1	0	1	1	0	7	New
1202	SGB	KMA	Medicaid	Inpatient	Inpatient	22	R40.2142	Coma scale, eyes open, spontaneous, at arrival to emergency department	R402142	A41.9	853	5.0571	INFECTIOUS & PARASITIC DISEASES W O.R. PROCEDURE W MCC	61	7.6	W	F	MC CREARY	NULL	28	3	25	2.475	0	0	1	1	0	5	NULL
1203	SGT	MEDICARE PART A	Medicare	Inpatient	Inpatient	8	F03.90	Unspecified dementia without behavioral disturbance	F0390	S27.0XXA	200	1.0821	PNEUMOTHORAX W CC	95	8.5	W	F	BRACKEN	NULL	28	NULL	28	0	0	1	0	1	0	NULL	NULL
1204	SGE	BLUE CROSS	Managed Care	Inpatient	Inpatient	10	C92.00	Acute myeloblastic leukemia, not having achieved remission	C9200	K55.049	326	5.2705	STOMACH, ESOPHAGEAL & DUODENAL PROC W MCC	65	33.7	W	M	FLEMING	NULL	28	10	18	27.368	1	0	1	1	0	7	New
1205	SGB	BLUE CROSS	Managed Care	Inpatient	Inpatient	1	K85.82	Other acute pancreatitis with infected necrosis	K8582	K85.82	438	1.6593	DISORDERS OF PANCREAS EXCEPT MALIGNANCY W MCC	44	9.3	W	F	MARSHALL	NULL	28	NULL	28	0	0	0	1	0	1	5	NULL
1206	SGR	MEDICARE PART A	Medicare	Inpatient	Inpatient	2	J95.821	Acute postprocedural respiratory failure	J95821	I71.4	268	6.7037	AORTIC AND HEART ASSIST PROCEDURES EXCEPT PULSATION BALLOON W MCC	74	17.4	W	M	LINCOLN	NULL	28	2	26	10.674	1	0	1	1	0	5	NULL
1207	SGR	MEDICARE PART A	Medicare	Inpatient	Inpatient	16	I11.0	Hypertensive heart disease with heart failure	I110	I99.8	252	3.2335	OTHER VASCULAR PROCEDURES W MCC	72	13.9	W	M	MONTGOMERY	NULL	28	NULL	28	0	1	0	1	1	0	3	Post
1208	SGO	MEDICARE REPLACEMENT	Medicare	Inpatient	Inpatient	7	M19.90	Unspecified osteoarthritis, unspecified site	M1990	C78.7	406	2.7909	PANCREAS, LIVER & SHUNT PROCEDURES W CC	78	5.1	W	M	BOYD	NULL	28	NULL	28	0	1	1	0	1	0	7	New
1209	SGG	KMA	Medicaid	Inpatient	Inpatient	9	K37	Unspecified appendicitis	K37	K56.600	329	4.9072	MAJOR SMALL & LARGE BOWEL PROCEDURES W MCC	61	7.1	W	M	MONTGOMERY	NULL	28	NULL	28	0	1	0	1	0	1	7	NULL
1210	SGR	KMA	Medicaid	Inpatient	Inpatient	8	Z68.1	Body mass index (BMI) 19.9 or less, adult	Z681	I72.3	252	3.2598	OTHER VASCULAR PROCEDURES W MCC	58	45.7	W	F	DAVIESS	NULL	28	1	27	4.888	0	0	1	1	0	5	NULL
1211	SGR	MEDICARE PART A	Medicare	Inpatient	Inpatient	16	E78.1	Pure hyperglyceridemia	E781	I71.4	268	6.7037	AORTIC AND HEART ASSIST PROCEDURES EXCEPT PULSATION BALLOON W MCC	74	17.4	W	M	LINCOLN	NULL	28	2	26	10.674	1	0	1	1	0	5	NULL
1212	SGO	BLUE CROSS	Managed Care	Inpatient	Inpatient	9	Z87.891	Personal history of nicotine dependence	Z87891	K83.1	445	1.0745	DISORDERS OF THE BILIARY TRACT W CC	56	2.9	W	M	WASHINGTON	NULL	28	NULL	28	0	0	1	0	1	0	NULL	NULL
1213	SGB	MEDICARE PART A	Medicare	Inpatient	Inpatient	26	R40.2363	Coma scale, best motor response, obeys commands, at hospital admission	R402363	S14.0XXA	3	17.9495	ECMO OR TRACH W MV >96 HRS OR PDX EXC FACE, MOUTH & NECK W MAJ O.R.	55	5.9	W	M	MADISON	NULL	28	7	21	5.934	1	0	0	1	0	2	Transition
1214	SGB	MEDICARE REPLACEMENT	Medicare	Inpatient	Inpatient	6	D50.0	Iron deficiency anemia secondary to blood loss (chronic)	D500	A41.9	871	1.8229	SEPTICEMIA OR SEVERE SEPSIS W/O MV >96 HOURS W MCC	86	5.1	W	F	WOODFORD	NULL	28	NULL	28	1.79	0	0	1	0	1	4	NULL
1215	SGO	MEDICARE REPLACEMENT	Medicare	Inpatient	Inpatient	1	C78.7	Secondary malignant neoplasm of liver and intrahepatic bile duct	C787	C78.7	406	2.7909	PANCREAS, LIVER & SHUNT PROCEDURES W CC	78	5.1	W	M	BOYD	NULL	28	NULL	28	0	1	1	0	1	0	7	New
1216	SGE	BLUE CROSS	Managed Care	Inpatient	Inpatient	29	R58	Hemorrhage, not elsewhere classified	R58	K55.049	326	5.2705	STOMACH, ESOPHAGEAL & DUODENAL PROC W MCC	65	33.7	W	M	FLEMING	NULL	28	10	18	27.368	1	0	1	1	0	7	New
1217	SGG	MEDICARE REPLACEMENT	Medicare	Inpatient	Inpatient	8	Z85.048	Personal history of other malignant neoplasm of rectum, rectosigmoid junction, and anus	Z85048	K91.89	329	4.9612	MAJOR SMALL & LARGE BOWEL PROCEDURES W MCC	69	14.1	W	M	BOYD	NULL	28	NULL	28	0.057	1	0	1	0	1	2	Transition
1218	SGB	BLUE CROSS	Managed Care	Inpatient	Inpatient	4	R17	Unspecified jaundice	R17	K85.82	438	1.6593	DISORDERS OF PANCREAS EXCEPT MALIGNANCY W MCC	44	9.3	W	F	MARSHALL	NULL	28	NULL	28	0	0	0	1	0	1	5	NULL
1219	SGG	KMA	Medicaid	Inpatient	Inpatient	5	F17.210	Nicotine dependence, cigarettes, uncomplicated	F17210	K57.20	330	2.4689	MAJOR SMALL & LARGE BOWEL PROCEDURES W CC	41	3.2	W	M	FAYETTE	NULL	28	NULL	28	0	0	1	0	1	0	4	NULL
1220	SGT	MEDICARE PART A	Medicare	Inpatient	Inpatient	12	Z11.59	Encounter for screening for other viral diseases	Z1159	S27.0XXA	200	1.0821	PNEUMOTHORAX W CC	95	8.5	W	F	BRACKEN	NULL	28	NULL	28	0	0	1	0	1	0	NULL	NULL
1221	SGE	BLUE CROSS	Managed Care	Inpatient	Inpatient	38	B96.89	Other specified bacterial agents as the cause of diseases classified elsewhere	B9689	K55.049	326	5.2705	STOMACH, ESOPHAGEAL & DUODENAL PROC W MCC	65	33.7	W	M	FLEMING	NULL	28	10	18	27.368	1	0	1	1	0	7	New
1222	SGB	MEDICARE REPLACEMENT	Medicare	Inpatient	Inpatient	12	K80.70	Calculus of gallbladder and bile duct without cholecystitis without obstruction	K8070	A41.9	871	1.8229	SEPTICEMIA OR SEVERE SEPSIS W/O MV >96 HOURS W MCC	86	5.1	W	F	WOODFORD	NULL	28	NULL	28	1.79	0	0	1	0	1	4	NULL
1223	SGE	BLUE CROSS	Managed Care	Inpatient	Inpatient	40	E87.6	Hypokalemia	E876	K55.049	326	5.2705	STOMACH, ESOPHAGEAL & DUODENAL PROC W MCC	65	33.7	W	M	FLEMING	NULL	28	10	18	27.368	1	0	1	1	0	7	New
1224	SGO	KMA	Medicaid	Inpatient	Inpatient	5	Z68.1	Body mass index (BMI) 19 or less, adult	Z681	K83.1	444	1.5974	DISORDERS OF THE BILIARY TRACT W MCC	61	7.9	W	M	HARLAN	NULL	28	NULL	28	0	1	0	1	0	1	2	Transition
1225	SGT	MEDICARE REPLACEMENT	Medicare	Inpatient	Inpatient	7	E87.1	Hypo-osmolality and hyponatremia	E871	S72.001A	469	3.1399	MAJOR HIP AND KNEE JOINT REPLACEMENT OR REATTACHMENT OF LOWER EXTREMITY W MCC OR TOTAL ANKLE REPLACEMENT	70	19.6	W	M	NICHOLAS	NULL	28	NULL	28	0	1	0	1	0	1	NULL	NULL
1226	SGT	MEDICARE REPLACEMENT	Medicare	Inpatient	Inpatient	6	Z68.1	Body mass index (BMI) 19.9 or less, adult	Z681	S72.001A	469	3.1399	MAJOR HIP AND KNEE JOINT REPLACEMENT OR REATTACHMENT OF LOWER EXTREMITY W MCC OR TOTAL ANKLE REPLACEMENT	70	19.6	W	M	NICHOLAS	NULL	28	NULL	28	0	1	0	1	0	1	NULL	NULL
1227	SGG	BLUE CROSS	Managed Care	Inpatient	Inpatient	6	E11.9	Type 2 diabetes mellitus without complications	E119	C18.6	330	2.5233	MAJOR SMALL & LARGE BOWEL PROCEDURES W CC	62	6	W	M	FAYETTE	NULL	28	NULL	28	0	0	1	0	1	0	5	NULL
1228	SGG	BLUE CROSS	Managed Care	Inpatient	Inpatient	21	Z79.84	Long term (current) use of oral hypoglycemic drugs	Z7984	C18.6	330	2.5233	MAJOR SMALL & LARGE BOWEL PROCEDURES W CC	62	6	W	M	FAYETTE	NULL	28	NULL	28	0	0	1	0	1	0	5	NULL
1229	SGE	FIN ASSIST DENIED	Medicaid	Inpatient	Inpatient	16	F17.210	Nicotine dependence, cigarettes, uncomplicated	F17210	T81.31XA	920	1.0031	COMPLICATIONS OF TREATMENT W CC	55	0.6	W	F	BOURBON	NULL	28	NULL	28	0	0	1	0	1	0	7	New
1230	SGB	MEDICARE PART A	Medicare	Inpatient	Inpatient	8	I42.0	Dilated cardiomyopathy	I420	K25.6	326	5.2559	STOMACH, ESOPHAGEAL & DUODENAL PROC W MCC	62	20	W	M	PULASKI	NULL	28	21	7	19.973	1	0	1	1	0	5	NULL
1231	SGB	MEDICARE PART A	Medicare	Inpatient	Inpatient	3	J96.01	Acute respiratory failure with hypoxia	J9601	K25.6	326	5.2559	STOMACH, ESOPHAGEAL & DUODENAL PROC W MCC	62	20	W	M	PULASKI	NULL	28	21	7	19.973	1	0	1	1	0	5	NULL
1232	SGG	MEDICARE REPLACEMENT	Medicare	Inpatient	Inpatient	11	Z68.25	Body mass index (BMI) 25.0-25.9, adult	Z6825	K91.89	329	4.9612	MAJOR SMALL & LARGE BOWEL PROCEDURES W MCC	69	14.1	W	M	BOYD	NULL	28	NULL	28	0.057	1	0	1	0	1	2	Transition
1233	SGT	MEDICARE REPLACEMENT	Medicare	Inpatient	Inpatient	5	R64	Cachexia	R64	S72.001A	469	3.1399	MAJOR HIP AND KNEE JOINT REPLACEMENT OR REATTACHMENT OF LOWER EXTREMITY W MCC OR TOTAL ANKLE REPLACEMENT	70	19.6	W	M	NICHOLAS	NULL	28	NULL	28	0	1	0	1	0	1	NULL	NULL
1234	SGB	MEDICARE REPLACEMENT	Medicare	Inpatient	Inpatient	1	A41.9	Sepsis, unspecified organism	A419	A41.9	871	1.8229	SEPTICEMIA OR SEVERE SEPSIS W/O MV >96 HOURS W MCC	86	5.1	W	F	WOODFORD	NULL	28	NULL	28	1.79	0	0	1	0	1	4	NULL
1235	SGR	MEDICARE PART A	Medicare	Inpatient	Inpatient	13	I48.0	Paroxysmal atrial fibrillation	I480	I99.8	252	3.2335	OTHER VASCULAR PROCEDURES W MCC	72	13.9	W	M	MONTGOMERY	NULL	28	NULL	28	0	1	0	1	1	0	3	Post
1236	SGR	MEDICARE PART A	Medicare	Inpatient	Inpatient	17	I25.10	Atherosclerotic heart disease of native coronary artery without angina pectoris	I2510	I99.8	252	3.2335	OTHER VASCULAR PROCEDURES W MCC	72	13.9	W	M	MONTGOMERY	NULL	28	NULL	28	0	1	0	1	1	0	3	Post
1237	SGT	MEDICARE PART A	Medicare	Inpatient	Inpatient	6	R53.81	Other malaise	R5381	S27.0XXA	200	1.0821	PNEUMOTHORAX W CC	95	8.5	W	F	BRACKEN	NULL	28	NULL	28	0	0	1	0	1	0	NULL	NULL
1238	SGT	MEDICARE PART A	Medicare	Inpatient	Inpatient	11	Z20.828	Contact with and (suspected) exposure to other viral communicable diseases	Z20828	S27.0XXA	200	1.0821	PNEUMOTHORAX W CC	95	8.5	W	F	BRACKEN	NULL	28	NULL	28	0	0	1	0	1	0	NULL	NULL
1239	SGE	BLUE CROSS	Managed Care	Inpatient	Inpatient	42	Z99.81	Dependence on supplemental oxygen	Z9981	K55.049	326	5.2705	STOMACH, ESOPHAGEAL & DUODENAL PROC W MCC	65	33.7	W	M	FLEMING	NULL	28	10	18	27.368	1	0	1	1	0	7	New
1240	SGB	MEDICARE PART A	Medicare	Inpatient	Inpatient	9	J95.851	Ventilator associated pneumonia	J95851	K25.6	326	5.2559	STOMACH, ESOPHAGEAL & DUODENAL PROC W MCC	62	20	W	M	PULASKI	NULL	28	21	7	19.973	1	0	1	1	0	5	NULL
1241	SGO	MEDICARE REPLACEMENT	Medicare	Inpatient	Inpatient	20	Z85.89	Personal history of malignant neoplasm of other organs and systems	Z8589	E86.0	641	0.7181	MISC DISORDERS OF NUTRITION, METABOLISM, FLUIDS/ELECTROLYTES W/O MCC	63	4	W	M	POWELL	NULL	28	NULL	28	0	1	0	0	1	0	3	Post
1242	SGO	MEDICARE REPLACEMENT	Medicare	Inpatient	Inpatient	13	R62.7	Adult failure to thrive	R627	E86.0	641	0.7181	MISC DISORDERS OF NUTRITION, METABOLISM, FLUIDS/ELECTROLYTES W/O MCC	63	4	W	M	POWELL	NULL	28	NULL	28	0	1	0	0	1	0	3	Post
1243	SGB	KMA	Medicaid	Inpatient	Inpatient	14	I10	Essential (primary) hypertension	I10	A41.9	853	5.0571	INFECTIOUS & PARASITIC DISEASES W O.R. PROCEDURE W MCC	61	7.6	W	F	MC CREARY	NULL	28	3	25	2.475	0	0	1	1	0	5	NULL
1244	SGR	MEDICARE PART A	Medicare	Inpatient	Inpatient	19	I25.2	Old myocardial infarction	I252	I71.4	268	6.7037	AORTIC AND HEART ASSIST PROCEDURES EXCEPT PULSATION BALLOON W MCC	74	17.4	W	M	LINCOLN	NULL	28	2	26	10.674	1	0	1	1	0	5	NULL
1245	SGR	MEDICARE PART A	Medicare	Inpatient	Inpatient	5	N17.9	Acute kidney failure, unspecified	N179	I71.4	268	6.7037	AORTIC AND HEART ASSIST PROCEDURES EXCEPT PULSATION BALLOON W MCC	74	17.4	W	M	LINCOLN	NULL	28	2	26	10.674	1	0	1	1	0	5	NULL
1246	SGB	VET. ADMINISTRATION	Govt/Other	Inpatient	Inpatient	4	J96.10	Chronic respiratory failure, unspecified whether with hypoxia or hypercapnia	J9610	K26.4	357	2.1	OTHER DIGESTIVE SYSTEM O.R. PROCEDURES W CC	70	5.9	W	M	FRANKLIN	NULL	28	7	21	5.86	0	1	0	1	0	4	NULL
1247	SGE	FIN ASSIST DENIED	Medicaid	Inpatient	Inpatient	6	E11.43	Type 2 diabetes mellitus with diabetic autonomic (poly)neuropathy	E1143	T81.31XA	920	1.0031	COMPLICATIONS OF TREATMENT W CC	55	0.6	W	F	BOURBON	NULL	28	NULL	28	0	0	1	0	1	0	7	New
1248	SGB	MEDICARE PART A	Medicare	Inpatient	Inpatient	17	F10.10	Alcohol abuse, uncomplicated	F1010	K25.6	326	5.2559	STOMACH, ESOPHAGEAL & DUODENAL PROC W MCC	62	20	W	M	PULASKI	NULL	28	21	7	19.973	1	0	1	1	0	5	NULL
1249	SGB	MEDICARE PART A	Medicare	Inpatient	Inpatient	26	I10	Essential (primary) hypertension	I10	K25.6	326	5.2559	STOMACH, ESOPHAGEAL & DUODENAL PROC W MCC	62	20	W	M	PULASKI	NULL	28	21	7	19.973	1	0	1	1	0	5	NULL
1250	SGO	MEDICARE REPLACEMENT	Medicare	Inpatient	Inpatient	7	F17.210	Nicotine dependence, cigarettes, uncomplicated	F17210	K65.1	371	1.7244	MAJOR GASTROINTESTINAL DISORDERS & PERITONEAL INFECTIONS W MCC	68	5.9	W	M	CARTER	NULL	28	NULL	28	0	1	0	1	1	0	3	Post
1251	SGB	KMA	Medicaid	Inpatient	Inpatient	21	R40.2362	Coma scale, best motor response, obeys commands, at arrival to emergency department	R402362	A41.9	853	5.0571	INFECTIOUS & PARASITIC DISEASES W O.R. PROCEDURE W MCC	61	7.6	W	F	MC CREARY	NULL	28	3	25	2.475	0	0	1	1	0	5	NULL
1252	SGO	BLUE CROSS	Managed Care	Inpatient	Inpatient	15	Z79.4	Long term (current) use of insulin	Z794	K83.1	445	1.0745	DISORDERS OF THE BILIARY TRACT W CC	56	2.9	W	M	WASHINGTON	NULL	28	NULL	28	0	0	1	0	1	0	NULL	NULL
1253	SGB	MEDICARE PART A	Medicare	Inpatient	Inpatient	42	R62.7	Adult failure to thrive	R627	K25.6	326	5.2559	STOMACH, ESOPHAGEAL & DUODENAL PROC W MCC	62	20	W	M	PULASKI	NULL	28	21	7	19.973	1	0	1	1	0	5	NULL
1254	SGB	MEDICARE PART A	Medicare	Inpatient	Inpatient	22	G47.33	Obstructive sleep apnea (adult) (pediatric)	G4733	K25.6	326	5.2559	STOMACH, ESOPHAGEAL & DUODENAL PROC W MCC	62	20	W	M	PULASKI	NULL	28	21	7	19.973	1	0	1	1	0	5	NULL
1255	SGG	MEDICARE REPLACEMENT	Medicare	Inpatient	Inpatient	4	R18.8	Other ascites	R188	K91.89	329	4.9612	MAJOR SMALL & LARGE BOWEL PROCEDURES W MCC	69	14.1	W	M	BOYD	NULL	28	NULL	28	0.057	1	0	1	0	1	2	Transition
1256	SGO	KMA	Medicaid	Inpatient	Inpatient	9	N32.89	Other specified disorders of bladder	N3289	K56.7	389	0.8432	G.I. OBSTRUCTION W CC	60	4.1	W	F	SCOTT	NULL	28	NULL	28	0	0	1	0	1	0	7	New
1257	SGE	BLUE CROSS	Managed Care	Inpatient	Inpatient	43	K31.89	Other diseases of stomach and duodenum	K3189	K55.049	326	5.2705	STOMACH, ESOPHAGEAL & DUODENAL PROC W MCC	65	33.7	W	M	FLEMING	NULL	28	10	18	27.368	1	0	1	1	0	7	New
1258	SGB	MEDICARE REPLACEMENT	Medicare	Inpatient	Inpatient	4	K85.90	Acute pancreatitis without necrosis or infection, unspecified	K8590	A41.9	871	1.8229	SEPTICEMIA OR SEVERE SEPSIS W/O MV >96 HOURS W MCC	86	5.1	W	F	WOODFORD	NULL	28	NULL	28	1.79	0	0	1	0	1	4	NULL
1259	SGO	MEDICARE REPLACEMENT	Medicare	Inpatient	Inpatient	8	Z87.891	Personal history of nicotine dependence	Z87891	C78.7	406	2.7909	PANCREAS, LIVER & SHUNT PROCEDURES W CC	78	5.1	W	M	BOYD	NULL	28	NULL	28	0	1	1	0	1	0	7	New
1260	SGO	MEDICARE REPLACEMENT	Medicare	Inpatient	Inpatient	9	E78.00	Pure hypercholesterolemia, unspecified	E7800	C78.7	406	2.7909	PANCREAS, LIVER & SHUNT PROCEDURES W CC	78	5.1	W	M	BOYD	NULL	28	NULL	28	0	1	1	0	1	0	7	New
1261	SGT	KMA	Medicaid	Inpatient	Inpatient	16	R11.2	Nausea with vomiting, unspecified	R112	K63.2	393	1.6326	OTHER DIGESTIVE SYSTEM DIAGNOSES W MCC	26	18.1	W	M	FLOYD	NULL	28	NULL	28	0	1	0	1	0	1	6	New
1262	SGO	KMA	Medicaid	Inpatient	Inpatient	6	E78.5	Hyperlipidemia, unspecified	E785	K56.7	389	0.8432	G.I. OBSTRUCTION W CC	60	4.1	W	F	SCOTT	NULL	28	NULL	28	0	0	1	0	1	0	7	New
1263	SGE	BLUE CROSS	Managed Care	Inpatient	Inpatient	36	Z87.891	Personal history of nicotine dependence	Z87891	K55.049	326	5.2705	STOMACH, ESOPHAGEAL & DUODENAL PROC W MCC	65	33.7	W	M	FLEMING	NULL	28	10	18	27.368	1	0	1	1	0	7	New
1264	SGB	MEDICARE PART A	Medicare	Inpatient	Inpatient	18	I87.2	Venous insufficiency (chronic) (peripheral)	I872	K25.6	326	5.2559	STOMACH, ESOPHAGEAL & DUODENAL PROC W MCC	62	20	W	M	PULASKI	NULL	28	21	7	19.973	1	0	1	1	0	5	NULL
1265	SGB	KMA	Medicaid	Inpatient	Inpatient	24	D63.8	Anemia in other chronic diseases classified elsewhere (manifestation)	D638	A41.9	853	5.0571	INFECTIOUS & PARASITIC DISEASES W O.R. PROCEDURE W MCC	61	7.6	W	F	MC CREARY	NULL	28	3	25	2.475	0	0	1	1	0	5	NULL
1266	SGB	MEDICARE PART A	Medicare	Inpatient	Inpatient	3	G82.50	Quadriplegia, unspecified	G8250	S14.0XXA	3	17.9495	ECMO OR TRACH W MV >96 HRS OR PDX EXC FACE, MOUTH & NECK W MAJ O.R.	55	5.9	W	M	MADISON	NULL	28	7	21	5.934	1	0	0	1	0	2	Transition
1267	SGB	MEDICARE PART A	Medicare	Inpatient	Inpatient	28	V29.40XA	Motorcycle driver injured in collision with unspecified motor vehicles in traffic accident, initial encounter	V2940XA	S14.0XXA	3	17.9495	ECMO OR TRACH W MV >96 HRS OR PDX EXC FACE, MOUTH & NECK W MAJ O.R.	55	5.9	W	M	MADISON	NULL	28	7	21	5.934	1	0	0	1	0	2	Transition
1268	SGE	FIN ASSIST DENIED	Medicaid	Inpatient	Inpatient	2	K56.609	Unspecified intestinal obstruction, unspecified as to partial versus complete obstruction	K56609	T81.31XA	920	1.0031	COMPLICATIONS OF TREATMENT W CC	55	0.6	W	F	BOURBON	NULL	28	NULL	28	0	0	1	0	1	0	7	New
1269	SGT	KMA	Medicaid	Inpatient	Inpatient	20	R00.0	Tachycardia, unspecified	R000	K63.2	393	1.6326	OTHER DIGESTIVE SYSTEM DIAGNOSES W MCC	26	18.1	W	M	FLOYD	NULL	28	NULL	28	0	1	0	1	0	1	6	New
1270	SGO	KMA	Medicaid	Inpatient	Inpatient	4	Z68.41	Body mass index (BMI) 40.0-44.9, adult	Z6841	K56.7	389	0.8432	G.I. OBSTRUCTION W CC	60	4.1	W	F	SCOTT	NULL	28	NULL	28	0	0	1	0	1	0	7	New
1271	SGO	KMA	Medicaid	Inpatient	Inpatient	8	K76.0	Fatty (change of) liver, not elsewhere classified	K760	K56.7	389	0.8432	G.I. OBSTRUCTION W CC	60	4.1	W	F	SCOTT	NULL	28	NULL	28	0	0	1	0	1	0	7	New
1272	SGT	MEDICARE PART A	Medicare	Inpatient	Inpatient	18	Z95.5	Presence of coronary angioplasty implant and graft	Z955	S27.0XXA	200	1.0821	PNEUMOTHORAX W CC	95	8.5	W	F	BRACKEN	NULL	28	NULL	28	0	0	1	0	1	0	NULL	NULL
1273	SGE	BLUE CROSS	Managed Care	Inpatient	Inpatient	6	J15.212	Pneumonia due to Methicillin resistant Staphylococcus aureus	J15212	K55.049	326	5.2705	STOMACH, ESOPHAGEAL & DUODENAL PROC W MCC	65	33.7	W	M	FLEMING	NULL	28	10	18	27.368	1	0	1	1	0	7	New
1274	SGO	BLUE CROSS	Managed Care	Inpatient	Inpatient	5	Z85.05	Personal history of malignant neoplasm of liver	Z8505	K83.1	445	1.0745	DISORDERS OF THE BILIARY TRACT W CC	56	2.9	W	M	WASHINGTON	NULL	28	NULL	28	0	0	1	0	1	0	NULL	NULL
1275	SGG	BLUE CROSS	Managed Care	Inpatient	Inpatient	20	Z68.37	Body mass index (BMI) 37.0-37.9, adult	Z6837	C18.6	330	2.5233	MAJOR SMALL & LARGE BOWEL PROCEDURES W CC	62	6	W	M	FAYETTE	NULL	28	NULL	28	0	0	1	0	1	0	5	NULL
1276	SGB	VET. ADMINISTRATION	Govt/Other	Inpatient	Inpatient	11	Z93.0	Tracheostomy status	Z930	K26.4	357	2.1	OTHER DIGESTIVE SYSTEM O.R. PROCEDURES W CC	70	5.9	W	M	FRANKLIN	NULL	28	7	21	5.86	0	1	0	1	0	4	NULL
1277	SGT	KMA	Medicaid	Inpatient	Inpatient	4	K85.81	Other acute pancreatitis with uninfected necrosis	K8581	K63.2	393	1.6326	OTHER DIGESTIVE SYSTEM DIAGNOSES W MCC	26	18.1	W	M	FLOYD	NULL	28	NULL	28	0	1	0	1	0	1	6	New
1278	SGT	KMA	Medicaid	Inpatient	Inpatient	10	Z93.2	Ileostomy status	Z932	K63.2	393	1.6326	OTHER DIGESTIVE SYSTEM DIAGNOSES W MCC	26	18.1	W	M	FLOYD	NULL	28	NULL	28	0	1	0	1	0	1	6	New
1279	SGR	KMA	Medicaid	Inpatient	Inpatient	9	N13.1	Hydronephrosis with ureteral stricture, not elsewhere classified	N131	I72.3	252	3.2598	OTHER VASCULAR PROCEDURES W MCC	58	45.7	W	F	DAVIESS	NULL	28	1	27	4.888	0	0	1	1	0	5	NULL
1280	SGO	KMA	Medicaid	Inpatient	Inpatient	13	Z90.722	Acquired absence of ovaries, bilateral	Z90722	K56.7	389	0.8432	G.I. OBSTRUCTION W CC	60	4.1	W	F	SCOTT	NULL	28	NULL	28	0	0	1	0	1	0	7	New
1281	SGB	BLUE CROSS	Managed Care	Inpatient	Inpatient	7	Z93.0	Tracheostomy status	Z930	K85.82	438	1.6593	DISORDERS OF PANCREAS EXCEPT MALIGNANCY W MCC	44	9.3	W	F	MARSHALL	NULL	28	NULL	28	0	0	0	1	0	1	5	NULL
1282	SGB	MEDICARE PART A	Medicare	Inpatient	Inpatient	13	S02.40DA	Maxillary fracture, left side, initial encounter for closed fracture	S0240DA	S14.0XXA	3	17.9495	ECMO OR TRACH W MV >96 HRS OR PDX EXC FACE, MOUTH & NECK W MAJ O.R.	55	5.9	W	M	MADISON	NULL	28	7	21	5.934	1	0	0	1	0	2	Transition
1283	SGB	MEDICARE REPLACEMENT	Medicare	Inpatient	Inpatient	10	K21.9	Gastro-esophageal reflux disease without esophagitis	K219	A41.9	871	1.8229	SEPTICEMIA OR SEVERE SEPSIS W/O MV >96 HOURS W MCC	86	5.1	W	F	WOODFORD	NULL	28	NULL	28	1.79	0	0	1	0	1	4	NULL
1284	SGR	KMA	Medicaid	Inpatient	Inpatient	14	Z95.5	Presence of coronary angioplasty implant and graft	Z955	I72.3	252	3.2598	OTHER VASCULAR PROCEDURES W MCC	58	45.7	W	F	DAVIESS	NULL	28	1	27	4.888	0	0	1	1	0	5	NULL
1285	SGB	MEDICARE PART A	Medicare	Inpatient	Inpatient	27	K80.20	Calculus of gallbladder without cholecystitis without obstruction	K8020	K25.6	326	5.2559	STOMACH, ESOPHAGEAL & DUODENAL PROC W MCC	62	20	W	M	PULASKI	NULL	28	21	7	19.973	1	0	1	1	0	5	NULL
1286	SGO	KMA	Medicaid	Inpatient	Inpatient	5	C18.1	Malignant neoplasm of appendix	C181	K56.7	389	0.8432	G.I. OBSTRUCTION W CC	60	4.1	W	F	SCOTT	NULL	28	NULL	28	0	0	1	0	1	0	7	New
1287	SGO	KMA	Medicaid	Inpatient	Inpatient	3	C78.7	Secondary malignant neoplasm of liver and intrahepatic bile duct	C787	K83.1	444	1.5974	DISORDERS OF THE BILIARY TRACT W MCC	61	7.9	W	M	HARLAN	NULL	28	NULL	28	0	1	0	1	0	1	2	Transition
1288	SGB	MEDICARE PART A	Medicare	Inpatient	Inpatient	14	Z87.11	Personal history of peptic ulcer disease	Z8711	K25.6	326	5.2559	STOMACH, ESOPHAGEAL & DUODENAL PROC W MCC	62	20	W	M	PULASKI	NULL	28	21	7	19.973	1	0	1	1	0	5	NULL
1289	SGB	MEDICARE PART A	Medicare	Inpatient	Inpatient	7	E87.0	Hyperosmolality and hypernatremia	E870	K25.6	326	5.2559	STOMACH, ESOPHAGEAL & DUODENAL PROC W MCC	62	20	W	M	PULASKI	NULL	28	21	7	19.973	1	0	1	1	0	5	NULL
1290	SGB	KMA	Medicaid	Inpatient	Inpatient	5	R40.2214	Coma scale, best verbal response, none, 24 hours or more after hospital admission	R402214	A41.9	853	5.0571	INFECTIOUS & PARASITIC DISEASES W O.R. PROCEDURE W MCC	61	7.6	W	F	MC CREARY	NULL	28	3	25	2.475	0	0	1	1	0	5	NULL
1291	SGO	BLUE CROSS	Managed Care	Inpatient	Inpatient	3	E87.1	Hypo-osmolality and hyponatremia	E871	K83.1	445	1.0745	DISORDERS OF THE BILIARY TRACT W CC	56	2.9	W	M	WASHINGTON	NULL	28	NULL	28	0	0	1	0	1	0	NULL	NULL
1292	SGB	MEDICARE PART A	Medicare	Inpatient	Inpatient	17	M48.02	Spinal stenosis, cervical region	M4802	S14.0XXA	3	17.9495	ECMO OR TRACH W MV >96 HRS OR PDX EXC FACE, MOUTH & NECK W MAJ O.R.	55	5.9	W	M	MADISON	NULL	28	7	21	5.934	1	0	0	1	0	2	Transition
1293	SGE	FIN ASSIST DENIED	Medicaid	Inpatient	Inpatient	10	F41.9	Anxiety disorder, unspecified	F419	T81.31XA	920	1.0031	COMPLICATIONS OF TREATMENT W CC	55	0.6	W	F	BOURBON	NULL	28	NULL	28	0	0	1	0	1	0	7	New
1294	SGE	BLUE CROSS	Managed Care	Inpatient	Inpatient	22	N17.9	Acute kidney failure, unspecified	N179	K55.049	326	5.2705	STOMACH, ESOPHAGEAL & DUODENAL PROC W MCC	65	33.7	W	M	FLEMING	NULL	28	10	18	27.368	1	0	1	1	0	7	New
1295	SGB	MEDICARE PART A	Medicare	Inpatient	Inpatient	16	K72.90	Hepatic failure, unspecified without coma	K7290	K25.6	326	5.2559	STOMACH, ESOPHAGEAL & DUODENAL PROC W MCC	62	20	W	M	PULASKI	NULL	28	21	7	19.973	1	0	1	1	0	5	NULL
1296	SGB	KMA	Medicaid	Inpatient	Inpatient	8	D62	Acute posthemorrhagic anemia	D62	A41.9	853	5.0571	INFECTIOUS & PARASITIC DISEASES W O.R. PROCEDURE W MCC	61	7.6	W	F	MC CREARY	NULL	28	3	25	2.475	0	0	1	1	0	5	NULL
1297	SGR	MEDICARE PART A	Medicare	Inpatient	Inpatient	18	Z68.26	Body mass index (BMI) 26.0-26.9, adult	Z6826	I71.4	268	6.7037	AORTIC AND HEART ASSIST PROCEDURES EXCEPT PULSATION BALLOON W MCC	74	17.4	W	M	LINCOLN	NULL	28	2	26	10.674	1	0	1	1	0	5	NULL
1298	SGG	BLUE CROSS	Managed Care	Inpatient	Inpatient	10	E89.0	Postprocedural hypothyroidism	E890	C18.6	330	2.5233	MAJOR SMALL & LARGE BOWEL PROCEDURES W CC	62	6	W	M	FAYETTE	NULL	28	NULL	28	0	0	1	0	1	0	5	NULL
1299	SGT	KMA	Medicaid	Inpatient	Inpatient	15	B19.20	Unspecified viral hepatitis C without hepatic coma	B1920	K63.2	393	1.6326	OTHER DIGESTIVE SYSTEM DIAGNOSES W MCC	26	18.1	W	M	FLOYD	NULL	28	NULL	28	0	1	0	1	0	1	6	New
1300	SGO	KMA	Medicaid	Inpatient	Inpatient	11	Z90.710	Acquired absence of both cervix and uterus	Z90710	K56.7	389	0.8432	G.I. OBSTRUCTION W CC	60	4.1	W	F	SCOTT	NULL	28	NULL	28	0	0	1	0	1	0	7	New
1301	SGO	KMA	Medicaid	Inpatient	Inpatient	2	R18.8	Other ascites	R188	K56.7	389	0.8432	G.I. OBSTRUCTION W CC	60	4.1	W	F	SCOTT	NULL	28	NULL	28	0	0	1	0	1	0	7	New
1302	SGB	MEDICARE PART A	Medicare	Inpatient	Inpatient	30	J44.9	Chronic obstructive pulmonary disease, unspecified	J449	K25.6	326	5.2559	STOMACH, ESOPHAGEAL & DUODENAL PROC W MCC	62	20	W	M	PULASKI	NULL	28	21	7	19.973	1	0	1	1	0	5	NULL
1303	SGO	MEDICARE REPLACEMENT	Medicare	Inpatient	Inpatient	9	Z98.890	Other specified postprocedural states	Z98890	K65.1	371	1.7244	MAJOR GASTROINTESTINAL DISORDERS & PERITONEAL INFECTIONS W MCC	68	5.9	W	M	CARTER	NULL	28	NULL	28	0	1	0	1	1	0	3	Post
1304	SGE	FIN ASSIST DENIED	Medicaid	Inpatient	Inpatient	13	R79.82	Elevated C-reactive protein (CRP)	R7982	T81.31XA	920	1.0031	COMPLICATIONS OF TREATMENT W CC	55	0.6	W	F	BOURBON	NULL	28	NULL	28	0	0	1	0	1	0	7	New
1305	SGT	KMA	Medicaid	Inpatient	Inpatient	18	G89.29	Other chronic pain	G8929	K63.2	393	1.6326	OTHER DIGESTIVE SYSTEM DIAGNOSES W MCC	26	18.1	W	M	FLOYD	NULL	28	NULL	28	0	1	0	1	0	1	6	New
1306	SGG	BLUE CROSS	Managed Care	Inpatient	Inpatient	9	E87.6	Hypokalemia	E876	C18.6	330	2.5233	MAJOR SMALL & LARGE BOWEL PROCEDURES W CC	62	6	W	M	FAYETTE	NULL	28	NULL	28	0	0	1	0	1	0	5	NULL
1307	SGE	BLUE CROSS	Managed Care	Inpatient	Inpatient	50	D75.1	Secondary polycythemia	D751	K55.049	326	5.2705	STOMACH, ESOPHAGEAL & DUODENAL PROC W MCC	65	33.7	W	M	FLEMING	NULL	28	10	18	27.368	1	0	1	1	0	7	New
1308	SGB	MEDICARE PART A	Medicare	Inpatient	Inpatient	32	F17.210	Nicotine dependence, cigarettes, uncomplicated	F17210	K25.6	326	5.2559	STOMACH, ESOPHAGEAL & DUODENAL PROC W MCC	62	20	W	M	PULASKI	NULL	28	21	7	19.973	1	0	1	1	0	5	NULL
1309	SGB	MEDICARE PART A	Medicare	Inpatient	Inpatient	5	E87.2	Acidosis	E872	S14.0XXA	3	17.9495	ECMO OR TRACH W MV >96 HRS OR PDX EXC FACE, MOUTH & NECK W MAJ O.R.	55	5.9	W	M	MADISON	NULL	28	7	21	5.934	1	0	0	1	0	2	Transition
1310	SGO	KMA	Medicaid	Inpatient	Inpatient	14	R74.0	Nonspecific elevation of levels of transaminase and lactic acid dehydrogenase [LDH]	R740	K83.1	444	1.5974	DISORDERS OF THE BILIARY TRACT W MCC	61	7.9	W	M	HARLAN	NULL	28	NULL	28	0	1	0	1	0	1	2	Transition
1311	SGT	MEDICARE REPLACEMENT	Medicare	Inpatient	Inpatient	13	E87.6	Hypokalemia	E876	S72.001A	469	3.1399	MAJOR HIP AND KNEE JOINT REPLACEMENT OR REATTACHMENT OF LOWER EXTREMITY W MCC OR TOTAL ANKLE REPLACEMENT	70	19.6	W	M	NICHOLAS	NULL	28	NULL	28	0	1	0	1	0	1	NULL	NULL
1312	SGB	MEDICARE REPLACEMENT	Medicare	Inpatient	Inpatient	5	I48.2	Chronic atrial fibrillation	I482	A41.9	871	1.8229	SEPTICEMIA OR SEVERE SEPSIS W/O MV >96 HOURS W MCC	86	5.1	W	F	WOODFORD	NULL	28	NULL	28	1.79	0	0	1	0	1	4	NULL
1313	SGG	BLUE CROSS	Managed Care	Inpatient	Inpatient	22	Z85.850	Personal history of malignant neoplasm of thyroid	Z85850	C18.6	330	2.5233	MAJOR SMALL & LARGE BOWEL PROCEDURES W CC	62	6	W	M	FAYETTE	NULL	28	NULL	28	0	0	1	0	1	0	5	NULL
1314	SGR	MEDICARE PART A	Medicare	Inpatient	Inpatient	24	E87.5	Hyperkalemia	E875	I99.8	252	3.2335	OTHER VASCULAR PROCEDURES W MCC	72	13.9	W	M	MONTGOMERY	NULL	28	NULL	28	0	1	0	1	1	0	3	Post
1315	SGB	VET. ADMINISTRATION	Govt/Other	Inpatient	Inpatient	16	R63.3	Feeding difficulties	R633	K26.4	357	2.1	OTHER DIGESTIVE SYSTEM O.R. PROCEDURES W CC	70	5.9	W	M	FRANKLIN	NULL	28	7	21	5.86	0	1	0	1	0	4	NULL
1316	SGT	KMA	Medicaid	Inpatient	Inpatient	7	R53.81	Other malaise	R5381	K63.2	393	1.6326	OTHER DIGESTIVE SYSTEM DIAGNOSES W MCC	26	18.1	W	M	FLOYD	NULL	28	NULL	28	0	1	0	1	0	1	6	New
1317	SGO	MEDICARE REPLACEMENT	Medicare	Inpatient	Inpatient	15	R33.8	Other retention of urine	R338	E86.0	641	0.7181	MISC DISORDERS OF NUTRITION, METABOLISM, FLUIDS/ELECTROLYTES W/O MCC	63	4	W	M	POWELL	NULL	28	NULL	28	0	1	0	0	1	0	3	Post
1318	SGO	MEDICARE REPLACEMENT	Medicare	Inpatient	Inpatient	6	N40.0	Benign prostatic hyperplasia without lower urinary tract symptoms	N400	C78.7	406	2.7909	PANCREAS, LIVER & SHUNT PROCEDURES W CC	78	5.1	W	M	BOYD	NULL	28	NULL	28	0	1	1	0	1	0	7	New
1319	SGO	MEDICARE REPLACEMENT	Medicare	Inpatient	Inpatient	2	C18.9	Malignant neoplasm of colon, unspecified	C189	C78.7	406	2.7909	PANCREAS, LIVER & SHUNT PROCEDURES W CC	78	5.1	W	M	BOYD	NULL	28	NULL	28	0	1	1	0	1	0	7	New
1320	SGE	FIN ASSIST DENIED	Medicaid	Inpatient	Inpatient	8	E78.5	Hyperlipidemia, unspecified	E785	T81.31XA	920	1.0031	COMPLICATIONS OF TREATMENT W CC	55	0.6	W	F	BOURBON	NULL	28	NULL	28	0	0	1	0	1	0	7	New
1321	SGB	MEDICARE PART A	Medicare	Inpatient	Inpatient	40	Z68.39	Body mass index (BMI) 39.0-39.9, adult	Z6839	K25.6	326	5.2559	STOMACH, ESOPHAGEAL & DUODENAL PROC W MCC	62	20	W	M	PULASKI	NULL	28	21	7	19.973	1	0	1	1	0	5	NULL
1322	SGO	BLUE CROSS	Managed Care	Inpatient	Inpatient	8	R00.0	Tachycardia, unspecified	R000	K83.1	445	1.0745	DISORDERS OF THE BILIARY TRACT W CC	56	2.9	W	M	WASHINGTON	NULL	28	NULL	28	0	0	1	0	1	0	NULL	NULL
1323	SGE	FIN ASSIST DENIED	Medicaid	Inpatient	Inpatient	4	E87.1	Hypo-osmolality and hyponatremia	E871	T81.31XA	920	1.0031	COMPLICATIONS OF TREATMENT W CC	55	0.6	W	F	BOURBON	NULL	28	NULL	28	0	0	1	0	1	0	7	New
1324	SGO	KMA	Medicaid	Inpatient	Inpatient	10	Z90.49	Acquired absence of other specified parts of digestive tract	Z9049	K56.7	389	0.8432	G.I. OBSTRUCTION W CC	60	4.1	W	F	SCOTT	NULL	28	NULL	28	0	0	1	0	1	0	7	New
1325	SGT	MEDICARE PART A	Medicare	Inpatient	Inpatient	9	I10	Essential (primary) hypertension	I10	S27.0XXA	200	1.0821	PNEUMOTHORAX W CC	95	8.5	W	F	BRACKEN	NULL	28	NULL	28	0	0	1	0	1	0	NULL	NULL
1326	SGO	MEDICARE REPLACEMENT	Medicare	Inpatient	Inpatient	12	E83.42	Hypomagnesemia	E8342	E86.0	641	0.7181	MISC DISORDERS OF NUTRITION, METABOLISM, FLUIDS/ELECTROLYTES W/O MCC	63	4	W	M	POWELL	NULL	28	NULL	28	0	1	0	0	1	0	3	Post
1327	SGB	KMA	Medicaid	Inpatient	Inpatient	25	Z68.32	Body mass index (BMI) 32.0-32.9, adult	Z6832	A41.9	853	5.0571	INFECTIOUS & PARASITIC DISEASES W O.R. PROCEDURE W MCC	61	7.6	W	F	MC CREARY	NULL	28	3	25	2.475	0	0	1	1	0	5	NULL
1328	SGR	MEDICARE PART A	Medicare	Inpatient	Inpatient	7	D62	Acute posthemorrhagic anemia	D62	I71.4	268	6.7037	AORTIC AND HEART ASSIST PROCEDURES EXCEPT PULSATION BALLOON W MCC	74	17.4	W	M	LINCOLN	NULL	28	2	26	10.674	1	0	1	1	0	5	NULL
1329	SGR	MEDICARE PART A	Medicare	Inpatient	Inpatient	23	R31.0	Gross hematuria	R310	I99.8	252	3.2335	OTHER VASCULAR PROCEDURES W MCC	72	13.9	W	M	MONTGOMERY	NULL	28	NULL	28	0	1	0	1	1	0	3	Post
1330	SGT	MEDICARE PART A	Medicare	Inpatient	Inpatient	13	R73.9	Hyperglycemia, unspecified	R739	S27.0XXA	200	1.0821	PNEUMOTHORAX W CC	95	8.5	W	F	BRACKEN	NULL	28	NULL	28	0	0	1	0	1	0	NULL	NULL
1331	SGE	BLUE CROSS	Managed Care	Inpatient	Inpatient	19	I47.1	Supraventricular tachycardia	I471	K55.049	326	5.2705	STOMACH, ESOPHAGEAL & DUODENAL PROC W MCC	65	33.7	W	M	FLEMING	NULL	28	10	18	27.368	1	0	1	1	0	7	New
1332	SGB	MEDICARE PART A	Medicare	Inpatient	Inpatient	6	Q26.1	Persistent left superior vena cava	Q261	K25.6	326	5.2559	STOMACH, ESOPHAGEAL & DUODENAL PROC W MCC	62	20	W	M	PULASKI	NULL	28	21	7	19.973	1	0	1	1	0	5	NULL
1333	SGR	KMA	Medicaid	Inpatient	Inpatient	6	I77.2	Rupture of artery	I772	I72.3	252	3.2598	OTHER VASCULAR PROCEDURES W MCC	58	45.7	W	F	DAVIESS	NULL	28	1	27	4.888	0	0	1	1	0	5	NULL
1334	SGR	KMA	Medicaid	Inpatient	Inpatient	13	I25.10	Atherosclerotic heart disease of native coronary artery without angina pectoris	I2510	I72.3	252	3.2598	OTHER VASCULAR PROCEDURES W MCC	58	45.7	W	F	DAVIESS	NULL	28	1	27	4.888	0	0	1	1	0	5	NULL
1335	SGE	BLUE CROSS	Managed Care	Inpatient	Inpatient	48	Z51.5	Encounter for palliative care	Z515	K55.049	326	5.2705	STOMACH, ESOPHAGEAL & DUODENAL PROC W MCC	65	33.7	W	M	FLEMING	NULL	28	10	18	27.368	1	0	1	1	0	7	New
1336	SGO	MEDICARE REPLACEMENT	Medicare	Inpatient	Inpatient	16	W01.0XXA	Fall on same level from slipping, tripping and stumbling without subsequent striking against object, initial encounter	W010XXA	E86.0	641	0.7181	MISC DISORDERS OF NUTRITION, METABOLISM, FLUIDS/ELECTROLYTES W/O MCC	63	4	W	M	POWELL	NULL	28	NULL	28	0	1	0	0	1	0	3	Post
1337	SGB	KMA	Medicaid	Inpatient	Inpatient	30	J44.9	Chronic obstructive pulmonary disease, unspecified	J449	A41.9	853	5.0571	INFECTIOUS & PARASITIC DISEASES W O.R. PROCEDURE W MCC	61	7.6	W	F	MC CREARY	NULL	28	3	25	2.475	0	0	1	1	0	5	NULL
1338	SGR	MEDICARE PART A	Medicare	Inpatient	Inpatient	3	G95.11	Acute infarction of spinal cord (embolic) (nonembolic)	G9511	I71.4	268	6.7037	AORTIC AND HEART ASSIST PROCEDURES EXCEPT PULSATION BALLOON W MCC	74	17.4	W	M	LINCOLN	NULL	28	2	26	10.674	1	0	1	1	0	5	NULL
1339	SGG	BLUE CROSS	Managed Care	Inpatient	Inpatient	14	K42.9	Umbilical hernia without obstruction or gangrene	K429	C18.6	330	2.5233	MAJOR SMALL & LARGE BOWEL PROCEDURES W CC	62	6	W	M	FAYETTE	NULL	28	NULL	28	0	0	1	0	1	0	5	NULL
1340	SGG	BLUE CROSS	Managed Care	Inpatient	Inpatient	5	N17.9	Acute kidney failure, unspecified	N179	C18.6	330	2.5233	MAJOR SMALL & LARGE BOWEL PROCEDURES W CC	62	6	W	M	FAYETTE	NULL	28	NULL	28	0	0	1	0	1	0	5	NULL
1341	SGG	BLUE CROSS	Managed Care	Inpatient	Inpatient	13	I10	Essential (primary) hypertension	I10	C18.6	330	2.5233	MAJOR SMALL & LARGE BOWEL PROCEDURES W CC	62	6	W	M	FAYETTE	NULL	28	NULL	28	0	0	1	0	1	0	5	NULL
1342	SGR	MEDICARE PART A	Medicare	Inpatient	Inpatient	15	I50.20	Unspecified systolic (congestive) heart failure	I5020	I99.8	252	3.2335	OTHER VASCULAR PROCEDURES W MCC	72	13.9	W	M	MONTGOMERY	NULL	28	NULL	28	0	1	0	1	1	0	3	Post
1343	SGR	MEDICARE PART A	Medicare	Inpatient	Inpatient	1	I99.8	Other disorder of circulatory system	I998	I99.8	252	3.2335	OTHER VASCULAR PROCEDURES W MCC	72	13.9	W	M	MONTGOMERY	NULL	28	NULL	28	0	1	0	1	1	0	3	Post
1344	SGR	MEDICARE PART A	Medicare	Inpatient	Inpatient	11	E83.52	Hypercalcemia	E8352	I99.8	252	3.2335	OTHER VASCULAR PROCEDURES W MCC	72	13.9	W	M	MONTGOMERY	NULL	28	NULL	28	0	1	0	1	1	0	3	Post
1345	SGE	FIN ASSIST DENIED	Medicaid	Inpatient	Inpatient	17	J44.9	Chronic obstructive pulmonary disease, unspecified	J449	T81.31XA	920	1.0031	COMPLICATIONS OF TREATMENT W CC	55	0.6	W	F	BOURBON	NULL	28	NULL	28	0	0	1	0	1	0	7	New
1346	SGT	MEDICARE PART A	Medicare	Inpatient	Inpatient	14	D50.0	Iron deficiency anemia secondary to blood loss (chronic)	D500	S27.0XXA	200	1.0821	PNEUMOTHORAX W CC	95	8.5	W	F	BRACKEN	NULL	28	NULL	28	0	0	1	0	1	0	NULL	NULL
1347	SGB	MEDICARE PART A	Medicare	Inpatient	Inpatient	12	B49	Unspecified mycosis	B49	K25.6	326	5.2559	STOMACH, ESOPHAGEAL & DUODENAL PROC W MCC	62	20	W	M	PULASKI	NULL	28	21	7	19.973	1	0	1	1	0	5	NULL
1348	SGB	BLUE CROSS	Managed Care	Inpatient	Inpatient	10	F17.210	Nicotine dependence, cigarettes, uncomplicated	F17210	K85.82	438	1.6593	DISORDERS OF PANCREAS EXCEPT MALIGNANCY W MCC	44	9.3	W	F	MARSHALL	NULL	28	NULL	28	0	0	0	1	0	1	5	NULL
1349	SGB	MEDICARE PART A	Medicare	Inpatient	Inpatient	24	F10.10	Alcohol abuse, uncomplicated	F1010	S14.0XXA	3	17.9495	ECMO OR TRACH W MV >96 HRS OR PDX EXC FACE, MOUTH & NECK W MAJ O.R.	55	5.9	W	M	MADISON	NULL	28	7	21	5.934	1	0	0	1	0	2	Transition
1350	SGB	MEDICARE PART A	Medicare	Inpatient	Inpatient	14	S02.40CA	Maxillary fracture, right side, initial encounter for closed fracture	S0240CA	S14.0XXA	3	17.9495	ECMO OR TRACH W MV >96 HRS OR PDX EXC FACE, MOUTH & NECK W MAJ O.R.	55	5.9	W	M	MADISON	NULL	28	7	21	5.934	1	0	0	1	0	2	Transition
1351	SGE	FIN ASSIST DENIED	Medicaid	Inpatient	Inpatient	9	F31.9	Bipolar disorder, unspecified	F319	T81.31XA	920	1.0031	COMPLICATIONS OF TREATMENT W CC	55	0.6	W	F	BOURBON	NULL	28	NULL	28	0	0	1	0	1	0	7	New
1352	SGE	BLUE CROSS	Managed Care	Inpatient	Inpatient	14	J94.2	Hemothorax	J942	K55.049	326	5.2705	STOMACH, ESOPHAGEAL & DUODENAL PROC W MCC	65	33.7	W	M	FLEMING	NULL	28	10	18	27.368	1	0	1	1	0	7	New
1353	SGB	BLUE CROSS	Managed Care	Inpatient	Inpatient	11	Z68.24	Body mass index (BMI) 24.0-24.9, adult	Z6824	K85.82	438	1.6593	DISORDERS OF PANCREAS EXCEPT MALIGNANCY W MCC	44	9.3	W	F	MARSHALL	NULL	28	NULL	28	0	0	0	1	0	1	5	NULL
1354	SGR	MEDICARE PART A	Medicare	Inpatient	Inpatient	14	F41.9	Anxiety disorder, unspecified	F419	I71.4	268	6.7037	AORTIC AND HEART ASSIST PROCEDURES EXCEPT PULSATION BALLOON W MCC	74	17.4	W	M	LINCOLN	NULL	28	2	26	10.674	1	0	1	1	0	5	NULL
1355	SGO	MEDICARE REPLACEMENT	Medicare	Inpatient	Inpatient	11	E83.42	Hypomagnesemia	E8342	C78.7	406	2.7909	PANCREAS, LIVER & SHUNT PROCEDURES W CC	78	5.1	W	M	BOYD	NULL	28	NULL	28	0	1	1	0	1	0	7	New
1356	SGE	FIN ASSIST DENIED	Medicaid	Inpatient	Inpatient	5	R62.7	Adult failure to thrive	R627	T81.31XA	920	1.0031	COMPLICATIONS OF TREATMENT W CC	55	0.6	W	F	BOURBON	NULL	28	NULL	28	0	0	1	0	1	0	7	New
1357	SGR	KMA	Medicaid	Inpatient	Inpatient	18	E87.6	Hypokalemia	E876	I72.3	252	3.2598	OTHER VASCULAR PROCEDURES W MCC	58	45.7	W	F	DAVIESS	NULL	28	1	27	4.888	0	0	1	1	0	5	NULL
1358	SGO	KMA	Medicaid	Inpatient	Inpatient	12	Z90.79	Acquired absence of other genital organ(s)	Z9079	K56.7	389	0.8432	G.I. OBSTRUCTION W CC	60	4.1	W	F	SCOTT	NULL	28	NULL	28	0	0	1	0	1	0	7	New
1359	SGE	BLUE CROSS	Managed Care	Inpatient	Inpatient	46	G47.00	Insomnia, unspecified	G4700	K55.049	326	5.2705	STOMACH, ESOPHAGEAL & DUODENAL PROC W MCC	65	33.7	W	M	FLEMING	NULL	28	10	18	27.368	1	0	1	1	0	7	New
1360	SGE	BLUE CROSS	Managed Care	Inpatient	Inpatient	17	D62	Acute posthemorrhagic anemia	D62	K55.049	326	5.2705	STOMACH, ESOPHAGEAL & DUODENAL PROC W MCC	65	33.7	W	M	FLEMING	NULL	28	10	18	27.368	1	0	1	1	0	7	New
1361	SGB	MEDICARE PART A	Medicare	Inpatient	Inpatient	21	D50.0	Iron deficiency anemia secondary to blood loss (chronic)	D500	K25.6	326	5.2559	STOMACH, ESOPHAGEAL & DUODENAL PROC W MCC	62	20	W	M	PULASKI	NULL	28	21	7	19.973	1	0	1	1	0	5	NULL
1362	SGG	MEDICARE REPLACEMENT	Medicare	Inpatient	Inpatient	6	E78.5	Hyperlipidemia, unspecified	E785	K91.89	329	4.9612	MAJOR SMALL & LARGE BOWEL PROCEDURES W MCC	69	14.1	W	M	BOYD	NULL	28	NULL	28	0.057	1	0	1	0	1	2	Transition
1363	SGT	MEDICARE REPLACEMENT	Medicare	Inpatient	Inpatient	11	G20	Parkinsons disease	G20	S72.001A	469	3.1399	MAJOR HIP AND KNEE JOINT REPLACEMENT OR REATTACHMENT OF LOWER EXTREMITY W MCC OR TOTAL ANKLE REPLACEMENT	70	19.6	W	M	NICHOLAS	NULL	28	NULL	28	0	1	0	1	0	1	NULL	NULL
1364	SGT	MEDICARE PART A	Medicare	Inpatient	Inpatient	2	S22.41XA	Multiple fractures of ribs, right side, initial encounter for closed fracture	S2241XA	S27.0XXA	200	1.0821	PNEUMOTHORAX W CC	95	8.5	W	F	BRACKEN	NULL	28	NULL	28	0	0	1	0	1	0	NULL	NULL
1365	SGB	MEDICARE PART A	Medicare	Inpatient	Inpatient	15	I49.5	Sick sinus syndrome	I495	K25.6	326	5.2559	STOMACH, ESOPHAGEAL & DUODENAL PROC W MCC	62	20	W	M	PULASKI	NULL	28	21	7	19.973	1	0	1	1	0	5	NULL
1366	SGO	MEDICARE REPLACEMENT	Medicare	Inpatient	Inpatient	5	Z68.1	Body mass index (BMI) 19.9 or less, adult	Z681	K65.1	371	1.7244	MAJOR GASTROINTESTINAL DISORDERS & PERITONEAL INFECTIONS W MCC	68	5.9	W	M	CARTER	NULL	28	NULL	28	0	1	0	1	1	0	3	Post
1367	SGB	MEDICARE PART A	Medicare	Inpatient	Inpatient	29	Z68.20	Body mass index (BMI) 20.0-20.9, adult	Z6820	S14.0XXA	3	17.9495	ECMO OR TRACH W MV >96 HRS OR PDX EXC FACE, MOUTH & NECK W MAJ O.R.	55	5.9	W	M	MADISON	NULL	28	7	21	5.934	1	0	0	1	0	2	Transition
1368	SGB	MEDICARE PART A	Medicare	Inpatient	Inpatient	1	S14.0XXA	Concussion and edema of cervical spinal cord, initial encounter	S140XXA	S14.0XXA	3	17.9495	ECMO OR TRACH W MV >96 HRS OR PDX EXC FACE, MOUTH & NECK W MAJ O.R.	55	5.9	W	M	MADISON	NULL	28	7	21	5.934	1	0	0	1	0	2	Transition
1369	SGT	KMA	Medicaid	Inpatient	Inpatient	11	D63.8	Anemia in other chronic diseases classified elsewhere (manifestation)	D638	K63.2	393	1.6326	OTHER DIGESTIVE SYSTEM DIAGNOSES W MCC	26	18.1	W	M	FLOYD	NULL	28	NULL	28	0	1	0	1	0	1	6	New
1370	SGO	MEDICARE REPLACEMENT	Medicare	Inpatient	Inpatient	8	K21.9	Gastro-esophageal reflux disease without esophagitis	K219	E86.0	641	0.7181	MISC DISORDERS OF NUTRITION, METABOLISM, FLUIDS/ELECTROLYTES W/O MCC	63	4	W	M	POWELL	NULL	28	NULL	28	0	1	0	0	1	0	3	Post
1371	SGG	BLUE CROSS	Managed Care	Inpatient	Inpatient	2	K56.690	Other partial intestinal obstruction	K56690	C18.6	330	2.5233	MAJOR SMALL & LARGE BOWEL PROCEDURES W CC	62	6	W	M	FAYETTE	NULL	28	NULL	28	0	0	1	0	1	0	5	NULL
1372	SGG	KMA	Medicaid	Inpatient	Inpatient	7	F17.210	Nicotine dependence, cigarettes, uncomplicated	F17210	K56.600	329	4.9072	MAJOR SMALL & LARGE BOWEL PROCEDURES W MCC	61	7.1	W	M	MONTGOMERY	NULL	28	NULL	28	0	1	0	1	0	1	7	NULL
1373	SGE	BLUE CROSS	Managed Care	Inpatient	Inpatient	21	R78.81	Bacteremia	R7881	K55.049	326	5.2705	STOMACH, ESOPHAGEAL & DUODENAL PROC W MCC	65	33.7	W	M	FLEMING	NULL	28	10	18	27.368	1	0	1	1	0	7	New
1374	SGB	MEDICARE PART A	Medicare	Inpatient	Inpatient	36	Y84.8	Other medical procedures as the cause of abnormal reaction of the patient, or of later complication, without mention of misadventure at the time of the procedure	Y848	K25.6	326	5.2559	STOMACH, ESOPHAGEAL & DUODENAL PROC W MCC	62	20	W	M	PULASKI	NULL	28	21	7	19.973	1	0	1	1	0	5	NULL
1375	SGB	KMA	Medicaid	Inpatient	Inpatient	7	L03.314	Cellulitis of groin	L03314	A41.9	853	5.0571	INFECTIOUS & PARASITIC DISEASES W O.R. PROCEDURE W MCC	61	7.6	W	F	MC CREARY	NULL	28	3	25	2.475	0	0	1	1	0	5	NULL
1376	SGO	BLUE CROSS	Managed Care	Inpatient	Inpatient	14	Z68.25	Body mass index (BMI) 25.0-25.9, adult	Z6825	K83.1	445	1.0745	DISORDERS OF THE BILIARY TRACT W CC	56	2.9	W	M	WASHINGTON	NULL	28	NULL	28	0	0	1	0	1	0	NULL	NULL
1377	SGT	KMA	Medicaid	Inpatient	Inpatient	2	I81	Portal vein thrombosis	I81	K63.2	393	1.6326	OTHER DIGESTIVE SYSTEM DIAGNOSES W MCC	26	18.1	W	M	FLOYD	NULL	28	NULL	28	0	1	0	1	0	1	6	New
1378	SGE	BLUE CROSS	Managed Care	Inpatient	Inpatient	41	E83.39	Other disorders of phosphorus metabolism	E8339	K55.049	326	5.2705	STOMACH, ESOPHAGEAL & DUODENAL PROC W MCC	65	33.7	W	M	FLEMING	NULL	28	10	18	27.368	1	0	1	1	0	7	New
1379	SGO	KMA	Medicaid	Inpatient	Inpatient	6	K72.90	Hepatic failure, unspecified without coma	K7290	K83.1	444	1.5974	DISORDERS OF THE BILIARY TRACT W MCC	61	7.9	W	M	HARLAN	NULL	28	NULL	28	0	1	0	1	0	1	2	Transition
1380	SGO	MEDICARE REPLACEMENT	Medicare	Inpatient	Inpatient	14	F17.210	Nicotine dependence, cigarettes, uncomplicated	F17210	E86.0	641	0.7181	MISC DISORDERS OF NUTRITION, METABOLISM, FLUIDS/ELECTROLYTES W/O MCC	63	4	W	M	POWELL	NULL	28	NULL	28	0	1	0	0	1	0	3	Post
1381	SGR	MEDICARE PART A	Medicare	Inpatient	Inpatient	22	I70.202	Unspecified atherosclerosis of native arteries of extremities, left leg	I70202	I99.8	252	3.2335	OTHER VASCULAR PROCEDURES W MCC	72	13.9	W	M	MONTGOMERY	NULL	28	NULL	28	0	1	0	1	1	0	3	Post
1382	SGR	MEDICARE PART A	Medicare	Inpatient	Inpatient	19	F17.210	Nicotine dependence, cigarettes, uncomplicated	F17210	I99.8	252	3.2335	OTHER VASCULAR PROCEDURES W MCC	72	13.9	W	M	MONTGOMERY	NULL	28	NULL	28	0	1	0	1	1	0	3	Post
1383	SGE	BLUE CROSS	Managed Care	Inpatient	Inpatient	51	Z87.442	Personal history of urinary calculi	Z87442	K55.049	326	5.2705	STOMACH, ESOPHAGEAL & DUODENAL PROC W MCC	65	33.7	W	M	FLEMING	NULL	28	10	18	27.368	1	0	1	1	0	7	New
1384	SGB	KMA	Medicaid	Inpatient	Inpatient	29	E83.51	Hypocalcemia	E8351	A41.9	853	5.0571	INFECTIOUS & PARASITIC DISEASES W O.R. PROCEDURE W MCC	61	7.6	W	F	MC CREARY	NULL	28	3	25	2.475	0	0	1	1	0	5	NULL
1385	SGB	KMA	Medicaid	Inpatient	Inpatient	23	R40.2252	Coma scale, best verbal response, oriented, at arrival to emergency department	R402252	A41.9	853	5.0571	INFECTIOUS & PARASITIC DISEASES W O.R. PROCEDURE W MCC	61	7.6	W	F	MC CREARY	NULL	28	3	25	2.475	0	0	1	1	0	5	NULL
1386	SGR	MEDICARE PART A	Medicare	Inpatient	Inpatient	10	E78.5	Hyperlipidemia, unspecified	E785	I71.4	268	6.7037	AORTIC AND HEART ASSIST PROCEDURES EXCEPT PULSATION BALLOON W MCC	74	17.4	W	M	LINCOLN	NULL	28	2	26	10.674	1	0	1	1	0	5	NULL
1387	SGG	BLUE CROSS	Managed Care	Inpatient	Inpatient	7	E78.5	Hyperlipidemia, unspecified	E785	C18.6	330	2.5233	MAJOR SMALL & LARGE BOWEL PROCEDURES W CC	62	6	W	M	FAYETTE	NULL	28	NULL	28	0	0	1	0	1	0	5	NULL
1388	SGR	KMA	Medicaid	Inpatient	Inpatient	15	F17.210	Nicotine dependence, cigarettes, uncomplicated	F17210	I72.3	252	3.2598	OTHER VASCULAR PROCEDURES W MCC	58	45.7	W	F	DAVIESS	NULL	28	1	27	4.888	0	0	1	1	0	5	NULL
1389	SGB	KMA	Medicaid	Inpatient	Inpatient	17	E11.65	Type 2 diabetes mellitus with hyperglycemia	E1165	A41.9	853	5.0571	INFECTIOUS & PARASITIC DISEASES W O.R. PROCEDURE W MCC	61	7.6	W	F	MC CREARY	NULL	28	3	25	2.475	0	0	1	1	0	5	NULL
1390	SGR	MEDICARE PART A	Medicare	Inpatient	Inpatient	10	E83.39	Other disorders of phosphorus metabolism	E8339	I99.8	252	3.2335	OTHER VASCULAR PROCEDURES W MCC	72	13.9	W	M	MONTGOMERY	NULL	28	NULL	28	0	1	0	1	1	0	3	Post
1391	SGB	MEDICARE PART A	Medicare	Inpatient	Inpatient	43	K66.8	Other specified disorders of peritoneum	K668	K25.6	326	5.2559	STOMACH, ESOPHAGEAL & DUODENAL PROC W MCC	62	20	W	M	PULASKI	NULL	28	21	7	19.973	1	0	1	1	0	5	NULL
1392	SGR	MEDICARE PART A	Medicare	Inpatient	Inpatient	6	K56.7	Ileus, unspecified	K567	I71.4	268	6.7037	AORTIC AND HEART ASSIST PROCEDURES EXCEPT PULSATION BALLOON W MCC	74	17.4	W	M	LINCOLN	NULL	28	2	26	10.674	1	0	1	1	0	5	NULL
1393	SGB	MEDICARE PART A	Medicare	Inpatient	Inpatient	7	I67.1	Cerebral aneurysm, nonruptured	I671	S14.0XXA	3	17.9495	ECMO OR TRACH W MV >96 HRS OR PDX EXC FACE, MOUTH & NECK W MAJ O.R.	55	5.9	W	M	MADISON	NULL	28	7	21	5.934	1	0	0	1	0	2	Transition
1394	SGB	MEDICARE REPLACEMENT	Medicare	Inpatient	Inpatient	14	E66.9	Obesity, unspecified	E669	A41.9	871	1.8229	SEPTICEMIA OR SEVERE SEPSIS W/O MV >96 HOURS W MCC	86	5.1	W	F	WOODFORD	NULL	28	NULL	28	1.79	0	0	1	0	1	4	NULL
1395	SGG	BLUE CROSS	Managed Care	Inpatient	Inpatient	18	M54.5	Low back pain	M545	C18.6	330	2.5233	MAJOR SMALL & LARGE BOWEL PROCEDURES W CC	62	6	W	M	FAYETTE	NULL	28	NULL	28	0	0	1	0	1	0	5	NULL
1396	SGT	KMA	Medicaid	Inpatient	Inpatient	5	F11.20	Opioid dependence, uncomplicated	F1120	K63.2	393	1.6326	OTHER DIGESTIVE SYSTEM DIAGNOSES W MCC	26	18.1	W	M	FLOYD	NULL	28	NULL	28	0	1	0	1	0	1	6	New
1397	SGE	BLUE CROSS	Managed Care	Inpatient	Inpatient	16	E87.0	Hyperosmolality and hypernatremia	E870	K55.049	326	5.2705	STOMACH, ESOPHAGEAL & DUODENAL PROC W MCC	65	33.7	W	M	FLEMING	NULL	28	10	18	27.368	1	0	1	1	0	7	New
1398	SGO	MEDICARE REPLACEMENT	Medicare	Inpatient	Inpatient	3	I48.91	Unspecified atrial fibrillation	I4891	E86.0	641	0.7181	MISC DISORDERS OF NUTRITION, METABOLISM, FLUIDS/ELECTROLYTES W/O MCC	63	4	W	M	POWELL	NULL	28	NULL	28	0	1	0	0	1	0	3	Post
1399	SGO	MEDICARE REPLACEMENT	Medicare	Inpatient	Inpatient	4	C7A.8	Other malignant neuroendocrine tumors	C7A8	K65.1	371	1.7244	MAJOR GASTROINTESTINAL DISORDERS & PERITONEAL INFECTIONS W MCC	68	5.9	W	M	CARTER	NULL	28	NULL	28	0	1	0	1	1	0	3	Post
1400	SGE	BLUE CROSS	Managed Care	Inpatient	Inpatient	15	E87.4	Mixed disorder of acid-base balance	E874	K55.049	326	5.2705	STOMACH, ESOPHAGEAL & DUODENAL PROC W MCC	65	33.7	W	M	FLEMING	NULL	28	10	18	27.368	1	0	1	1	0	7	New
1401	SGB	KMA	Medicaid	Inpatient	Inpatient	28	E87.6	Hypokalemia	E876	A41.9	853	5.0571	INFECTIOUS & PARASITIC DISEASES W O.R. PROCEDURE W MCC	61	7.6	W	F	MC CREARY	NULL	28	3	25	2.475	0	0	1	1	0	5	NULL
1402	SGE	BLUE CROSS	Managed Care	Inpatient	Inpatient	49	Z66	Do not resuscitate	Z66	K55.049	326	5.2705	STOMACH, ESOPHAGEAL & DUODENAL PROC W MCC	65	33.7	W	M	FLEMING	NULL	28	10	18	27.368	1	0	1	1	0	7	New
1403	SGB	KMA	Medicaid	Inpatient	Inpatient	15	Z91.14	Patients other noncompliance with medication regimen	Z9114	A41.9	853	5.0571	INFECTIOUS & PARASITIC DISEASES W O.R. PROCEDURE W MCC	61	7.6	W	F	MC CREARY	NULL	28	3	25	2.475	0	0	1	1	0	5	NULL
1404	SGT	MEDICARE REPLACEMENT	Medicare	Inpatient	Inpatient	17	E83.51	Hypocalcemia	E8351	S72.001A	469	3.1399	MAJOR HIP AND KNEE JOINT REPLACEMENT OR REATTACHMENT OF LOWER EXTREMITY W MCC OR TOTAL ANKLE REPLACEMENT	70	19.6	W	M	NICHOLAS	NULL	28	NULL	28	0	1	0	1	0	1	NULL	NULL
1405	SGB	MEDICARE REPLACEMENT	Medicare	Inpatient	Inpatient	3	N17.9	Acute kidney failure, unspecified	N179	A41.9	871	1.8229	SEPTICEMIA OR SEVERE SEPSIS W/O MV >96 HOURS W MCC	86	5.1	W	F	WOODFORD	NULL	28	NULL	28	1.79	0	0	1	0	1	4	NULL
1406	SGR	MEDICARE PART A	Medicare	Inpatient	Inpatient	6	C77.3	Secondary and unspecified malignant neoplasm of axilla and upper limb lymph nodes	C773	I99.8	252	3.2335	OTHER VASCULAR PROCEDURES W MCC	72	13.9	W	M	MONTGOMERY	NULL	28	NULL	28	0	1	0	1	1	0	3	Post
1407	SGR	KMA	Medicaid	Inpatient	Inpatient	11	I71.4	Abdominal aortic aneurysm, without rupture	I714	I72.3	252	3.2598	OTHER VASCULAR PROCEDURES W MCC	58	45.7	W	F	DAVIESS	NULL	28	1	27	4.888	0	0	1	1	0	5	NULL
1408	SGB	BLUE CROSS	Managed Care	Inpatient	Inpatient	5	E87.6	Hypokalemia	E876	K85.82	438	1.6593	DISORDERS OF PANCREAS EXCEPT MALIGNANCY W MCC	44	9.3	W	F	MARSHALL	NULL	28	NULL	28	0	0	0	1	0	1	5	NULL
1409	SGB	KMA	Medicaid	Inpatient	Inpatient	2	J95.821	Acute postprocedural respiratory failure	J95821	A41.9	853	5.0571	INFECTIOUS & PARASITIC DISEASES W O.R. PROCEDURE W MCC	61	7.6	W	F	MC CREARY	NULL	28	3	25	2.475	0	0	1	1	0	5	NULL
1410	SGB	MEDICARE PART A	Medicare	Inpatient	Inpatient	25	S02.2XXA	Fracture of nasal bones, initial encounter for closed fracture	S022XXA	S14.0XXA	3	17.9495	ECMO OR TRACH W MV >96 HRS OR PDX EXC FACE, MOUTH & NECK W MAJ O.R.	55	5.9	W	M	MADISON	NULL	28	7	21	5.934	1	0	0	1	0	2	Transition
1411	SGE	FIN ASSIST DENIED	Medicaid	Inpatient	Inpatient	11	K59.00	Constipation, unspecified	K5900	T81.31XA	920	1.0031	COMPLICATIONS OF TREATMENT W CC	55	0.6	W	F	BOURBON	NULL	28	NULL	28	0	0	1	0	1	0	7	New
1412	SGE	FIN ASSIST DENIED	Medicaid	Inpatient	Inpatient	18	Z68.25	Body mass index (BMI) 25.0-25.9, adult	Z6825	T81.31XA	920	1.0031	COMPLICATIONS OF TREATMENT W CC	55	0.6	W	F	BOURBON	NULL	28	NULL	28	0	0	1	0	1	0	7	New
1413	SGR	KMA	Medicaid	Inpatient	Inpatient	10	D62	Acute posthemorrhagic anemia	D62	I72.3	252	3.2598	OTHER VASCULAR PROCEDURES W MCC	58	45.7	W	F	DAVIESS	NULL	28	1	27	4.888	0	0	1	1	0	5	NULL
1414	SGB	MEDICARE PART A	Medicare	Inpatient	Inpatient	2	J96.02	Acute respiratory failure with hypercapnia	J9602	K25.6	326	5.2559	STOMACH, ESOPHAGEAL & DUODENAL PROC W MCC	62	20	W	M	PULASKI	NULL	28	21	7	19.973	1	0	1	1	0	5	NULL
1415	SGR	MEDICARE PART A	Medicare	Inpatient	Inpatient	9	I10	Essential (primary) hypertension	I10	I71.4	268	6.7037	AORTIC AND HEART ASSIST PROCEDURES EXCEPT PULSATION BALLOON W MCC	74	17.4	W	M	LINCOLN	NULL	28	2	26	10.674	1	0	1	1	0	5	NULL
1416	SGB	MEDICARE PART A	Medicare	Inpatient	Inpatient	19	F41.9	Anxiety disorder, unspecified	F419	S14.0XXA	3	17.9495	ECMO OR TRACH W MV >96 HRS OR PDX EXC FACE, MOUTH & NECK W MAJ O.R.	55	5.9	W	M	MADISON	NULL	28	7	21	5.934	1	0	0	1	0	2	Transition
1417	SGO	MEDICARE REPLACEMENT	Medicare	Inpatient	Inpatient	10	G89.18	Other acute postprocedural pain	G8918	C78.7	406	2.7909	PANCREAS, LIVER & SHUNT PROCEDURES W CC	78	5.1	W	M	BOYD	NULL	28	NULL	28	0	1	1	0	1	0	7	New
1418	SGB	KMA	Medicaid	Inpatient	Inpatient	3	R40.2344	Coma scale, best motor response, flexion withdrawal, 24 hours or more after hospital admission	R402344	A41.9	853	5.0571	INFECTIOUS & PARASITIC DISEASES W O.R. PROCEDURE W MCC	61	7.6	W	F	MC CREARY	NULL	28	3	25	2.475	0	0	1	1	0	5	NULL
1419	SGO	BLUE CROSS	Managed Care	Inpatient	Inpatient	1	K83.1	Obstruction of bile duct	K831	K83.1	445	1.0745	DISORDERS OF THE BILIARY TRACT W CC	56	2.9	W	M	WASHINGTON	NULL	28	NULL	28	0	0	1	0	1	0	NULL	NULL
1420	SGB	MEDICARE PART A	Medicare	Inpatient	Inpatient	8	S06.6X0A	Traumatic subarachnoid hemorrhage without loss of consciousness, initial encounter	S066X0A	S14.0XXA	3	17.9495	ECMO OR TRACH W MV >96 HRS OR PDX EXC FACE, MOUTH & NECK W MAJ O.R.	55	5.9	W	M	MADISON	NULL	28	7	21	5.934	1	0	0	1	0	2	Transition
1421	SGB	VET. ADMINISTRATION	Govt/Other	Inpatient	Inpatient	8	I10	Essential (primary) hypertension	I10	K26.4	357	2.1	OTHER DIGESTIVE SYSTEM O.R. PROCEDURES W CC	70	5.9	W	M	FRANKLIN	NULL	28	7	21	5.86	0	1	0	1	0	4	NULL
1422	SGO	MEDICARE REPLACEMENT	Medicare	Inpatient	Inpatient	4	E78.5	Hyperlipidemia, unspecified	E785	C78.7	406	2.7909	PANCREAS, LIVER & SHUNT PROCEDURES W CC	78	5.1	W	M	BOYD	NULL	28	NULL	28	0	1	1	0	1	0	7	New
1423	SGT	MEDICARE PART A	Medicare	Inpatient	Inpatient	4	Z68.1	Body mass index (BMI) 19.9 or less, adult	Z681	S27.0XXA	200	1.0821	PNEUMOTHORAX W CC	95	8.5	W	F	BRACKEN	NULL	28	NULL	28	0	0	1	0	1	0	NULL	NULL
1424	SGO	KMA	Medicaid	Inpatient	Inpatient	4	T85.520A	Displacement of bile duct prosthesis, initial encounter	T85520A	K83.1	444	1.5974	DISORDERS OF THE BILIARY TRACT W MCC	61	7.9	W	M	HARLAN	NULL	28	NULL	28	0	1	0	1	0	1	2	Transition
1425	SGT	KMA	Medicaid	Inpatient	Inpatient	8	E83.51	Hypocalcemia	E8351	K63.2	393	1.6326	OTHER DIGESTIVE SYSTEM DIAGNOSES W MCC	26	18.1	W	M	FLOYD	NULL	28	NULL	28	0	1	0	1	0	1	6	New
1426	SGR	KMA	Medicaid	Inpatient	Inpatient	22	F41.8	Other specified anxiety disorders	F418	I72.3	252	3.2598	OTHER VASCULAR PROCEDURES W MCC	58	45.7	W	F	DAVIESS	NULL	28	1	27	4.888	0	0	1	1	0	5	NULL
1427	SGE	BLUE CROSS	Managed Care	Inpatient	Inpatient	28	Z90.81	Acquired absence of spleen	Z9081	K55.049	326	5.2705	STOMACH, ESOPHAGEAL & DUODENAL PROC W MCC	65	33.7	W	M	FLEMING	NULL	28	10	18	27.368	1	0	1	1	0	7	New
1428	SGE	BLUE CROSS	Managed Care	Inpatient	Inpatient	13	J98.11	Atelectasis	J9811	K55.049	326	5.2705	STOMACH, ESOPHAGEAL & DUODENAL PROC W MCC	65	33.7	W	M	FLEMING	NULL	28	10	18	27.368	1	0	1	1	0	7	New
1429	SGB	MEDICARE PART A	Medicare	Inpatient	Inpatient	1	K25.6	Chronic or unspecified gastric ulcer with both hemorrhage and perforation	K256	K25.6	326	5.2559	STOMACH, ESOPHAGEAL & DUODENAL PROC W MCC	62	20	W	M	PULASKI	NULL	28	21	7	19.973	1	0	1	1	0	5	NULL
1430	SGG	MEDICARE REPLACEMENT	Medicare	Inpatient	Inpatient	1	K91.89	Other postprocedural complications and disorders of digestive system	K9189	K91.89	329	4.9612	MAJOR SMALL & LARGE BOWEL PROCEDURES W MCC	69	14.1	W	M	BOYD	NULL	28	NULL	28	0.057	1	0	1	0	1	2	Transition
1431	SGB	BLUE CROSS	Managed Care	Inpatient	Inpatient	9	E83.42	Hypomagnesemia	E8342	K85.82	438	1.6593	DISORDERS OF PANCREAS EXCEPT MALIGNANCY W MCC	44	9.3	W	F	MARSHALL	NULL	28	NULL	28	0	0	0	1	0	1	5	NULL
1432	SGT	KMA	Medicaid	Inpatient	Inpatient	6	E87.1	Hypo-osmolality and hyponatremia	E871	K63.2	393	1.6326	OTHER DIGESTIVE SYSTEM DIAGNOSES W MCC	26	18.1	W	M	FLOYD	NULL	28	NULL	28	0	1	0	1	0	1	6	New
1433	SGB	MEDICARE PART A	Medicare	Inpatient	Inpatient	20	E87.5	Hyperkalemia	E875	K25.6	326	5.2559	STOMACH, ESOPHAGEAL & DUODENAL PROC W MCC	62	20	W	M	PULASKI	NULL	28	21	7	19.973	1	0	1	1	0	5	NULL
1434	SGO	MEDICARE REPLACEMENT	Medicare	Inpatient	Inpatient	19	Z68.23	Body mass index (BMI) 23.0-23.9, adult	Z6823	E86.0	641	0.7181	MISC DISORDERS OF NUTRITION, METABOLISM, FLUIDS/ELECTROLYTES W/O MCC	63	4	W	M	POWELL	NULL	28	NULL	28	0	1	0	0	1	0	3	Post
1435	SGO	MEDICARE REPLACEMENT	Medicare	Inpatient	Inpatient	11	G89.29	Other chronic pain	G8929	E86.0	641	0.7181	MISC DISORDERS OF NUTRITION, METABOLISM, FLUIDS/ELECTROLYTES W/O MCC	63	4	W	M	POWELL	NULL	28	NULL	28	0	1	0	0	1	0	3	Post
1436	SGO	MEDICARE REPLACEMENT	Medicare	Inpatient	Inpatient	18	Z90.411	Acquired partial absence of pancreas	Z90411	E86.0	641	0.7181	MISC DISORDERS OF NUTRITION, METABOLISM, FLUIDS/ELECTROLYTES W/O MCC	63	4	W	M	POWELL	NULL	28	NULL	28	0	1	0	0	1	0	3	Post
1437	SGR	MEDICARE PART A	Medicare	Inpatient	Inpatient	12	K21.9	Gastro-esophageal reflux disease without esophagitis	K219	I71.4	268	6.7037	AORTIC AND HEART ASSIST PROCEDURES EXCEPT PULSATION BALLOON W MCC	74	17.4	W	M	LINCOLN	NULL	28	2	26	10.674	1	0	1	1	0	5	NULL
1438	SGT	KMA	Medicaid	Inpatient	Inpatient	19	R79.1	Abnormal coagulation profile	R791	K63.2	393	1.6326	OTHER DIGESTIVE SYSTEM DIAGNOSES W MCC	26	18.1	W	M	FLOYD	NULL	28	NULL	28	0	1	0	1	0	1	6	New
1439	SGE	BLUE CROSS	Managed Care	Inpatient	Inpatient	11	C91.00	Acute lymphoblastic leukemia not having achieved remission	C9100	K55.049	326	5.2705	STOMACH, ESOPHAGEAL & DUODENAL PROC W MCC	65	33.7	W	M	FLEMING	NULL	28	10	18	27.368	1	0	1	1	0	7	New
1440	SGE	BLUE CROSS	Managed Care	Inpatient	Inpatient	52	Z95.5	Presence of coronary angioplasty implant and graft	Z955	K55.049	326	5.2705	STOMACH, ESOPHAGEAL & DUODENAL PROC W MCC	65	33.7	W	M	FLEMING	NULL	28	10	18	27.368	1	0	1	1	0	7	New
1441	SGT	MEDICARE REPLACEMENT	Medicare	Inpatient	Inpatient	15	W01.0XXA	Fall on same level from slipping, tripping and stumbling without subsequent striking against object, initial encounter	W010XXA	S72.001A	469	3.1399	MAJOR HIP AND KNEE JOINT REPLACEMENT OR REATTACHMENT OF LOWER EXTREMITY W MCC OR TOTAL ANKLE REPLACEMENT	70	19.6	W	M	NICHOLAS	NULL	28	NULL	28	0	1	0	1	0	1	NULL	NULL
1442	SGB	VET. ADMINISTRATION	Govt/Other	Inpatient	Inpatient	13	R13.10	Dysphagia, unspecified	R1310	K26.4	357	2.1	OTHER DIGESTIVE SYSTEM O.R. PROCEDURES W CC	70	5.9	W	M	FRANKLIN	NULL	28	7	21	5.86	0	1	0	1	0	4	NULL
1443	SGT	KMA	Medicaid	Inpatient	Inpatient	14	E83.42	Hypomagnesemia	E8342	K63.2	393	1.6326	OTHER DIGESTIVE SYSTEM DIAGNOSES W MCC	26	18.1	W	M	FLOYD	NULL	28	NULL	28	0	1	0	1	0	1	6	New
1444	SGG	KMA	Medicaid	Inpatient	Inpatient	6	R64	Cachexia	R64	K56.600	329	4.9072	MAJOR SMALL & LARGE BOWEL PROCEDURES W MCC	61	7.1	W	M	MONTGOMERY	NULL	28	NULL	28	0	1	0	1	0	1	7	NULL
1445	SGB	MEDICARE PART A	Medicare	Inpatient	Inpatient	29	Z66	Do not resuscitate	Z66	K25.6	326	5.2559	STOMACH, ESOPHAGEAL & DUODENAL PROC W MCC	62	20	W	M	PULASKI	NULL	28	21	7	19.973	1	0	1	1	0	5	NULL
1446	SGR	MEDICARE PART A	Medicare	Inpatient	Inpatient	14	R35.0	Frequency of micturition	R350	I99.8	252	3.2335	OTHER VASCULAR PROCEDURES W MCC	72	13.9	W	M	MONTGOMERY	NULL	28	NULL	28	0	1	0	1	1	0	3	Post
1447	SGR	KMA	Medicaid	Inpatient	Inpatient	5	R78.81	Bacteremia	R7881	I72.3	252	3.2598	OTHER VASCULAR PROCEDURES W MCC	58	45.7	W	F	DAVIESS	NULL	28	1	27	4.888	0	0	1	1	0	5	NULL
1448	SGO	KMA	Medicaid	Inpatient	Inpatient	8	Z90.49	Acquired absence of other specified parts of digestive tract	Z9049	K83.1	444	1.5974	DISORDERS OF THE BILIARY TRACT W MCC	61	7.9	W	M	HARLAN	NULL	28	NULL	28	0	1	0	1	0	1	2	Transition
1449	SGB	MEDICARE PART A	Medicare	Inpatient	Inpatient	37	I25.2	Old myocardial infarction	I252	K25.6	326	5.2559	STOMACH, ESOPHAGEAL & DUODENAL PROC W MCC	62	20	W	M	PULASKI	NULL	28	21	7	19.973	1	0	1	1	0	5	NULL
1450	SGB	MEDICARE PART A	Medicare	Inpatient	Inpatient	41	D63.8	Anemia in other chronic diseases classified elsewhere (manifestation)	D638	K25.6	326	5.2559	STOMACH, ESOPHAGEAL & DUODENAL PROC W MCC	62	20	W	M	PULASKI	NULL	28	21	7	19.973	1	0	1	1	0	5	NULL
1451	SGB	KMA	Medicaid	Inpatient	Inpatient	9	N17.9	Acute kidney failure, unspecified	N179	A41.9	853	5.0571	INFECTIOUS & PARASITIC DISEASES W O.R. PROCEDURE W MCC	61	7.6	W	F	MC CREARY	NULL	28	3	25	2.475	0	0	1	1	0	5	NULL
1452	SGB	KMA	Medicaid	Inpatient	Inpatient	31	Z86.73	Personal history of transient ischemic attack (TIA), and cerebral infarction without residual deficits	Z8673	A41.9	853	5.0571	INFECTIOUS & PARASITIC DISEASES W O.R. PROCEDURE W MCC	61	7.6	W	F	MC CREARY	NULL	28	3	25	2.475	0	0	1	1	0	5	NULL
1453	SGB	KMA	Medicaid	Inpatient	Inpatient	26	Z99.81	Dependence on supplemental oxygen	Z9981	A41.9	853	5.0571	INFECTIOUS & PARASITIC DISEASES W O.R. PROCEDURE W MCC	61	7.6	W	F	MC CREARY	NULL	28	3	25	2.475	0	0	1	1	0	5	NULL
1454	SGG	BLUE CROSS	Managed Care	Inpatient	Inpatient	16	G89.18	Other acute postprocedural pain	G8918	C18.6	330	2.5233	MAJOR SMALL & LARGE BOWEL PROCEDURES W CC	62	6	W	M	FAYETTE	NULL	28	NULL	28	0	0	1	0	1	0	5	NULL
1455	SGT	KMA	Medicaid	Inpatient	Inpatient	1	K63.2	Fistula of intestine	K632	K63.2	393	1.6326	OTHER DIGESTIVE SYSTEM DIAGNOSES W MCC	26	18.1	W	M	FLOYD	NULL	28	NULL	28	0	1	0	1	0	1	6	New
1456	SGO	KMA	Medicaid	Inpatient	Inpatient	15	Z79.899	Other long term (current) drug therapy	Z79899	K56.7	389	0.8432	G.I. OBSTRUCTION W CC	60	4.1	W	F	SCOTT	NULL	28	NULL	28	0	0	1	0	1	0	7	New
1457	SGO	KMA	Medicaid	Inpatient	Inpatient	7	I51.3	Intracardiac thrombosis, not elsewhere classified	I513	K83.1	444	1.5974	DISORDERS OF THE BILIARY TRACT W MCC	61	7.9	W	M	HARLAN	NULL	28	NULL	28	0	1	0	1	0	1	2	Transition
1458	SGB	MEDICARE PART A	Medicare	Inpatient	Inpatient	21	R09.81	Nasal congestion	R0981	S14.0XXA	3	17.9495	ECMO OR TRACH W MV >96 HRS OR PDX EXC FACE, MOUTH & NECK W MAJ O.R.	55	5.9	W	M	MADISON	NULL	28	7	21	5.934	1	0	0	1	0	2	Transition
1459	SGB	MEDICARE PART A	Medicare	Inpatient	Inpatient	10	S02.31XA	Fracture of orbital floor, right side, initial encounter for closed fracture	S0231XA	S14.0XXA	3	17.9495	ECMO OR TRACH W MV >96 HRS OR PDX EXC FACE, MOUTH & NECK W MAJ O.R.	55	5.9	W	M	MADISON	NULL	28	7	21	5.934	1	0	0	1	0	2	Transition
1460	SGE	BLUE CROSS	Managed Care	Inpatient	Inpatient	47	R13.10	Dysphagia, unspecified	R1310	K55.049	326	5.2705	STOMACH, ESOPHAGEAL & DUODENAL PROC W MCC	65	33.7	W	M	FLEMING	NULL	28	10	18	27.368	1	0	1	1	0	7	New
1461	SGB	MEDICARE PART A	Medicare	Inpatient	Inpatient	39	E66.9	Obesity, unspecified	E669	K25.6	326	5.2559	STOMACH, ESOPHAGEAL & DUODENAL PROC W MCC	62	20	W	M	PULASKI	NULL	28	21	7	19.973	1	0	1	1	0	5	NULL
1462	SGB	MEDICARE PART A	Medicare	Inpatient	Inpatient	24	I25.10	Atherosclerotic heart disease of native coronary artery without angina pectoris	I2510	K25.6	326	5.2559	STOMACH, ESOPHAGEAL & DUODENAL PROC W MCC	62	20	W	M	PULASKI	NULL	28	21	7	19.973	1	0	1	1	0	5	NULL
1463	SGB	MEDICARE REPLACEMENT	Medicare	Inpatient	Inpatient	15	E83.42	Hypomagnesemia	E8342	A41.9	871	1.8229	SEPTICEMIA OR SEVERE SEPSIS W/O MV >96 HOURS W MCC	86	5.1	W	F	WOODFORD	NULL	28	NULL	28	1.79	0	0	1	0	1	4	NULL
1464	SGR	MEDICARE PART A	Medicare	Inpatient	Inpatient	12	N40.1	Benign prostatic hyperplasia with lower urinary tract symptoms	N401	I99.8	252	3.2335	OTHER VASCULAR PROCEDURES W MCC	72	13.9	W	M	MONTGOMERY	NULL	28	NULL	28	0	1	0	1	1	0	3	Post
1465	SGR	KMA	Medicaid	Inpatient	Inpatient	12	I25.2	Old myocardial infarction	I252	I72.3	252	3.2598	OTHER VASCULAR PROCEDURES W MCC	58	45.7	W	F	DAVIESS	NULL	28	1	27	4.888	0	0	1	1	0	5	NULL
1466	SGT	MEDICARE PART A	Medicare	Inpatient	Inpatient	7	W18.30XA	Fall on same level, unspecified, initial encounter	W1830XA	S27.0XXA	200	1.0821	PNEUMOTHORAX W CC	95	8.5	W	F	BRACKEN	NULL	28	NULL	28	0	0	1	0	1	0	NULL	NULL
1467	SGG	BLUE CROSS	Managed Care	Inpatient	Inpatient	12	F41.9	Anxiety disorder, unspecified	F419	C18.6	330	2.5233	MAJOR SMALL & LARGE BOWEL PROCEDURES W CC	62	6	W	M	FAYETTE	NULL	28	NULL	28	0	0	1	0	1	0	5	NULL
1468	SGT	KMA	Medicaid	Inpatient	Inpatient	12	Z90.49	Acquired absence of other specified parts of digestive tract	Z9049	K63.2	393	1.6326	OTHER DIGESTIVE SYSTEM DIAGNOSES W MCC	26	18.1	W	M	FLOYD	NULL	28	NULL	28	0	1	0	1	0	1	6	New
1469	SGO	MEDICARE REPLACEMENT	Medicare	Inpatient	Inpatient	4	I10	Essential (primary) hypertension	I10	E86.0	641	0.7181	MISC DISORDERS OF NUTRITION, METABOLISM, FLUIDS/ELECTROLYTES W/O MCC	63	4	W	M	POWELL	NULL	28	NULL	28	0	1	0	0	1	0	3	Post
1470	SGR	KMA	Medicaid	Inpatient	Inpatient	23	G62.9	Polyneuropathy, unspecified	G629	I72.3	252	3.2598	OTHER VASCULAR PROCEDURES W MCC	58	45.7	W	F	DAVIESS	NULL	28	1	27	4.888	0	0	1	1	0	5	NULL
1471	SGR	MEDICARE PART A	Medicare	Inpatient	Inpatient	1	I71.4	Abdominal aortic aneurysm, without rupture	I714	I71.4	268	6.7037	AORTIC AND HEART ASSIST PROCEDURES EXCEPT PULSATION BALLOON W MCC	74	17.4	W	M	LINCOLN	NULL	28	2	26	10.674	1	0	1	1	0	5	NULL
1472	SGB	VET. ADMINISTRATION	Govt/Other	Inpatient	Inpatient	2	G12.21	Amyotrophic lateral sclerosis	G1221	K26.4	357	2.1	OTHER DIGESTIVE SYSTEM O.R. PROCEDURES W CC	70	5.9	W	M	FRANKLIN	NULL	28	7	21	5.86	0	1	0	1	0	4	NULL
1473	SGB	VET. ADMINISTRATION	Govt/Other	Inpatient	Inpatient	14	R53.81	Other malaise	R5381	K26.4	357	2.1	OTHER DIGESTIVE SYSTEM O.R. PROCEDURES W CC	70	5.9	W	M	FRANKLIN	NULL	28	7	21	5.86	0	1	0	1	0	4	NULL
1474	SGO	MEDICARE REPLACEMENT	Medicare	Inpatient	Inpatient	5	E11.9	Type 2 diabetes mellitus without complications	E119	C78.7	406	2.7909	PANCREAS, LIVER & SHUNT PROCEDURES W CC	78	5.1	W	M	BOYD	NULL	28	NULL	28	0	1	1	0	1	0	7	New
1475	SGR	KMA	Medicaid	Inpatient	Inpatient	26	I73.00	Raynauds syndrome without gangrene	I7300	I72.3	252	3.2598	OTHER VASCULAR PROCEDURES W MCC	58	45.7	W	F	DAVIESS	NULL	28	1	27	4.888	0	0	1	1	0	5	NULL
1476	SGT	MEDICARE PART A	Medicare	Inpatient	Inpatient	16	Z79.82	Long term (current) use of aspirin	Z7982	S27.0XXA	200	1.0821	PNEUMOTHORAX W CC	95	8.5	W	F	BRACKEN	NULL	28	NULL	28	0	0	1	0	1	0	NULL	NULL
1477	SGE	BLUE CROSS	Managed Care	Inpatient	Inpatient	37	I25.2	Old myocardial infarction	I252	K55.049	326	5.2705	STOMACH, ESOPHAGEAL & DUODENAL PROC W MCC	65	33.7	W	M	FLEMING	NULL	28	10	18	27.368	1	0	1	1	0	7	New
1478	SGB	MEDICARE PART A	Medicare	Inpatient	Inpatient	5	J90	Pleural effusion, not elsewhere classified	J90	K25.6	326	5.2559	STOMACH, ESOPHAGEAL & DUODENAL PROC W MCC	62	20	W	M	PULASKI	NULL	28	21	7	19.973	1	0	1	1	0	5	NULL
1479	SGB	KMA	Medicaid	Inpatient	Inpatient	20	E83.42	Hypomagnesemia	E8342	A41.9	853	5.0571	INFECTIOUS & PARASITIC DISEASES W O.R. PROCEDURE W MCC	61	7.6	W	F	MC CREARY	NULL	28	3	25	2.475	0	0	1	1	0	5	NULL
1480	SGB	MEDICARE PART A	Medicare	Inpatient	Inpatient	20	R00.1	Bradycardia, unspecified	R001	S14.0XXA	3	17.9495	ECMO OR TRACH W MV >96 HRS OR PDX EXC FACE, MOUTH & NECK W MAJ O.R.	55	5.9	W	M	MADISON	NULL	28	7	21	5.934	1	0	0	1	0	2	Transition
1481	SGB	VET. ADMINISTRATION	Govt/Other	Inpatient	Inpatient	17	R33.9	Retention of urine, unspecified	R339	K26.4	357	2.1	OTHER DIGESTIVE SYSTEM O.R. PROCEDURES W CC	70	5.9	W	M	FRANKLIN	NULL	28	7	21	5.86	0	1	0	1	0	4	NULL
1482	SGG	KMA	Medicaid	Inpatient	Inpatient	1	K56.600	Partial intestinal obstruction, unspecified as to cause	K56600	K56.600	329	4.9072	MAJOR SMALL & LARGE BOWEL PROCEDURES W MCC	61	7.1	W	M	MONTGOMERY	NULL	28	NULL	28	0	1	0	1	0	1	7	NULL
1483	SGG	MEDICARE REPLACEMENT	Medicare	Inpatient	Inpatient	5	K56.7	Ileus, unspecified	K567	K91.89	329	4.9612	MAJOR SMALL & LARGE BOWEL PROCEDURES W MCC	69	14.1	W	M	BOYD	NULL	28	NULL	28	0.057	1	0	1	0	1	2	Transition
1484	SGO	MEDICARE REPLACEMENT	Medicare	Inpatient	Inpatient	17	S80.212A	Abrasion, left knee, initial encounter	S80212A	E86.0	641	0.7181	MISC DISORDERS OF NUTRITION, METABOLISM, FLUIDS/ELECTROLYTES W/O MCC	63	4	W	M	POWELL	NULL	28	NULL	28	0	1	0	0	1	0	3	Post
1485	SGB	KMA	Medicaid	Inpatient	Inpatient	13	M79.89	Other specified soft tissue disorders	M7989	A41.9	853	5.0571	INFECTIOUS & PARASITIC DISEASES W O.R. PROCEDURE W MCC	61	7.6	W	F	MC CREARY	NULL	28	3	25	2.475	0	0	1	1	0	5	NULL
1486	SGT	MEDICARE REPLACEMENT	Medicare	Inpatient	Inpatient	4	S52.611A	Displaced fracture of right ulna styloid process, initial encounter for closed fracture	S52611A	S72.001A	469	3.1399	MAJOR HIP AND KNEE JOINT REPLACEMENT OR REATTACHMENT OF LOWER EXTREMITY W MCC OR TOTAL ANKLE REPLACEMENT	70	19.6	W	M	NICHOLAS	NULL	28	NULL	28	0	1	0	1	0	1	NULL	NULL
1487	SGT	MEDICARE REPLACEMENT	Medicare	Inpatient	Inpatient	1	S72.001A	Fracture of unspecified part of neck of right femur, initial encounter for closed fracture	S72001A	S72.001A	469	3.1399	MAJOR HIP AND KNEE JOINT REPLACEMENT OR REATTACHMENT OF LOWER EXTREMITY W MCC OR TOTAL ANKLE REPLACEMENT	70	19.6	W	M	NICHOLAS	NULL	28	NULL	28	0	1	0	1	0	1	NULL	NULL
1488	SGR	MEDICARE PART A	Medicare	Inpatient	Inpatient	18	K21.9	Gastro-esophageal reflux disease without esophagitis	K219	I99.8	252	3.2335	OTHER VASCULAR PROCEDURES W MCC	72	13.9	W	M	MONTGOMERY	NULL	28	NULL	28	0	1	0	1	1	0	3	Post
1489	SGB	MEDICARE REPLACEMENT	Medicare	Inpatient	Inpatient	7	F03.90	Unspecified dementia without behavioral disturbance	F0390	A41.9	871	1.8229	SEPTICEMIA OR SEVERE SEPSIS W/O MV >96 HOURS W MCC	86	5.1	W	F	WOODFORD	NULL	28	NULL	28	1.79	0	0	1	0	1	4	NULL
1490	SGR	MEDICARE PART A	Medicare	Inpatient	Inpatient	7	J44.0	Chronic obstructive pulmonary disease with acute lower respiratory infection	J440	I99.8	252	3.2335	OTHER VASCULAR PROCEDURES W MCC	72	13.9	W	M	MONTGOMERY	NULL	28	NULL	28	0	1	0	1	1	0	3	Post
1491	SGT	MEDICARE PART A	Medicare	Inpatient	Inpatient	5	I48.91	Unspecified atrial fibrillation	I4891	S27.0XXA	200	1.0821	PNEUMOTHORAX W CC	95	8.5	W	F	BRACKEN	NULL	28	NULL	28	0	0	1	0	1	0	NULL	NULL
1492	SGE	BLUE CROSS	Managed Care	Inpatient	Inpatient	2	T79.4XXA	Traumatic shock, initial encounter	T794XXA	K55.049	326	5.2705	STOMACH, ESOPHAGEAL & DUODENAL PROC W MCC	65	33.7	W	M	FLEMING	NULL	28	10	18	27.368	1	0	1	1	0	7	New
1493	SGB	VET. ADMINISTRATION	Govt/Other	Inpatient	Inpatient	10	Z68.20	Body mass index (BMI) 20.0-20.9, adult	Z6820	K26.4	357	2.1	OTHER DIGESTIVE SYSTEM O.R. PROCEDURES W CC	70	5.9	W	M	FRANKLIN	NULL	28	7	21	5.86	0	1	0	1	0	4	NULL
1494	SGE	BLUE CROSS	Managed Care	Inpatient	Inpatient	3	K72.00	Acute and subacute hepatic failure without coma	K7200	K55.049	326	5.2705	STOMACH, ESOPHAGEAL & DUODENAL PROC W MCC	65	33.7	W	M	FLEMING	NULL	28	10	18	27.368	1	0	1	1	0	7	New
1495	SGB	KMA	Medicaid	Inpatient	Inpatient	18	Z79.84	Long term (current) use of oral hypoglycemic drugs	Z7984	A41.9	853	5.0571	INFECTIOUS & PARASITIC DISEASES W O.R. PROCEDURE W MCC	61	7.6	W	F	MC CREARY	NULL	28	3	25	2.475	0	0	1	1	0	5	NULL
1496	SGR	MEDICARE PART A	Medicare	Inpatient	Inpatient	21	I26.99	Other pulmonary embolism without acute cor pulmonale	I2699	I99.8	252	3.2335	OTHER VASCULAR PROCEDURES W MCC	72	13.9	W	M	MONTGOMERY	NULL	28	NULL	28	0	1	0	1	1	0	3	Post
1497	SGE	FIN ASSIST DENIED	Medicaid	Inpatient	Inpatient	7	K31.84	Gastroparesis	K3184	T81.31XA	920	1.0031	COMPLICATIONS OF TREATMENT W CC	55	0.6	W	F	BOURBON	NULL	28	NULL	28	0	0	1	0	1	0	7	New
1498	SGE	BLUE CROSS	Managed Care	Inpatient	Inpatient	24	T81.32XA	Disruption of internal operation (surgical) wound, not elsewhere classified, initial encounter	T8132XA	K55.049	326	5.2705	STOMACH, ESOPHAGEAL & DUODENAL PROC W MCC	65	33.7	W	M	FLEMING	NULL	28	10	18	27.368	1	0	1	1	0	7	New
1499	SGE	BLUE CROSS	Managed Care	Inpatient	Inpatient	1	K55.049	Acute infarction of large intestine, extent unspecified	K55049	K55.049	326	5.2705	STOMACH, ESOPHAGEAL & DUODENAL PROC W MCC	65	33.7	W	M	FLEMING	NULL	28	10	18	27.368	1	0	1	1	0	7	New
1500	SGB	MEDICARE PART A	Medicare	Inpatient	Inpatient	11	S02.32XA	Fracture of orbital floor, left side, initial encounter for closed fracture	S0232XA	S14.0XXA	3	17.9495	ECMO OR TRACH W MV >96 HRS OR PDX EXC FACE, MOUTH & NECK W MAJ O.R.	55	5.9	W	M	MADISON	NULL	28	7	21	5.934	1	0	0	1	0	2	Transition
1501	SGG	BLUE CROSS	Managed Care	Inpatient	Inpatient	1	C18.6	Malignant neoplasm of descending colon	C186	C18.6	330	2.5233	MAJOR SMALL & LARGE BOWEL PROCEDURES W CC	62	6	W	M	FAYETTE	NULL	28	NULL	28	0	0	1	0	1	0	5	NULL
1502	SGO	KMA	Medicaid	Inpatient	Inpatient	1	K56.7	Ileus, unspecified	K567	K56.7	389	0.8432	G.I. OBSTRUCTION W CC	60	4.1	W	F	SCOTT	NULL	28	NULL	28	0	0	1	0	1	0	7	New
1503	SGO	KMA	Medicaid	Inpatient	Inpatient	10	Z87.891	Personal history of nicotine dependence	Z87891	K83.1	444	1.5974	DISORDERS OF THE BILIARY TRACT W MCC	61	7.9	W	M	HARLAN	NULL	28	NULL	28	0	1	0	1	0	1	2	Transition
1504	SGB	MEDICARE PART A	Medicare	Inpatient	Inpatient	31	Z96.659	Presence of unspecified artificial knee joint	Z96659	K25.6	326	5.2559	STOMACH, ESOPHAGEAL & DUODENAL PROC W MCC	62	20	W	M	PULASKI	NULL	28	21	7	19.973	1	0	1	1	0	5	NULL
1505	SGB	MEDICARE PART A	Medicare	Inpatient	Inpatient	44	Z74.09	Other reduced mobility	Z7409	K25.6	326	5.2559	STOMACH, ESOPHAGEAL & DUODENAL PROC W MCC	62	20	W	M	PULASKI	NULL	28	21	7	19.973	1	0	1	1	0	5	NULL
1506	SGB	KMA	Medicaid	Inpatient	Inpatient	12	E87.2	Acidosis	E872	A41.9	853	5.0571	INFECTIOUS & PARASITIC DISEASES W O.R. PROCEDURE W MCC	61	7.6	W	F	MC CREARY	NULL	28	3	25	2.475	0	0	1	1	0	5	NULL
1507	SGR	KMA	Medicaid	Inpatient	Inpatient	25	L23.9	Allergic contact dermatitis, unspecified cause	L239	I72.3	252	3.2598	OTHER VASCULAR PROCEDURES W MCC	58	45.7	W	F	DAVIESS	NULL	28	1	27	4.888	0	0	1	1	0	5	NULL
1508	SGB	MEDICARE PART A	Medicare	Inpatient	Inpatient	4	K65.1	Peritoneal abscess	K651	K25.6	326	5.2559	STOMACH, ESOPHAGEAL & DUODENAL PROC W MCC	62	20	W	M	PULASKI	NULL	28	21	7	19.973	1	0	1	1	0	5	NULL
1509	SGO	MEDICARE REPLACEMENT	Medicare	Inpatient	Inpatient	1	E86.0	Dehydration	E860	E86.0	641	0.7181	MISC DISORDERS OF NUTRITION, METABOLISM, FLUIDS/ELECTROLYTES W/O MCC	63	4	W	M	POWELL	NULL	28	NULL	28	0	1	0	0	1	0	3	Post
1510	SGB	VET. ADMINISTRATION	Govt/Other	Inpatient	Inpatient	5	D62	Acute posthemorrhagic anemia	D62	K26.4	357	2.1	OTHER DIGESTIVE SYSTEM O.R. PROCEDURES W CC	70	5.9	W	M	FRANKLIN	NULL	28	7	21	5.86	0	1	0	1	0	4	NULL
1511	SGT	MEDICARE PART A	Medicare	Inpatient	Inpatient	15	I25.10	Atherosclerotic heart disease of native coronary artery without angina pectoris	I2510	S27.0XXA	200	1.0821	PNEUMOTHORAX W CC	95	8.5	W	F	BRACKEN	NULL	28	NULL	28	0	0	1	0	1	0	NULL	NULL
1512	SGE	BLUE CROSS	Managed Care	Inpatient	Inpatient	9	T80.818A	Extravasation of other vesicant agent, initial encounter	T80818A	K55.049	326	5.2705	STOMACH, ESOPHAGEAL & DUODENAL PROC W MCC	65	33.7	W	M	FLEMING	NULL	28	10	18	27.368	1	0	1	1	0	7	New
1513	SGB	MEDICARE PART A	Medicare	Inpatient	Inpatient	23	E11.51	Type 2 diabetes mellitus with diabetic peripheral angiopathy without gangrene	E1151	K25.6	326	5.2559	STOMACH, ESOPHAGEAL & DUODENAL PROC W MCC	62	20	W	M	PULASKI	NULL	28	21	7	19.973	1	0	1	1	0	5	NULL
1514	SGB	MEDICARE PART A	Medicare	Inpatient	Inpatient	28	T17.990A	Other foreign object in respiratory tract, part unspecified in causing asphyxiation, initial encounter	T17990A	K25.6	326	5.2559	STOMACH, ESOPHAGEAL & DUODENAL PROC W MCC	62	20	W	M	PULASKI	NULL	28	21	7	19.973	1	0	1	1	0	5	NULL
1515	SGO	MEDICARE REPLACEMENT	Medicare	Inpatient	Inpatient	1	K65.1	Peritoneal abscess	K651	K65.1	371	1.7244	MAJOR GASTROINTESTINAL DISORDERS & PERITONEAL INFECTIONS W MCC	68	5.9	W	M	CARTER	NULL	28	NULL	28	0	1	0	1	1	0	3	Post
1516	SGB	KMA	Medicaid	Inpatient	Inpatient	1	A41.9	Sepsis, unspecified organism	A419	A41.9	853	5.0571	INFECTIOUS & PARASITIC DISEASES W O.R. PROCEDURE W MCC	61	7.6	W	F	MC CREARY	NULL	28	3	25	2.475	0	0	1	1	0	5	NULL
1517	SGO	BLUE CROSS	Managed Care	Inpatient	Inpatient	12	E78.5	Hyperlipidemia, unspecified	E785	K83.1	445	1.0745	DISORDERS OF THE BILIARY TRACT W CC	56	2.9	W	M	WASHINGTON	NULL	28	NULL	28	0	0	1	0	1	0	NULL	NULL
1518	SGT	MEDICARE REPLACEMENT	Medicare	Inpatient	Inpatient	10	F02.80	Dementia in other diseases classified elsewhere without behavioral disturbance (manifestation)	F0280	S72.001A	469	3.1399	MAJOR HIP AND KNEE JOINT REPLACEMENT OR REATTACHMENT OF LOWER EXTREMITY W MCC OR TOTAL ANKLE REPLACEMENT	70	19.6	W	M	NICHOLAS	NULL	28	NULL	28	0	1	0	1	0	1	NULL	NULL
1519	SGT	MEDICARE REPLACEMENT	Medicare	Inpatient	Inpatient	14	L89.150	Pressure ulcer of sacral region, unstageable	L89150	S72.001A	469	3.1399	MAJOR HIP AND KNEE JOINT REPLACEMENT OR REATTACHMENT OF LOWER EXTREMITY W MCC OR TOTAL ANKLE REPLACEMENT	70	19.6	W	M	NICHOLAS	NULL	28	NULL	28	0	1	0	1	0	1	NULL	NULL
1520	SGR	MEDICARE PART A	Medicare	Inpatient	Inpatient	2	J18.9	Pneumonia, unspecified organism	J189	I99.8	252	3.2335	OTHER VASCULAR PROCEDURES W MCC	72	13.9	W	M	MONTGOMERY	NULL	28	NULL	28	0	1	0	1	1	0	3	Post
1521	SGB	VET. ADMINISTRATION	Govt/Other	Inpatient	Inpatient	15	I95.9	Hypotension, unspecified	I959	K26.4	357	2.1	OTHER DIGESTIVE SYSTEM O.R. PROCEDURES W CC	70	5.9	W	M	FRANKLIN	NULL	28	7	21	5.86	0	1	0	1	0	4	NULL
1522	SGR	KMA	Medicaid	Inpatient	Inpatient	19	I08.0	Rheumatic disorders of both mitral and aortic valves	I080	I72.3	252	3.2598	OTHER VASCULAR PROCEDURES W MCC	58	45.7	W	F	DAVIESS	NULL	28	1	27	4.888	0	0	1	1	0	5	NULL
1523	SGR	KMA	Medicaid	Inpatient	Inpatient	1	I72.3	Aneurysm of iliac artery	I723	I72.3	252	3.2598	OTHER VASCULAR PROCEDURES W MCC	58	45.7	W	F	DAVIESS	NULL	28	1	27	4.888	0	0	1	1	0	5	NULL
1524	SGO	KMA	Medicaid	Inpatient	Inpatient	14	Z92.21	Personal history of antineoplastic chemotherapy	Z9221	K56.7	389	0.8432	G.I. OBSTRUCTION W CC	60	4.1	W	F	SCOTT	NULL	28	NULL	28	0	0	1	0	1	0	7	New
1525	SGT	MEDICARE PART A	Medicare	Inpatient	Inpatient	1	S27.0XXA	Traumatic pneumothorax, initial encounter	S270XXA	S27.0XXA	200	1.0821	PNEUMOTHORAX W CC	95	8.5	W	F	BRACKEN	NULL	28	NULL	28	0	0	1	0	1	0	NULL	NULL
1526	SGE	BLUE CROSS	Managed Care	Inpatient	Inpatient	32	I25.10	Atherosclerotic heart disease of native coronary artery without angina pectoris	I2510	K55.049	326	5.2705	STOMACH, ESOPHAGEAL & DUODENAL PROC W MCC	65	33.7	W	M	FLEMING	NULL	28	10	18	27.368	1	0	1	1	0	7	New
1527	SGE	BLUE CROSS	Managed Care	Inpatient	Inpatient	44	R16.1	Splenomegaly, not elsewhere classified	R161	K55.049	326	5.2705	STOMACH, ESOPHAGEAL & DUODENAL PROC W MCC	65	33.7	W	M	FLEMING	NULL	28	10	18	27.368	1	0	1	1	0	7	New
1528	SGB	MEDICARE PART A	Medicare	Inpatient	Inpatient	35	E11.65	Type 2 diabetes mellitus with hyperglycemia	E1165	K25.6	326	5.2559	STOMACH, ESOPHAGEAL & DUODENAL PROC W MCC	62	20	W	M	PULASKI	NULL	28	21	7	19.973	1	0	1	1	0	5	NULL
1529	SGR	KMA	Medicaid	Inpatient	Inpatient	3	I33.0	Acute and subacute infective endocarditis	I330	I72.3	252	3.2598	OTHER VASCULAR PROCEDURES W MCC	58	45.7	W	F	DAVIESS	NULL	28	1	27	4.888	0	0	1	1	0	5	NULL
1530	SGO	MEDICARE REPLACEMENT	Medicare	Inpatient	Inpatient	9	F41.9	Anxiety disorder, unspecified	F419	E86.0	641	0.7181	MISC DISORDERS OF NUTRITION, METABOLISM, FLUIDS/ELECTROLYTES W/O MCC	63	4	W	M	POWELL	NULL	28	NULL	28	0	1	0	0	1	0	3	Post
1531	SGB	KMA	Medicaid	Inpatient	Inpatient	6	R65.21	Severe sepsis with septic shock	R6521	A41.9	853	5.0571	INFECTIOUS & PARASITIC DISEASES W O.R. PROCEDURE W MCC	61	7.6	W	F	MC CREARY	NULL	28	3	25	2.475	0	0	1	1	0	5	NULL
1532	SGR	MEDICARE PART A	Medicare	Inpatient	Inpatient	11	F17.220	Nicotine dependence, chewing tobacco, uncomplicated	F17220	I71.4	268	6.7037	AORTIC AND HEART ASSIST PROCEDURES EXCEPT PULSATION BALLOON W MCC	74	17.4	W	M	LINCOLN	NULL	28	2	26	10.674	1	0	1	1	0	5	NULL
1533	SGG	BLUE CROSS	Managed Care	Inpatient	Inpatient	8	E86.1	Hypovolemia	E861	C18.6	330	2.5233	MAJOR SMALL & LARGE BOWEL PROCEDURES W CC	62	6	W	M	FAYETTE	NULL	28	NULL	28	0	0	1	0	1	0	5	NULL
1534	SGB	VET. ADMINISTRATION	Govt/Other	Inpatient	Inpatient	12	Z93.1	Gastrostomy status	Z931	K26.4	357	2.1	OTHER DIGESTIVE SYSTEM O.R. PROCEDURES W CC	70	5.9	W	M	FRANKLIN	NULL	28	7	21	5.86	0	1	0	1	0	4	NULL
1535	SGG	KMA	Medicaid	Inpatient	Inpatient	4	G62.9	Polyneuropathy, unspecified	G629	K57.20	330	2.4689	MAJOR SMALL & LARGE BOWEL PROCEDURES W CC	41	3.2	W	M	FAYETTE	NULL	28	NULL	28	0	0	1	0	1	0	4	NULL
1536	SGE	BLUE CROSS	Managed Care	Inpatient	Inpatient	8	K63.1	Perforation of intestine (nontraumatic)	K631	K55.049	326	5.2705	STOMACH, ESOPHAGEAL & DUODENAL PROC W MCC	65	33.7	W	M	FLEMING	NULL	28	10	18	27.368	1	0	1	1	0	7	New
1537	SGE	BLUE CROSS	Managed Care	Inpatient	Inpatient	34	K66.0	Peritoneal adhesions (postprocedural) (postinfection)	K660	K55.049	326	5.2705	STOMACH, ESOPHAGEAL & DUODENAL PROC W MCC	65	33.7	W	M	FLEMING	NULL	28	10	18	27.368	1	0	1	1	0	7	New
1538	SGB	KMA	Medicaid	Inpatient	Inpatient	19	I95.9	Hypotension, unspecified	I959	A41.9	853	5.0571	INFECTIOUS & PARASITIC DISEASES W O.R. PROCEDURE W MCC	61	7.6	W	F	MC CREARY	NULL	28	3	25	2.475	0	0	1	1	0	5	NULL
1539	SGT	MEDICARE REPLACEMENT	Medicare	Inpatient	Inpatient	8	M25.421	Effusion, right elbow	M25421	S72.001A	469	3.1399	MAJOR HIP AND KNEE JOINT REPLACEMENT OR REATTACHMENT OF LOWER EXTREMITY W MCC OR TOTAL ANKLE REPLACEMENT	70	19.6	W	M	NICHOLAS	NULL	28	NULL	28	0	1	0	1	0	1	NULL	NULL
1540	SGT	KMA	Medicaid	Inpatient	Inpatient	5	Z68.1	Body mass index [BMI] 19.9 or less, adult	Z681	S62.202B	513	1.559	HAND OR WRIST PROC, EXCEPT MAJOR THUMB OR JOINT PROC W CC/MCC	51	4.3	W	F	BOURBON	NULL	28	NULL	28	0	0	1	0	1	0	NULL	NULL
1541	SGT	KMA	Medicaid	Inpatient	Inpatient	1	S62.202B	Unspecified fracture of first metacarpal bone, left hand, initial encounter for open fracture	S62202B	S62.202B	513	1.559	HAND OR WRIST PROC, EXCEPT MAJOR THUMB OR JOINT PROC W CC/MCC	51	4.3	W	F	BOURBON	NULL	28	NULL	28	0	0	1	0	1	0	NULL	NULL
1542	SGE	MEDICARE PART A	Medicare	Inpatient	Inpatient	22	I71.4	Abdominal aortic aneurysm, without rupture	I714	K63.89	356	3.9757	OTHER DIGESTIVE SYSTEM O.R. PROCEDURES W MCC	73	12.3	W	M	BELL	NULL	28	2	26	1.947	1	0	1	1	0	7	New
1543	SGB	KMA	Medicaid	Inpatient	Inpatient	19	Z68.26	Body mass index (BMI) 26.0-26.9, adult	Z6826	S42.352A	563	0.8381	FX, SPRN, STRN & DISL EXCEPT FEMUR, HIP, PELVIS & THIGH W/O MCC	34	20.6	W	M	GREENUP	NULL	28	NULL	28	0	1	0	0	1	0	6	New
1544	SGE	MEDICARE PART A	Medicare	Inpatient	Inpatient	6	Z20.828	Contact with and (suspected) exposure to other viral communicable diseases	Z20828	K63.1	393	1.6245	OTHER DIGESTIVE SYSTEM DIAGNOSES W MCC	91	10.4	B	F	TAYLOR	NULL	28	NULL	28	1.329	0	0	1	0	1	NULL	NULL
1545	SGB	MEDICARE PART A	Medicare	Inpatient	Inpatient	13	F41.9	Anxiety disorder, unspecified	F419	S27.2XXA	199	1.7828	PNEUMOTHORAX W MCC	74	4.4	W	F	MONTGOMERY	NULL	28	NULL	28	1.284	1	0	1	1	0	6	NULL
1546	SGE	MEDICARE PART A	Medicare	Inpatient	Inpatient	7	N18.9	Chronic kidney disease, unspecified	N189	K80.42	417	2.4107	LAPAROSCOPIC CHOLECYSTECTOMY W/O C.D.E. W MCC	68	5.9	W	M	ESTILL	NULL	28	NULL	28	0	1	0	1	0	1	7	New
1547	SGE	MEDICARE PART A	Medicare	Inpatient	Inpatient	10	K52.89	Other specified noninfective gastroenteritis and colitis	K5289	K80.42	417	2.4107	LAPAROSCOPIC CHOLECYSTECTOMY W/O C.D.E. W MCC	68	5.9	W	M	ESTILL	NULL	28	NULL	28	0	1	0	1	0	1	7	New
1548	SGT	KMA	Medicaid	Inpatient	Inpatient	6	E83.51	Hypocalcemia	E8351	S62.202B	513	1.559	HAND OR WRIST PROC, EXCEPT MAJOR THUMB OR JOINT PROC W CC/MCC	51	4.3	W	F	BOURBON	NULL	28	NULL	28	0	0	1	0	1	0	NULL	NULL
1549	SGR	MEDICARE PART A	Medicare	Inpatient	Inpatient	17	Z95.810	Presence of automatic (implantable) cardiac defibrillator	Z95810	T81.4XXA	856	4.4513	POSTOPERATIVE OR POST-TRAUMATIC INFECTIONS W O.R. PROC W MCC	66	25	W	M	MERCER	NULL	28	NULL	28	0	0	0	1	0	1	4	NULL
1550	SGE	MEDICARE PART A	Medicare	Inpatient	Inpatient	24	I25.10	Atherosclerotic heart disease of native coronary artery without angina pectoris	I2510	K63.89	356	3.9757	OTHER DIGESTIVE SYSTEM O.R. PROCEDURES W MCC	73	12.3	W	M	BELL	NULL	28	2	26	1.947	1	0	1	1	0	7	New
1551	SGE	MEDICARE PART A	Medicare	Inpatient	Inpatient	15	E83.42	Hypomagnesemia	E8342	L89.159	579	2.9861	OTHER SKIN, SUBCUT TISS & BREAST PROC W MCC	73	5.4	W	M	FAYETTE	NULL	28	NULL	28	2.22	0	0	1	1	0	NULL	NULL
1552	SGE	MEDICARE PART A	Medicare	Inpatient	Inpatient	1	K63.1	Perforation of intestine (nontraumatic)	K631	K63.1	393	1.6245	OTHER DIGESTIVE SYSTEM DIAGNOSES W MCC	91	10.4	B	F	TAYLOR	NULL	28	NULL	28	1.329	0	0	1	0	1	NULL	NULL
1553	SGG	COMMERCIAL	Managed Care	Inpatient	Inpatient	12	Z20.828	Contact with and (suspected) exposure to other viral communicable diseases	Z20828	C18.7	329	4.9072	MAJOR SMALL & LARGE BOWEL PROCEDURES W MCC	63	6.7	B	F	FRANKLIN	NULL	28	NULL	28	0	0	0	1	0	1	NULL	NULL
1554	SGB	MEDICARE PART A	Medicare	Inpatient	Inpatient	27	K21.9	Gastro-esophageal reflux disease without esophagitis	K219	S27.2XXA	199	1.7828	PNEUMOTHORAX W MCC	74	4.4	W	F	MONTGOMERY	NULL	28	NULL	28	1.284	1	0	1	1	0	6	NULL
1555	SGR	MEDICARE PART A	Medicare	Inpatient	Inpatient	11	L89.610	Pressure ulcer of right heel, unstageable	L89610	T81.4XXA	856	4.4513	POSTOPERATIVE OR POST-TRAUMATIC INFECTIONS W O.R. PROC W MCC	66	25	W	M	MERCER	NULL	28	NULL	28	0	0	0	1	0	1	4	NULL
1556	SGR	MEDICARE PART A	Medicare	Inpatient	Inpatient	18	Z68.22	Body mass index (BMI) 22.0-22.9, adult	Z6822	T81.4XXA	856	4.4513	POSTOPERATIVE OR POST-TRAUMATIC INFECTIONS W O.R. PROC W MCC	66	25	W	M	MERCER	NULL	28	NULL	28	0	0	0	1	0	1	4	NULL
1557	SGE	MEDICARE PART A	Medicare	Inpatient	Inpatient	8	C78.7	Secondary malignant neoplasm of liver and intrahepatic bile duct	C787	K63.89	356	3.9757	OTHER DIGESTIVE SYSTEM O.R. PROCEDURES W MCC	73	12.3	W	M	BELL	NULL	28	2	26	1.947	1	0	1	1	0	7	New
1558	SGE	MEDICARE PART A	Medicare	Inpatient	Inpatient	28	F41.9	Anxiety disorder, unspecified	F419	K63.1	393	1.6245	OTHER DIGESTIVE SYSTEM DIAGNOSES W MCC	91	10.4	B	F	TAYLOR	NULL	28	NULL	28	1.329	0	0	1	0	1	NULL	NULL
1559	SGG	COMMERCIAL	Managed Care	Inpatient	Inpatient	11	Z11.59	Encounter for screening for other viral diseases	Z1159	C18.7	329	4.9072	MAJOR SMALL & LARGE BOWEL PROCEDURES W MCC	63	6.7	B	F	FRANKLIN	NULL	28	NULL	28	0	0	0	1	0	1	NULL	NULL
1560	SGE	MEDICARE PART A	Medicare	Inpatient	Inpatient	13	S22.088D	Other fracture of T11-T12 vertebra, subsequent encounter for fracture with routine healing	S22088D	K80.42	417	2.4107	LAPAROSCOPIC CHOLECYSTECTOMY W/O C.D.E. W MCC	68	5.9	W	M	ESTILL	NULL	28	NULL	28	0	1	0	1	0	1	7	New
1561	SGR	MEDICARE PART A	Medicare	Inpatient	Inpatient	10	I50.9	Heart failure, unspecified	I509	T81.4XXA	856	4.4513	POSTOPERATIVE OR POST-TRAUMATIC INFECTIONS W O.R. PROC W MCC	66	25	W	M	MERCER	NULL	28	NULL	28	0	0	0	1	0	1	4	NULL
1562	SGO	MEDICARE REPLACEMENT	Medicare	Inpatient	Inpatient	6	T81.43XA	Infection following a procedure, organ and space surgical site, initial encounter	T8143XA	K83.3	414	3.4164	CHOLECYSTECTOMY EXCEPT BY LAPAROSCOPE W/O C.D.E. W MCC	77	19.9	W	M	LETCHER	NULL	28	NULL	28	0	1	0	1	0	1	NULL	NULL
1563	SGB	KMA	Medicaid	Inpatient	Inpatient	7	L02.411	Cutaneous abscess of right axilla	L02411	S42.352A	563	0.8381	FX, SPRN, STRN & DISL EXCEPT FEMUR, HIP, PELVIS & THIGH W/O MCC	34	20.6	W	M	GREENUP	NULL	28	NULL	28	0	1	0	0	1	0	6	New
1564	SGE	MEDICARE PART A	Medicare	Inpatient	Inpatient	24	Z79.2	Long term (current) use of antibiotics	Z792	A41.9	871	1.8663	SEPTICEMIA OR SEVERE SEPSIS W/O MV >96 HOURS W MCC	57	23	W	F	ESTILL	NULL	28	NULL	28	0	1	0	1	0	1	NULL	NULL
1565	SGO	MEDICARE PART A	Medicare	Inpatient	Inpatient	17	Z68.32	Body mass index [BMI] 32.0-32.9, adult	Z6832	K83.1	445	1.0768	DISORDERS OF THE BILIARY TRACT W CC	56	4	W	M	JOHNSON	NULL	28	NULL	28	0	1	1	0	1	0	NULL	NULL
1566	SGG	COMMERCIAL	Managed Care	Inpatient	Inpatient	1	C18.7	Malignant neoplasm of sigmoid colon	C187	C18.7	329	4.9072	MAJOR SMALL & LARGE BOWEL PROCEDURES W MCC	63	6.7	B	F	FRANKLIN	NULL	28	NULL	28	0	0	0	1	0	1	NULL	NULL
1567	SGG	COMMERCIAL	Managed Care	Inpatient	Inpatient	8	Z92.3	Personal history of irradiation	Z923	C18.7	329	4.9072	MAJOR SMALL & LARGE BOWEL PROCEDURES W MCC	63	6.7	B	F	FRANKLIN	NULL	28	NULL	28	0	0	0	1	0	1	NULL	NULL
1568	SGT	KMA	Medicaid	Inpatient	Inpatient	19	Z90.710	Acquired absence of both cervix and uterus	Z90710	S62.202B	513	1.559	HAND OR WRIST PROC, EXCEPT MAJOR THUMB OR JOINT PROC W CC/MCC	51	4.3	W	F	BOURBON	NULL	28	NULL	28	0	0	1	0	1	0	NULL	NULL
1569	SGE	MEDICARE PART A	Medicare	Inpatient	Inpatient	5	Z68.1	Body mass index (BMI) 19.9 or less, adult	Z681	K63.89	356	3.9757	OTHER DIGESTIVE SYSTEM O.R. PROCEDURES W MCC	73	12.3	W	M	BELL	NULL	28	2	26	1.947	1	0	1	1	0	7	New
1570	SGE	MEDICARE PART A	Medicare	Inpatient	Inpatient	21	Z87.01	Personal history of pneumonia (recurrent)	Z8701	K80.42	417	2.4107	LAPAROSCOPIC CHOLECYSTECTOMY W/O C.D.E. W MCC	68	5.9	W	M	ESTILL	NULL	28	NULL	28	0	1	0	1	0	1	7	New
1571	SGB	MEDICARE REPLACEMENT	Medicare	Inpatient	Inpatient	8	Z68.1	Body mass index (BMI) 19 or less, adult	Z681	K94.29	394	0.9351	OTHER DIGESTIVE SYSTEM DIAGNOSES W CC	66	2.5	W	F	MADISON	NULL	28	NULL	28	0	1	1	0	1	0	1	Pre
1572	SGR	KMA	Medicaid	Inpatient	Inpatient	25	D69.6	Thrombocytopenia, unspecified	D696	K55.059	329	4.9133	MAJOR SMALL & LARGE BOWEL PROCEDURES W MCC	48	17.8	W	F	FLOYD	NULL	28	3	25	5.271	1	0	1	0	1	4	NULL
1573	SGB	KMA	Medicaid	Inpatient	Inpatient	24	F10.26	Alcohol dependence with alcohol-induced persisting amnestic disorder	F1026	S42.352A	563	0.8381	FX, SPRN, STRN & DISL EXCEPT FEMUR, HIP, PELVIS & THIGH W/O MCC	34	20.6	W	M	GREENUP	NULL	28	NULL	28	0	1	0	0	1	0	6	New
1574	SGE	MEDICARE PART A	Medicare	Inpatient	Inpatient	1	A41.9	Sepsis, unspecified organism	A419	A41.9	871	1.8663	SEPTICEMIA OR SEVERE SEPSIS W/O MV >96 HOURS W MCC	57	23	W	F	ESTILL	NULL	28	NULL	28	0	1	0	1	0	1	NULL	NULL
1575	SGB	MEDICARE PART A	Medicare	Inpatient	Inpatient	16	Z99.81	Dependence on supplemental oxygen	Z9981	S27.2XXA	199	1.7828	PNEUMOTHORAX W MCC	74	4.4	W	F	MONTGOMERY	NULL	28	NULL	28	1.284	1	0	1	1	0	6	NULL
1576	SGB	MEDICARE PART A	Medicare	Inpatient	Inpatient	15	Z66	Do not resuscitate	Z66	S27.2XXA	199	1.7828	PNEUMOTHORAX W MCC	74	4.4	W	F	MONTGOMERY	NULL	28	NULL	28	1.284	1	0	1	1	0	6	NULL
1577	SGR	MEDICARE PART A	Medicare	Inpatient	Inpatient	14	I49.9	Cardiac arrhythmia, unspecified	I499	T81.4XXA	856	4.4513	POSTOPERATIVE OR POST-TRAUMATIC INFECTIONS W O.R. PROC W MCC	66	25	W	M	MERCER	NULL	28	NULL	28	0	0	0	1	0	1	4	NULL
1578	SGB	AUTO INSURANCE	Managed Care	Inpatient	Inpatient	31	E87.6	Hypokalemia	E876	S32.422A	3	17.6245	ECMO OR TRACH W MV >96 HRS OR PDX EXC FACE, MOUTH & NECK W MAJ O.R.	67	29.5	W	F	NICHOLAS	NULL	28	26	2	25.592	1	0	0	1	0	4	NULL
1579	SGO	MEDICARE REPLACEMENT	Medicare	Inpatient	Inpatient	13	I44.1	Atrioventricular block, second degree	I441	K83.3	414	3.4164	CHOLECYSTECTOMY EXCEPT BY LAPAROSCOPE W/O C.D.E. W MCC	77	19.9	W	M	LETCHER	NULL	28	NULL	28	0	1	0	1	0	1	NULL	NULL
1580	SGE	MEDICARE PART A	Medicare	Inpatient	Inpatient	9	D69.6	Thrombocytopenia, unspecified	D696	L89.159	579	2.9861	OTHER SKIN, SUBCUT TISS & BREAST PROC W MCC	73	5.4	W	M	FAYETTE	NULL	28	NULL	28	2.22	0	0	1	1	0	NULL	NULL
1581	SGB	AUTO INSURANCE	Managed Care	Inpatient	Inpatient	26	F17.210	Nicotine dependence, cigarettes, uncomplicated	F17210	S32.422A	3	17.6245	ECMO OR TRACH W MV >96 HRS OR PDX EXC FACE, MOUTH & NECK W MAJ O.R.	67	29.5	W	F	NICHOLAS	NULL	28	26	2	25.592	1	0	0	1	0	4	NULL
1582	SGB	KMA	Medicaid	Inpatient	Inpatient	22	I10	Essential (primary) hypertension	I10	S42.352A	563	0.8381	FX, SPRN, STRN & DISL EXCEPT FEMUR, HIP, PELVIS & THIGH W/O MCC	34	20.6	W	M	GREENUP	NULL	28	NULL	28	0	1	0	0	1	0	6	New
1583	SGB	MEDICARE PART A	Medicare	Inpatient	Inpatient	16	I10	Essential (primary) hypertension	I10	K56.60	389	0.8585	G.I. OBSTRUCTION W CC	82	7.9	W	F	FAYETTE	NULL	28	NULL	28	0	0	1	0	1	0	2	Transition
1584	SGO	MEDICARE REPLACEMENT	Medicare	Inpatient	Inpatient	28	Z20.828	Contact with and (suspected) exposure to other viral communicable diseases	Z20828	K83.3	414	3.4164	CHOLECYSTECTOMY EXCEPT BY LAPAROSCOPE W/O C.D.E. W MCC	77	19.9	W	M	LETCHER	NULL	28	NULL	28	0	1	0	1	0	1	NULL	NULL
1585	SGE	MEDICARE PART A	Medicare	Inpatient	Inpatient	23	Z95.820	Peripheral vascular angioplasty status with implants and grafts	Z95820	K63.89	356	3.9757	OTHER DIGESTIVE SYSTEM O.R. PROCEDURES W MCC	73	12.3	W	M	BELL	NULL	28	2	26	1.947	1	0	1	1	0	7	New
1586	SGE	MEDICARE PART A	Medicare	Inpatient	Inpatient	26	G89.29	Other chronic pain	G8929	K63.1	393	1.6245	OTHER DIGESTIVE SYSTEM DIAGNOSES W MCC	91	10.4	B	F	TAYLOR	NULL	28	NULL	28	1.329	0	0	1	0	1	NULL	NULL
1587	SGE	MEDICARE PART A	Medicare	Inpatient	Inpatient	5	E87.1	Hypo-osmolality and hyponatremia	E871	A41.9	871	1.8663	SEPTICEMIA OR SEVERE SEPSIS W/O MV >96 HOURS W MCC	57	23	W	F	ESTILL	NULL	28	NULL	28	0	1	0	1	0	1	NULL	NULL
1588	SGB	MEDICARE PART A	Medicare	Inpatient	Inpatient	1	S27.2XXA	Traumatic hemopneumothorax, initial encounter	S272XXA	S27.2XXA	199	1.7828	PNEUMOTHORAX W MCC	74	4.4	W	F	MONTGOMERY	NULL	28	NULL	28	1.284	1	0	1	1	0	6	NULL
1589	SGB	AUTO INSURANCE	Managed Care	Inpatient	Inpatient	35	M21.379	Foot drop, unspecified foot	M21379	S32.422A	3	17.6245	ECMO OR TRACH W MV >96 HRS OR PDX EXC FACE, MOUTH & NECK W MAJ O.R.	67	29.5	W	F	NICHOLAS	NULL	28	26	2	25.592	1	0	0	1	0	4	NULL
1590	SGB	AUTO INSURANCE	Managed Care	Inpatient	Inpatient	19	V89.2XXA	Person injured in unspecified motor-vehicle accident, traffic, initial encounter	V892XXA	S32.422A	3	17.6245	ECMO OR TRACH W MV >96 HRS OR PDX EXC FACE, MOUTH & NECK W MAJ O.R.	67	29.5	W	F	NICHOLAS	NULL	28	26	2	25.592	1	0	0	1	0	4	NULL
1591	SGO	MEDICARE REPLACEMENT	Medicare	Inpatient	Inpatient	1	K83.3	Fistula of bile duct	K833	K83.3	414	3.4164	CHOLECYSTECTOMY EXCEPT BY LAPAROSCOPE W/O C.D.E. W MCC	77	19.9	W	M	LETCHER	NULL	28	NULL	28	0	1	0	1	0	1	NULL	NULL
1592	SGE	KMA	Medicaid	Inpatient	Inpatient	1	K57.32	Diverticulitis of large intestine without perforation or abscess without bleeding	K5732	K57.32	392	0.7615	ESOPHAGITIS, GASTROENT & MISC DIGEST DISORDERS W/O MCC	39	1	W	F	WHITLEY	NULL	28	NULL	28	0	1	0	0	1	0	7	New
1593	SGE	MEDICARE PART A	Medicare	Inpatient	Inpatient	16	F03.90	Unspecified dementia without behavioral disturbance	F0390	A41.9	871	1.8663	SEPTICEMIA OR SEVERE SEPSIS W/O MV >96 HOURS W MCC	57	23	W	F	ESTILL	NULL	28	NULL	28	0	1	0	1	0	1	NULL	NULL
1594	SGG	COMMERCIAL	Managed Care	Inpatient	Inpatient	2	D80.2	Selective deficiency of immunoglobulin A [IgA]	D802	K57.92	392	0.7593	ESOPHAGITIS, GASTROENT & MISC DIGEST DISORDERS W/O MCC	52	2.9	W	F	GREENUP	NULL	28	NULL	28	0	1	0	0	1	0	4	NULL
1595	SGO	MEDICARE REPLACEMENT	Medicare	Inpatient	Inpatient	22	G47.00	Insomnia, unspecified	G4700	K83.3	414	3.4164	CHOLECYSTECTOMY EXCEPT BY LAPAROSCOPE W/O C.D.E. W MCC	77	19.9	W	M	LETCHER	NULL	28	NULL	28	0	1	0	1	0	1	NULL	NULL
1596	SGE	MEDICARE PART A	Medicare	Inpatient	Inpatient	2	M72.6	Necrotizing fasciitis	M726	L89.159	579	2.9861	OTHER SKIN, SUBCUT TISS & BREAST PROC W MCC	73	5.4	W	M	FAYETTE	NULL	28	NULL	28	2.22	0	0	1	1	0	NULL	NULL
1597	SGR	MEDICARE PART A	Medicare	Inpatient	Inpatient	5	E87.8	Other disorders of electrolyte and fluid balance, not elsewhere classified	E878	T81.4XXA	856	4.4513	POSTOPERATIVE OR POST-TRAUMATIC INFECTIONS W O.R. PROC W MCC	66	25	W	M	MERCER	NULL	28	NULL	28	0	0	0	1	0	1	4	NULL
1598	SGG	COMMERCIAL	Managed Care	Inpatient	Inpatient	9	Z90.49	Acquired absence of other specified parts of digestive tract	Z9049	C18.7	329	4.9072	MAJOR SMALL & LARGE BOWEL PROCEDURES W MCC	63	6.7	B	F	FRANKLIN	NULL	28	NULL	28	0	0	0	1	0	1	NULL	NULL
1599	SGB	MEDICARE PART A	Medicare	Inpatient	Inpatient	9	M54.9	Dorsalgia, unspecified	M549	K56.60	389	0.8585	G.I. OBSTRUCTION W CC	82	7.9	W	F	FAYETTE	NULL	28	NULL	28	0	0	1	0	1	0	2	Transition
1600	SGE	MEDICARE PART A	Medicare	Inpatient	Inpatient	26	Z59.6	Low income	Z596	A41.9	871	1.8663	SEPTICEMIA OR SEVERE SEPSIS W/O MV >96 HOURS W MCC	57	23	W	F	ESTILL	NULL	28	NULL	28	0	1	0	1	0	1	NULL	NULL
1601	SGE	MEDICARE PART A	Medicare	Inpatient	Inpatient	4	J96.10	Chronic respiratory failure, unspecified whether with hypoxia or hypercapnia	J9610	K80.42	417	2.4107	LAPAROSCOPIC CHOLECYSTECTOMY W/O C.D.E. W MCC	68	5.9	W	M	ESTILL	NULL	28	NULL	28	0	1	0	1	0	1	7	New
1602	SGB	MEDICARE REPLACEMENT	Medicare	Inpatient	Inpatient	1	K94.29	Other complications of gastrostomy	K9429	K94.29	394	0.9351	OTHER DIGESTIVE SYSTEM DIAGNOSES W CC	66	2.5	W	F	MADISON	NULL	28	NULL	28	0	1	1	0	1	0	1	Pre
1603	SGG	COMMERCIAL	Managed Care	Inpatient	Inpatient	1	K57.92	Diverticulitis of intestine, part unspecified, without perforation or abscess without bleeding	K5792	K57.92	392	0.7593	ESOPHAGITIS, GASTROENT & MISC DIGEST DISORDERS W/O MCC	52	2.9	W	F	GREENUP	NULL	28	NULL	28	0	1	0	0	1	0	4	NULL
1604	SGB	MEDICARE REPLACEMENT	Medicare	Inpatient	Inpatient	13	K94.23	Gastrostomy malfunction	K9423	K94.29	394	0.9351	OTHER DIGESTIVE SYSTEM DIAGNOSES W CC	66	2.5	W	F	MADISON	NULL	28	NULL	28	0	1	1	0	1	0	1	Pre
1605	SGB	MEDICARE REPLACEMENT	Medicare	Inpatient	Inpatient	10	Z98.84	Bariatric surgery status	Z9884	K94.29	394	0.9351	OTHER DIGESTIVE SYSTEM DIAGNOSES W CC	66	2.5	W	F	MADISON	NULL	28	NULL	28	0	1	1	0	1	0	1	Pre
1606	SGE	MEDICARE PART A	Medicare	Inpatient	Inpatient	29	Z79.899	Other long term (current) drug therapy	Z79899	K63.1	393	1.6245	OTHER DIGESTIVE SYSTEM DIAGNOSES W MCC	91	10.4	B	F	TAYLOR	NULL	28	NULL	28	1.329	0	0	1	0	1	NULL	NULL
1607	SGE	MEDICARE PART A	Medicare	Inpatient	Inpatient	27	R00.0	Tachycardia, unspecified	R000	K63.1	393	1.6245	OTHER DIGESTIVE SYSTEM DIAGNOSES W MCC	91	10.4	B	F	TAYLOR	NULL	28	NULL	28	1.329	0	0	1	0	1	NULL	NULL
1608	SGE	MEDICARE PART A	Medicare	Inpatient	Inpatient	8	K74.60	Unspecified cirrhosis of liver	K7460	K80.42	417	2.4107	LAPAROSCOPIC CHOLECYSTECTOMY W/O C.D.E. W MCC	68	5.9	W	M	ESTILL	NULL	28	NULL	28	0	1	0	1	0	1	7	New
1609	SGR	MEDICARE PART A	Medicare	Inpatient	Inpatient	7	I48.91	Unspecified atrial fibrillation	I4891	T81.4XXA	856	4.4513	POSTOPERATIVE OR POST-TRAUMATIC INFECTIONS W O.R. PROC W MCC	66	25	W	M	MERCER	NULL	28	NULL	28	0	0	0	1	0	1	4	NULL
1610	SGB	AUTO INSURANCE	Managed Care	Inpatient	Inpatient	4	I46.9	Cardiac arrest, cause unspecified	I469	S32.422A	3	17.6245	ECMO OR TRACH W MV >96 HRS OR PDX EXC FACE, MOUTH & NECK W MAJ O.R.	67	29.5	W	F	NICHOLAS	NULL	28	26	2	25.592	1	0	0	1	0	4	NULL
1611	SGB	AUTO INSURANCE	Managed Care	Inpatient	Inpatient	15	D62	Acute posthemorrhagic anemia	D62	S32.422A	3	17.6245	ECMO OR TRACH W MV >96 HRS OR PDX EXC FACE, MOUTH & NECK W MAJ O.R.	67	29.5	W	F	NICHOLAS	NULL	28	26	2	25.592	1	0	0	1	0	4	NULL
1612	SGO	MEDICARE REPLACEMENT	Medicare	Inpatient	Inpatient	4	K80.43	Calculus of bile duct with acute cholecystitis with obstruction	K8043	K83.3	414	3.4164	CHOLECYSTECTOMY EXCEPT BY LAPAROSCOPE W/O C.D.E. W MCC	77	19.9	W	M	LETCHER	NULL	28	NULL	28	0	1	0	1	0	1	NULL	NULL
1613	SGE	MEDICARE PART A	Medicare	Inpatient	Inpatient	16	E78.5	Hyperlipidemia, unspecified	E785	L89.159	579	2.9861	OTHER SKIN, SUBCUT TISS & BREAST PROC W MCC	73	5.4	W	M	FAYETTE	NULL	28	NULL	28	2.22	0	0	1	1	0	NULL	NULL
1614	SGB	MEDICARE PART A	Medicare	Inpatient	Inpatient	17	R33.9	Retention of urine, unspecified	R339	K56.60	389	0.8585	G.I. OBSTRUCTION W CC	82	7.9	W	F	FAYETTE	NULL	28	NULL	28	0	0	1	0	1	0	2	Transition
1615	SGB	AUTO INSURANCE	Managed Care	Inpatient	Inpatient	36	L89.152	Pressure ulcer of sacral region, stage 2	L89152	S32.422A	3	17.6245	ECMO OR TRACH W MV >96 HRS OR PDX EXC FACE, MOUTH & NECK W MAJ O.R.	67	29.5	W	F	NICHOLAS	NULL	28	26	2	25.592	1	0	0	1	0	4	NULL
1616	SGR	KMA	Medicaid	Inpatient	Inpatient	15	K31.84	Gastroparesis	K3184	K55.059	329	4.9133	MAJOR SMALL & LARGE BOWEL PROCEDURES W MCC	48	17.8	W	F	FLOYD	NULL	28	3	25	5.271	1	0	1	0	1	4	NULL
1617	SGR	KMA	Medicaid	Inpatient	Inpatient	1	K55.059	Acute (reversible) ischemia of intestine, part and extent unspecified	K55059	K55.059	329	4.9133	MAJOR SMALL & LARGE BOWEL PROCEDURES W MCC	48	17.8	W	F	FLOYD	NULL	28	3	25	5.271	1	0	1	0	1	4	NULL
1618	SGB	KMA	Medicaid	Inpatient	Inpatient	12	S99.912A	Unspecified injury of left ankle, initial encounter	S99912A	S42.352A	563	0.8381	FX, SPRN, STRN & DISL EXCEPT FEMUR, HIP, PELVIS & THIGH W/O MCC	34	20.6	W	M	GREENUP	NULL	28	NULL	28	0	1	0	0	1	0	6	New
1619	SGE	MEDICARE PART A	Medicare	Inpatient	Inpatient	1	L89.159	Pressure ulcer of sacral region, unspecified stage	L89159	L89.159	579	2.9861	OTHER SKIN, SUBCUT TISS & BREAST PROC W MCC	73	5.4	W	M	FAYETTE	NULL	28	NULL	28	2.22	0	0	1	1	0	NULL	NULL
1620	SGE	MEDICARE PART A	Medicare	Inpatient	Inpatient	13	E83.42	Hypomagnesemia	E8342	A41.9	871	1.8663	SEPTICEMIA OR SEVERE SEPSIS W/O MV >96 HOURS W MCC	57	23	W	F	ESTILL	NULL	28	NULL	28	0	1	0	1	0	1	NULL	NULL
1621	SGB	MEDICARE PART A	Medicare	Inpatient	Inpatient	18	E87.8	Other disorders of electrolyte and fluid balance, not elsewhere classified	E878	S27.2XXA	199	1.7828	PNEUMOTHORAX W MCC	74	4.4	W	F	MONTGOMERY	NULL	28	NULL	28	1.284	1	0	1	1	0	6	NULL
1622	SGB	MEDICARE REPLACEMENT	Medicare	Inpatient	Inpatient	5	I48.91	Unspecified atrial fibrillation	I4891	K94.29	394	0.9351	OTHER DIGESTIVE SYSTEM DIAGNOSES W CC	66	2.5	W	F	MADISON	NULL	28	NULL	28	0	1	1	0	1	0	1	Pre
1623	SGO	MEDICARE REPLACEMENT	Medicare	Inpatient	Inpatient	18	M10.9	Gout, unspecified	M109	K83.3	414	3.4164	CHOLECYSTECTOMY EXCEPT BY LAPAROSCOPE W/O C.D.E. W MCC	77	19.9	W	M	LETCHER	NULL	28	NULL	28	0	1	0	1	0	1	NULL	NULL
1624	SGR	KMA	Medicaid	Inpatient	Inpatient	13	I49.3	Ventricular premature depolarization	I493	K55.059	329	4.9133	MAJOR SMALL & LARGE BOWEL PROCEDURES W MCC	48	17.8	W	F	FLOYD	NULL	28	3	25	5.271	1	0	1	0	1	4	NULL
1625	SGR	KMA	Medicaid	Inpatient	Inpatient	6	K55.029	Acute infarction of small intestine, extent unspecified	K55029	K55.059	329	4.9133	MAJOR SMALL & LARGE BOWEL PROCEDURES W MCC	48	17.8	W	F	FLOYD	NULL	28	3	25	5.271	1	0	1	0	1	4	NULL
1626	SGE	MEDICARE PART A	Medicare	Inpatient	Inpatient	5	N17.9	Acute kidney failure, unspecified	N179	K63.1	393	1.6245	OTHER DIGESTIVE SYSTEM DIAGNOSES W MCC	91	10.4	B	F	TAYLOR	NULL	28	NULL	28	1.329	0	0	1	0	1	NULL	NULL
1627	SGB	MEDICARE PART A	Medicare	Inpatient	Inpatient	4	S22.41XA	Multiple fractures of ribs, right side, initial encounter for closed fracture	S2241XA	S27.2XXA	199	1.7828	PNEUMOTHORAX W MCC	74	4.4	W	F	MONTGOMERY	NULL	28	NULL	28	1.284	1	0	1	1	0	6	NULL
1628	SGG	COMMERCIAL	Managed Care	Inpatient	Inpatient	7	E66.9	Obesity, unspecified	E669	K57.92	392	0.7593	ESOPHAGITIS, GASTROENT & MISC DIGEST DISORDERS W/O MCC	52	2.9	W	F	GREENUP	NULL	28	NULL	28	0	1	0	0	1	0	4	NULL
1629	SGE	MEDICARE PART A	Medicare	Inpatient	Inpatient	13	I11.9	Hypertensive heart disease without heart failure	I119	K63.89	356	3.9757	OTHER DIGESTIVE SYSTEM O.R. PROCEDURES W MCC	73	12.3	W	M	BELL	NULL	28	2	26	1.947	1	0	1	1	0	7	New
1630	SGG	COMMERCIAL	Managed Care	Inpatient	Inpatient	10	Z85.038	Personal history of other malignant neoplasm of large intestine	Z85038	C18.7	329	4.9072	MAJOR SMALL & LARGE BOWEL PROCEDURES W MCC	63	6.7	B	F	FRANKLIN	NULL	28	NULL	28	0	0	0	1	0	1	NULL	NULL
1631	SGB	MEDICARE PART A	Medicare	Inpatient	Inpatient	24	Z68.29	Body mass index (BMI) 29.0-29.9, adult	Z6829	S27.2XXA	199	1.7828	PNEUMOTHORAX W MCC	74	4.4	W	F	MONTGOMERY	NULL	28	NULL	28	1.284	1	0	1	1	0	6	NULL
1632	SGO	BLUE CROSS	Managed Care	Inpatient	Inpatient	6	N83.9	Noninflammatory disorder of ovary, fallopian tube and broad ligament, unspecified	N839	C19	330	2.539	MAJOR SMALL & LARGE BOWEL PROCEDURES W CC	39	8.5	W	F	NELSON	NULL	28	NULL	28	0	0	1	0	1	0	NULL	NULL
1633	SGO	MEDICARE PART A	Medicare	Inpatient	Inpatient	12	K21.9	Gastro-esophageal reflux disease without esophagitis	K219	K83.1	445	1.0768	DISORDERS OF THE BILIARY TRACT W CC	56	4	W	M	JOHNSON	NULL	28	NULL	28	0	1	1	0	1	0	NULL	NULL
1634	SGB	AUTO INSURANCE	Managed Care	Inpatient	Inpatient	29	Z66	Do not resuscitate	Z66	S32.422A	3	17.6245	ECMO OR TRACH W MV >96 HRS OR PDX EXC FACE, MOUTH & NECK W MAJ O.R.	67	29.5	W	F	NICHOLAS	NULL	28	26	2	25.592	1	0	0	1	0	4	NULL
1635	SGB	AUTO INSURANCE	Managed Care	Inpatient	Inpatient	17	R57.9	Shock, unspecified	R579	S32.422A	3	17.6245	ECMO OR TRACH W MV >96 HRS OR PDX EXC FACE, MOUTH & NECK W MAJ O.R.	67	29.5	W	F	NICHOLAS	NULL	28	26	2	25.592	1	0	0	1	0	4	NULL
1636	SGO	MEDICARE REPLACEMENT	Medicare	Inpatient	Inpatient	9	E11.649	Type 2 diabetes mellitus with hypoglycemia without coma	E11649	K83.3	414	3.4164	CHOLECYSTECTOMY EXCEPT BY LAPAROSCOPE W/O C.D.E. W MCC	77	19.9	W	M	LETCHER	NULL	28	NULL	28	0	1	0	1	0	1	NULL	NULL
1637	SGT	KMA	Medicaid	Inpatient	Inpatient	7	G62.9	Polyneuropathy, unspecified	G629	S62.202B	513	1.559	HAND OR WRIST PROC, EXCEPT MAJOR THUMB OR JOINT PROC W CC/MCC	51	4.3	W	F	BOURBON	NULL	28	NULL	28	0	0	1	0	1	0	NULL	NULL
1638	SGT	KMA	Medicaid	Inpatient	Inpatient	15	V80.010S	Animal-rider injured by fall from or being thrown from horse in noncollision accident, sequela	V80010S	S62.202B	513	1.559	HAND OR WRIST PROC, EXCEPT MAJOR THUMB OR JOINT PROC W CC/MCC	51	4.3	W	F	BOURBON	NULL	28	NULL	28	0	0	1	0	1	0	NULL	NULL
1639	SGE	MEDICARE PART A	Medicare	Inpatient	Inpatient	17	Z79.84	Long term (current) use of oral hypoglycemic drugs	Z7984	K63.89	356	3.9757	OTHER DIGESTIVE SYSTEM O.R. PROCEDURES W MCC	73	12.3	W	M	BELL	NULL	28	2	26	1.947	1	0	1	1	0	7	New
1640	SGB	KMA	Medicaid	Inpatient	Inpatient	9	F32.9	Major depressive disorder, single episode, unspecified	F329	S42.352A	563	0.8381	FX, SPRN, STRN & DISL EXCEPT FEMUR, HIP, PELVIS & THIGH W/O MCC	34	20.6	W	M	GREENUP	NULL	28	NULL	28	0	1	0	0	1	0	6	New
1641	SGB	MEDICARE PART A	Medicare	Inpatient	Inpatient	10	J44.9	Chronic obstructive pulmonary disease, unspecified	J449	S27.2XXA	199	1.7828	PNEUMOTHORAX W MCC	74	4.4	W	F	MONTGOMERY	NULL	28	NULL	28	1.284	1	0	1	1	0	6	NULL
1642	SGB	MEDICARE PART A	Medicare	Inpatient	Inpatient	26	G89.29	Other chronic pain	G8929	S27.2XXA	199	1.7828	PNEUMOTHORAX W MCC	74	4.4	W	F	MONTGOMERY	NULL	28	NULL	28	1.284	1	0	1	1	0	6	NULL
1643	SGT	KMA	Medicaid	Inpatient	Inpatient	2	S62.002K	Unspecified fracture of navicular [scaphoid] bone of left wrist, subsequent encounter for fracture with nonunion	S62002K	S62.202B	513	1.559	HAND OR WRIST PROC, EXCEPT MAJOR THUMB OR JOINT PROC W CC/MCC	51	4.3	W	F	BOURBON	NULL	28	NULL	28	0	0	1	0	1	0	NULL	NULL
1644	SGO	MEDICARE PART A	Medicare	Inpatient	Inpatient	11	I12.9	Hypertensive chronic kidney disease with stage 1 through stage 4 chronic kidney disease, or unspecified chronic kidney disease	I129	K83.1	445	1.0768	DISORDERS OF THE BILIARY TRACT W CC	56	4	W	M	JOHNSON	NULL	28	NULL	28	0	1	1	0	1	0	NULL	NULL
1645	SGB	AUTO INSURANCE	Managed Care	Inpatient	Inpatient	28	Z51.5	Encounter for palliative care	Z515	S32.422A	3	17.6245	ECMO OR TRACH W MV >96 HRS OR PDX EXC FACE, MOUTH & NECK W MAJ O.R.	67	29.5	W	F	NICHOLAS	NULL	28	26	2	25.592	1	0	0	1	0	4	NULL
1646	SGE	MEDICARE PART A	Medicare	Inpatient	Inpatient	21	E87.8	Other disorders of electrolyte and fluid balance, not elsewhere classified	E878	K63.1	393	1.6245	OTHER DIGESTIVE SYSTEM DIAGNOSES W MCC	91	10.4	B	F	TAYLOR	NULL	28	NULL	28	1.329	0	0	1	0	1	NULL	NULL
1647	SGE	MEDICARE PART A	Medicare	Inpatient	Inpatient	8	L02.211	Cutaneous abscess of abdominal wall	L02211	A41.9	871	1.8663	SEPTICEMIA OR SEVERE SEPSIS W/O MV >96 HOURS W MCC	57	23	W	F	ESTILL	NULL	28	NULL	28	0	1	0	1	0	1	NULL	NULL
1648	SGB	MEDICARE REPLACEMENT	Medicare	Inpatient	Inpatient	11	E87.6	Hypokalemia	E876	K94.29	394	0.9351	OTHER DIGESTIVE SYSTEM DIAGNOSES W CC	66	2.5	W	F	MADISON	NULL	28	NULL	28	0	1	1	0	1	0	1	Pre
1649	SGG	COMMERCIAL	Managed Care	Inpatient	Inpatient	6	E11.9	Type 2 diabetes mellitus without complications	E119	K57.92	392	0.7593	ESOPHAGITIS, GASTROENT & MISC DIGEST DISORDERS W/O MCC	52	2.9	W	F	GREENUP	NULL	28	NULL	28	0	1	0	0	1	0	4	NULL
1650	SGE	KMA	Medicaid	Inpatient	Inpatient	2	Z68.41	Body mass index (BMI) 40.0-44.9, adult	Z6841	K57.32	392	0.7615	ESOPHAGITIS, GASTROENT & MISC DIGEST DISORDERS W/O MCC	39	1	W	F	WHITLEY	NULL	28	NULL	28	0	1	0	0	1	0	7	New
1651	SGE	MEDICARE PART A	Medicare	Inpatient	Inpatient	8	Z93.3	Colostomy status	Z933	K63.1	393	1.6245	OTHER DIGESTIVE SYSTEM DIAGNOSES W MCC	91	10.4	B	F	TAYLOR	NULL	28	NULL	28	1.329	0	0	1	0	1	NULL	NULL
1652	SGB	MEDICARE REPLACEMENT	Medicare	Inpatient	Inpatient	6	B37.81	Candidal esophagitis	B3781	K94.29	394	0.9351	OTHER DIGESTIVE SYSTEM DIAGNOSES W CC	66	2.5	W	F	MADISON	NULL	28	NULL	28	0	1	1	0	1	0	1	Pre
1653	SGG	COMMERCIAL	Managed Care	Inpatient	Inpatient	9	F32.9	Major depressive disorder, single episode, unspecified	F329	K57.92	392	0.7593	ESOPHAGITIS, GASTROENT & MISC DIGEST DISORDERS W/O MCC	52	2.9	W	F	GREENUP	NULL	28	NULL	28	0	1	0	0	1	0	4	NULL
1654	SGT	KMA	Medicaid	Inpatient	Inpatient	4	D62	Acute posthemorrhagic anemia	D62	S62.202B	513	1.559	HAND OR WRIST PROC, EXCEPT MAJOR THUMB OR JOINT PROC W CC/MCC	51	4.3	W	F	BOURBON	NULL	28	NULL	28	0	0	1	0	1	0	NULL	NULL
1655	SGO	MEDICARE REPLACEMENT	Medicare	Inpatient	Inpatient	3	K65.1	Peritoneal abscess	K651	K83.3	414	3.4164	CHOLECYSTECTOMY EXCEPT BY LAPAROSCOPE W/O C.D.E. W MCC	77	19.9	W	M	LETCHER	NULL	28	NULL	28	0	1	0	1	0	1	NULL	NULL
1656	SGR	KMA	Medicaid	Inpatient	Inpatient	29	Z79.4	Long term (current) use of insulin	Z794	K55.059	329	4.9133	MAJOR SMALL & LARGE BOWEL PROCEDURES W MCC	48	17.8	W	F	FLOYD	NULL	28	3	25	5.271	1	0	1	0	1	4	NULL
1657	SGE	MEDICARE PART A	Medicare	Inpatient	Inpatient	26	K52.9	Noninfective gastroenteritis and colitis, unspecified	K529	K63.89	356	3.9757	OTHER DIGESTIVE SYSTEM O.R. PROCEDURES W MCC	73	12.3	W	M	BELL	NULL	28	2	26	1.947	1	0	1	1	0	7	New
1658	SGB	MEDICARE PART A	Medicare	Inpatient	Inpatient	30	E83.39	Other disorders of phosphorus metabolism	E8339	S27.2XXA	199	1.7828	PNEUMOTHORAX W MCC	74	4.4	W	F	MONTGOMERY	NULL	28	NULL	28	1.284	1	0	1	1	0	6	NULL
1659	SGB	MEDICARE PART A	Medicare	Inpatient	Inpatient	20	M85.80	Other specified disorders of bone density and structure, unspecified site	M8580	K56.60	389	0.8585	G.I. OBSTRUCTION W CC	82	7.9	W	F	FAYETTE	NULL	28	NULL	28	0	0	1	0	1	0	2	Transition
1660	SGO	MEDICARE REPLACEMENT	Medicare	Inpatient	Inpatient	15	R62.7	Adult failure to thrive	R627	K83.3	414	3.4164	CHOLECYSTECTOMY EXCEPT BY LAPAROSCOPE W/O C.D.E. W MCC	77	19.9	W	M	LETCHER	NULL	28	NULL	28	0	1	0	1	0	1	NULL	NULL
1661	SGE	MEDICARE PART A	Medicare	Inpatient	Inpatient	11	Z73.6	Limitation of activities due to disability	Z736	K63.1	393	1.6245	OTHER DIGESTIVE SYSTEM DIAGNOSES W MCC	91	10.4	B	F	TAYLOR	NULL	28	NULL	28	1.329	0	0	1	0	1	NULL	NULL
1662	SGE	MEDICARE PART A	Medicare	Inpatient	Inpatient	7	F03.90	Unspecified dementia without behavioral disturbance	F0390	K63.1	393	1.6245	OTHER DIGESTIVE SYSTEM DIAGNOSES W MCC	91	10.4	B	F	TAYLOR	NULL	28	NULL	28	1.329	0	0	1	0	1	NULL	NULL
1663	SGE	MEDICARE PART A	Medicare	Inpatient	Inpatient	21	F11.10	Opioid abuse, uncomplicated	F1110	A41.9	871	1.8663	SEPTICEMIA OR SEVERE SEPSIS W/O MV >96 HOURS W MCC	57	23	W	F	ESTILL	NULL	28	NULL	28	0	1	0	1	0	1	NULL	NULL
1664	SGB	MEDICARE PART A	Medicare	Inpatient	Inpatient	17	E87.5	Hyperkalemia	E875	S27.2XXA	199	1.7828	PNEUMOTHORAX W MCC	74	4.4	W	F	MONTGOMERY	NULL	28	NULL	28	1.284	1	0	1	1	0	6	NULL
1665	SGO	BLUE CROSS	Managed Care	Inpatient	Inpatient	3	C78.7	Secondary malignant neoplasm of liver and intrahepatic bile duct	C787	C19	330	2.539	MAJOR SMALL & LARGE BOWEL PROCEDURES W CC	39	8.5	W	F	NELSON	NULL	28	NULL	28	0	0	1	0	1	0	NULL	NULL
1666	SGE	MEDICARE PART A	Medicare	Inpatient	Inpatient	14	S22.20XD	Unspecified fracture of sternum, subsequent encounter for fracture with routine healing	S2220XD	K80.42	417	2.4107	LAPAROSCOPIC CHOLECYSTECTOMY W/O C.D.E. W MCC	68	5.9	W	M	ESTILL	NULL	28	NULL	28	0	1	0	1	0	1	7	New
1667	SGG	MEDICARE PART A	Medicare	Inpatient	Inpatient	6	Z85.42	Personal history of malignant neoplasm of other parts of uterus	Z8542	K82.8	417	2.3912	LAPAROSCOPIC CHOLECYSTECTOMY W/O C.D.E. W MCC	77	8.9	W	F	PULASKI	NULL	28	NULL	28	0	1	0	1	0	1	3	Post
1668	SGG	COMMERCIAL	Managed Care	Inpatient	Inpatient	12	Z92.21	Personal history of antineoplastic chemotherapy	Z9221	K57.92	392	0.7593	ESOPHAGITIS, GASTROENT & MISC DIGEST DISORDERS W/O MCC	52	2.9	W	F	GREENUP	NULL	28	NULL	28	0	1	0	0	1	0	4	NULL
1669	SGO	MEDICARE PART A	Medicare	Inpatient	Inpatient	20	Z85.048	Personal history of other malignant neoplasm of rectum, rectosigmoid junction, and anus	Z85048	K83.1	445	1.0768	DISORDERS OF THE BILIARY TRACT W CC	56	4	W	M	JOHNSON	NULL	28	NULL	28	0	1	1	0	1	0	NULL	NULL
1670	SGB	AUTO INSURANCE	Managed Care	Inpatient	Inpatient	3	J96.01	Acute respiratory failure with hypoxia	J9601	S32.422A	3	17.6245	ECMO OR TRACH W MV >96 HRS OR PDX EXC FACE, MOUTH & NECK W MAJ O.R.	67	29.5	W	F	NICHOLAS	NULL	28	26	2	25.592	1	0	0	1	0	4	NULL
1671	SGB	MEDICARE PART A	Medicare	Inpatient	Inpatient	8	F05	Delirium due to known physiological condition	F05	S27.2XXA	199	1.7828	PNEUMOTHORAX W MCC	74	4.4	W	F	MONTGOMERY	NULL	28	NULL	28	1.284	1	0	1	1	0	6	NULL
1672	SGG	COMMERCIAL	Managed Care	Inpatient	Inpatient	5	E78.5	Hyperlipidemia, unspecified	E785	K57.92	392	0.7593	ESOPHAGITIS, GASTROENT & MISC DIGEST DISORDERS W/O MCC	52	2.9	W	F	GREENUP	NULL	28	NULL	28	0	1	0	0	1	0	4	NULL
1673	SGO	MEDICARE PART A	Medicare	Inpatient	Inpatient	6	E11.22	Type 2 diabetes mellitus with diabetic chronic kidney disease	E1122	K83.1	445	1.0768	DISORDERS OF THE BILIARY TRACT W CC	56	4	W	M	JOHNSON	NULL	28	NULL	28	0	1	1	0	1	0	NULL	NULL
1674	SGB	KMA	Medicaid	Inpatient	Inpatient	21	E83.41	Hypermagnesemia	E8341	S42.352A	563	0.8381	FX, SPRN, STRN & DISL EXCEPT FEMUR, HIP, PELVIS & THIGH W/O MCC	34	20.6	W	M	GREENUP	NULL	28	NULL	28	0	1	0	0	1	0	6	New
1675	SGB	KMA	Medicaid	Inpatient	Inpatient	4	G40.89	Other seizures	G4089	S42.352A	563	0.8381	FX, SPRN, STRN & DISL EXCEPT FEMUR, HIP, PELVIS & THIGH W/O MCC	34	20.6	W	M	GREENUP	NULL	28	NULL	28	0	1	0	0	1	0	6	New
1676	SGE	MEDICARE PART A	Medicare	Inpatient	Inpatient	24	R53.81	Other malaise	R5381	K63.1	393	1.6245	OTHER DIGESTIVE SYSTEM DIAGNOSES W MCC	91	10.4	B	F	TAYLOR	NULL	28	NULL	28	1.329	0	0	1	0	1	NULL	NULL
1677	SGE	MEDICARE PART A	Medicare	Inpatient	Inpatient	13	Z96.653	Presence of artificial knee joint, bilateral	Z96653	K63.1	393	1.6245	OTHER DIGESTIVE SYSTEM DIAGNOSES W MCC	91	10.4	B	F	TAYLOR	NULL	28	NULL	28	1.329	0	0	1	0	1	NULL	NULL
1678	SGB	MEDICARE REPLACEMENT	Medicare	Inpatient	Inpatient	7	K22.2	Esophageal obstruction	K222	K94.29	394	0.9351	OTHER DIGESTIVE SYSTEM DIAGNOSES W CC	66	2.5	W	F	MADISON	NULL	28	NULL	28	0	1	1	0	1	0	1	Pre
1679	SGB	MEDICARE REPLACEMENT	Medicare	Inpatient	Inpatient	9	I10	Essential (primary) hypertension	I10	K94.29	394	0.9351	OTHER DIGESTIVE SYSTEM DIAGNOSES W CC	66	2.5	W	F	MADISON	NULL	28	NULL	28	0	1	1	0	1	0	1	Pre
1680	SGO	MEDICARE REPLACEMENT	Medicare	Inpatient	Inpatient	8	K82.3	Fistula of gallbladder	K823	K83.3	414	3.4164	CHOLECYSTECTOMY EXCEPT BY LAPAROSCOPE W/O C.D.E. W MCC	77	19.9	W	M	LETCHER	NULL	28	NULL	28	0	1	0	1	0	1	NULL	NULL
1681	SGR	KMA	Medicaid	Inpatient	Inpatient	22	I95.9	Hypotension, unspecified	I959	K55.059	329	4.9133	MAJOR SMALL & LARGE BOWEL PROCEDURES W MCC	48	17.8	W	F	FLOYD	NULL	28	3	25	5.271	1	0	1	0	1	4	NULL
1682	SGR	KMA	Medicaid	Inpatient	Inpatient	18	Z68.31	Body mass index (BMI) 31.0-31.9, adult	Z6831	K55.059	329	4.9133	MAJOR SMALL & LARGE BOWEL PROCEDURES W MCC	48	17.8	W	F	FLOYD	NULL	28	3	25	5.271	1	0	1	0	1	4	NULL
1683	SGO	MEDICARE PART A	Medicare	Inpatient	Inpatient	14	R50.9	Fever, unspecified	R509	K83.1	445	1.0768	DISORDERS OF THE BILIARY TRACT W CC	56	4	W	M	JOHNSON	NULL	28	NULL	28	0	1	1	0	1	0	NULL	NULL
1684	SGR	KMA	Medicaid	Inpatient	Inpatient	3	J96.01	Acute respiratory failure with hypoxia	J9601	K55.059	329	4.9133	MAJOR SMALL & LARGE BOWEL PROCEDURES W MCC	48	17.8	W	F	FLOYD	NULL	28	3	25	5.271	1	0	1	0	1	4	NULL
1685	SGR	KMA	Medicaid	Inpatient	Inpatient	5	I77.4	Celiac artery compression syndrome	I774	K55.059	329	4.9133	MAJOR SMALL & LARGE BOWEL PROCEDURES W MCC	48	17.8	W	F	FLOYD	NULL	28	3	25	5.271	1	0	1	0	1	4	NULL
1686	SGB	MEDICARE PART A	Medicare	Inpatient	Inpatient	11	I50.9	Heart failure, unspecified	I509	S27.2XXA	199	1.7828	PNEUMOTHORAX W MCC	74	4.4	W	F	MONTGOMERY	NULL	28	NULL	28	1.284	1	0	1	1	0	6	NULL
1687	SGT	KMA	Medicaid	Inpatient	Inpatient	16	W32.0XXA	Accidental handgun discharge, initial encounter	W320XXA	S62.202B	513	1.559	HAND OR WRIST PROC, EXCEPT MAJOR THUMB OR JOINT PROC W CC/MCC	51	4.3	W	F	BOURBON	NULL	28	NULL	28	0	0	1	0	1	0	NULL	NULL
1688	SGR	MEDICARE PART A	Medicare	Inpatient	Inpatient	12	I25.10	Atherosclerotic heart disease of native coronary artery without angina pectoris	I2510	T81.4XXA	856	4.4513	POSTOPERATIVE OR POST-TRAUMATIC INFECTIONS W O.R. PROC W MCC	66	25	W	M	MERCER	NULL	28	NULL	28	0	0	0	1	0	1	4	NULL
1689	SGR	KMA	Medicaid	Inpatient	Inpatient	8	I10	Essential (primary) hypertension	I10	K55.059	329	4.9133	MAJOR SMALL & LARGE BOWEL PROCEDURES W MCC	48	17.8	W	F	FLOYD	NULL	28	3	25	5.271	1	0	1	0	1	4	NULL
1690	SGG	COMMERCIAL	Managed Care	Inpatient	Inpatient	7	Z92.21	Personal history of antineoplastic chemotherapy	Z9221	C18.7	329	4.9072	MAJOR SMALL & LARGE BOWEL PROCEDURES W MCC	63	6.7	B	F	FRANKLIN	NULL	28	NULL	28	0	0	0	1	0	1	NULL	NULL
1691	SGB	MEDICARE PART A	Medicare	Inpatient	Inpatient	31	W18.11XA	Fall from or off toilet without subsequent striking against object, initial encounter	W1811XA	S27.2XXA	199	1.7828	PNEUMOTHORAX W MCC	74	4.4	W	F	MONTGOMERY	NULL	28	NULL	28	1.284	1	0	1	1	0	6	NULL
1692	SGG	MEDICARE PART A	Medicare	Inpatient	Inpatient	3	A04.72	Enterocolitis due to Clostridium difficile, not specified as recurrent	A0472	K82.8	417	2.3912	LAPAROSCOPIC CHOLECYSTECTOMY W/O C.D.E. W MCC	77	8.9	W	F	PULASKI	NULL	28	NULL	28	0	1	0	1	0	1	3	Post
1693	SGE	MEDICARE PART A	Medicare	Inpatient	Inpatient	12	E11.51	Type 2 diabetes mellitus with diabetic peripheral angiopathy without gangrene	E1151	K63.89	356	3.9757	OTHER DIGESTIVE SYSTEM O.R. PROCEDURES W MCC	73	12.3	W	M	BELL	NULL	28	2	26	1.947	1	0	1	1	0	7	New
1694	SGE	MEDICARE PART A	Medicare	Inpatient	Inpatient	9	I74.8	Embolism and thrombosis of other arteries	I748	A41.9	871	1.8663	SEPTICEMIA OR SEVERE SEPSIS W/O MV >96 HOURS W MCC	57	23	W	F	ESTILL	NULL	28	NULL	28	0	1	0	1	0	1	NULL	NULL
1695	SGG	MEDICARE PART A	Medicare	Inpatient	Inpatient	7	Z90.49	Acquired absence of other specified parts of digestive tract	Z9049	K82.8	417	2.3912	LAPAROSCOPIC CHOLECYSTECTOMY W/O C.D.E. W MCC	77	8.9	W	F	PULASKI	NULL	28	NULL	28	0	1	0	1	0	1	3	Post
1696	SGB	MEDICARE PART A	Medicare	Inpatient	Inpatient	2	C83.39	Diffuse large B-cell lymphoma, extranodal and solid organ sites	C8339	K56.60	389	0.8585	G.I. OBSTRUCTION W CC	82	7.9	W	F	FAYETTE	NULL	28	NULL	28	0	0	1	0	1	0	2	Transition
1697	SGG	COMMERCIAL	Managed Care	Inpatient	Inpatient	10	I10	Essential (primary) hypertension	I10	K57.92	392	0.7593	ESOPHAGITIS, GASTROENT & MISC DIGEST DISORDERS W/O MCC	52	2.9	W	F	GREENUP	NULL	28	NULL	28	0	1	0	0	1	0	4	NULL
1698	SGB	AUTO INSURANCE	Managed Care	Inpatient	Inpatient	34	Z79.899	Other long term (current) drug therapy	Z79899	S32.422A	3	17.6245	ECMO OR TRACH W MV >96 HRS OR PDX EXC FACE, MOUTH & NECK W MAJ O.R.	67	29.5	W	F	NICHOLAS	NULL	28	26	2	25.592	1	0	0	1	0	4	NULL
1699	SGB	MEDICARE PART A	Medicare	Inpatient	Inpatient	18	Z90.710	Acquired absence of both cervix and uterus	Z90710	K56.60	389	0.8585	G.I. OBSTRUCTION W CC	82	7.9	W	F	FAYETTE	NULL	28	NULL	28	0	0	1	0	1	0	2	Transition
[truncated: 56,302 more rows]
